# Supplementary material for: From defaults to databases: parameter and database choice dramatically impact the performance of metagenomic taxonomic classification tools
Source: Microb Genom. 2023 Mar 3;9(3):000949. doi: 10.1099/mgen.0.000949 (PMC10132073; doi:10.1099/mgen.0.000949)
Supplement: Uncited Table S2. [file mgen-9-00949-s003.xlsx]

## Sheet: Table S2
Table S2. Genomes used for the construction of the ChocoPhlAn 3-equivalent, GTDB and NCBI RefSeq V205 Kraken2 databases.
Genome accession	Present in databases			Taxonomic classification	NCBI species taxonomy ID	NCBI taxonomy ID
	Kraken2 ChocoPhlAn 3-equivalent database	Kraken2 GTDB database	Kraken2 NCBI RefSeqV205 database
GCA_000007325.1	N	Y	N	d__Bacteria;p__Fusobacteriota;c__Fusobacteriia;o__Fusobacteriales;f__Fusobacteriaceae;g__Fusobacterium;s__Fusobacterium nucleatum	851	190304
GCA_000008085.1	N	Y	N	d__Archaea;p__Nanoarchaeota;c__Nanoarchaeia;o__Nanoarchaeales;f__Nanoarchaeaceae;g__Nanoarchaeum;s__Nanoarchaeum equitans	160232	228908
GCA_000009845.1	N	Y	N	d__Bacteria;p__Firmicutes;c__Bacilli;o__Acholeplasmatales;f__Acholeplasmataceae;g__Phytoplasma;s__Phytoplasma sp000009845	100379	262768
GCA_000010565.1	N	Y	N	d__Bacteria;p__Firmicutes_B;c__Desulfotomaculia;o__Desulfotomaculales;f__Pelotomaculaceae;g__Pelotomaculum;s__Pelotomaculum thermopropionicum	110500	370438
GCA_000011445.1	N	Y	N	d__Bacteria;p__Firmicutes;c__Bacilli;o__Mycoplasmatales;f__Mycoplasmataceae;g__Mycoplasma;s__Mycoplasma mycoides	2102	272632
GCA_000015805.1	N	Y	N	d__Archaea;p__Thermoproteota;c__Thermoproteia;o__Thermoproteales;f__Thermoproteaceae;g__Pyrobaculum;s__Pyrobaculum calidifontis	181486	410359
GCA_000018565.1	N	Y	N	d__Bacteria;p__Chloroflexota;c__Chloroflexia;o__Chloroflexales;f__Herpetosiphonaceae;g__Herpetosiphon;s__Herpetosiphon aurantiacus	65	316274
GCA_000024525.1	N	Y	N	d__Bacteria;p__Bacteroidota;c__Bacteroidia;o__Cytophagales;f__Spirosomaceae;g__Spirosoma;s__Spirosoma linguale	108	504472
GCA_000091165.1	N	Y	N	d__Bacteria;p__Methylomirabilota;c__Methylomirabilia;o__Methylomirabilales;f__Methylomirabilaceae;g__Methylomirabilis;s__Methylomirabilis oxyfera	671143	671143
GCA_000145985.1	N	Y	N	d__Archaea;p__Thermoproteota;c__Thermoproteia;o__Sulfolobales;f__Ignisphaeraceae;g__Ignisphaera;s__Ignisphaera aggregans	334771	583356
GCA_000146855.1	N	Y	N	d__Bacteria;p__Firmicutes_A;c__Clostridia;o__Peptostreptococcales;f__Filifactoraceae;g__Peptoanaerobacter;s__Peptoanaerobacter margaretiae	39498	864565
GCA_000147015.1	N	Y	N	d__Bacteria;p__Proteobacteria;c__Gammaproteobacteria;o__Enterobacterales_A;f__Enterobacteriaceae_A;g__Zinderia;s__Zinderia insecticola	884215	871271
GCA_000163995.1	N	Y	N	d__Bacteria;p__Campylobacterota;c__Campylobacteria;o__Campylobacterales;f__Campylobacteraceae;g__Campylobacter_D;s__Campylobacter_D jejuni_A	197	683083
GCA_000168735.1	N	Y	N	d__Bacteria;p__Proteobacteria;c__Gammaproteobacteria;o__Chromatiales;f__Sedimenticolaceae;g__Endoriftia;s__Endoriftia persephone	393765	394104
GCA_000170815.1	N	Y	N	d__Bacteria;p__Bacteroidota;c__Bacteroidia;o__Flavobacteriales;f__Flavobacteriaceae;g__Ulvibacter_B;s__Ulvibacter_B sp000170815	50743	50743
GCA_000173575.1	N	Y	N	d__Bacteria;p__Proteobacteria;c__Gammaproteobacteria;o__Burkholderiales;f__Burkholderiaceae;g__Paraburkholderia;s__Paraburkholderia sp000173575	516466	516466
GCA_000174895.1	N	Y	N	d__Bacteria;p__Firmicutes_A;c__Clostridia;o__Oscillospirales;f__Ruminococcaceae;g__Ruminococcus;s__Ruminococcus flavefaciens_A	1265	641112
GCA_000182945.1	N	Y	N	d__Bacteria;p__Fusobacteriota;c__Fusobacteriia;o__Fusobacteriales;f__Fusobacteriaceae;g__Fusobacterium;s__Fusobacterium vincentii	851	209882
GCA_000183865.1	N	Y	N	d__Bacteria;p__Firmicutes;c__Bacilli;o__Lactobacillales;f__Listeriaceae;g__Listeria;s__Listeria marthii	529731	702457
GCA_000192415.1	N	Y	N	d__Bacteria;p__Actinobacteriota;c__Actinomycetia;o__Propionibacteriales;f__Nocardioidaceae;g__Nocardioides;s__Nocardioides sp000192415	408672	408672
GCA_000200715.1	N	Y	N	d__Archaea;p__Thermoproteota;c__Nitrososphaeria;o__Nitrososphaerales;f__Nitrosopumilaceae;g__Cenarchaeum;s__Cenarchaeum symbiosum	46770	414004
GCA_000204585.1	N	Y	N	d__Archaea;p__Thermoproteota;c__Nitrososphaeria;o__Nitrososphaerales;f__Nitrosopumilaceae;g__Nitrosarchaeum;s__Nitrosarchaeum limnae	1007084	886738
GCA_000205985.2	N	Y	N	d__Bacteria;p__Proteobacteria;c__Gammaproteobacteria;o__PS1;f__Thioglobaceae;g__SUP05;s__SUP05 sp000205985	655186	655186
GCA_000209815.1	N	Y	N	d__Bacteria;p__Firmicutes_A;c__Clostridia;o__Lachnospirales;f__Lachnospiraceae;g__Pseudobutyrivibrio;s__Pseudobutyrivibrio fibrisolvens_A	831	657324
GCA_000210015.1	N	Y	N	d__Bacteria;p__Firmicutes_A;c__Clostridia;o__Lachnospirales;f__Lachnospiraceae;g__Blautia_A;s__Blautia_A obeum_B	40520	657314
GCA_000210075.1	N	Y	N	d__Bacteria;p__Bacteroidota;c__Bacteroidia;o__Bacteroidales;f__Bacteroidaceae;g__Bacteroides;s__Bacteroides xylanisolvens	371601	657309
GCA_000210715.1	N	Y	N	d__Bacteria;p__Synergistota;c__Synergistia;o__Synergistales;f__Aminobacteriaceae;g__Fretibacterium;s__Fretibacterium fastidiosum	651822	651822
GCA_000213335.2	N	Y	N	d__Bacteria;p__SAR324;c__SAR324;o__SAR324;f__NAC60-12;g__Arctic96AD-7;s__Arctic96AD-7 sp000213335	913329	913329
GCA_000213395.2	N	Y	N	d__Bacteria;p__Proteobacteria;c__Gammaproteobacteria;o__PS1;f__Thioglobaceae;g__Thioglobus;s__Thioglobus sp000213395	913327	913327
GCA_000213615.1	N	Y	N	d__Bacteria;p__Proteobacteria;c__Gammaproteobacteria;o__Pseudomonadales;f__Moraxellaceae;g__Psychrobacter;s__Psychrobacter sp000213615	1002339	1002339
GCA_000214705.1	N	Y	N	d__Bacteria;p__Firmicutes_B;c__Desulfotomaculia;o__Desulfotomaculales;f__Desulfovirgulaceae;g__Desulfofundulus;s__Desulfofundulus kuznetsovii	58135	760568
GCA_000217635.1	N	Y	N	d__Bacteria;p__Proteobacteria;c__Gammaproteobacteria;o__Enterobacterales;f__Enterobacteriaceae;g__Buchnera;s__Buchnera aphidicola_G	9	261317
GCA_000218705.1	N	Y	N	d__Bacteria;p__Cyanobacteria;c__Cyanobacteriia;o__PCC-6307;f__Cyanobiaceae;g__Prochlorococcus_A;s__Prochlorococcus_A marinus_Q	1219	1041938
GCA_000218745.1	N	Y	N	d__Bacteria;p__Cyanobacteria;c__Cyanobacteriia;o__PCC-6307;f__Cyanobiaceae;g__Prochlorococcus_A;s__Prochlorococcus_A marinus_T	1219	1041939
GCA_000220355.1	N	Y	N	d__Archaea;p__Nanohaloarchaeota;c__Nanosalinia;o__Nanosalinales;f__Nanosalinaceae;g__Nanosalinarum;s__Nanosalinarum sp000220355	889962	889962
GCA_000220375.1	N	Y	N	d__Archaea;p__Nanohaloarchaeota;c__Nanosalinia;o__Nanosalinales;f__Nanosalinaceae;g__Nanosalina;s__Nanosalina sp000220375	889948	889948
GCA_000224765.2	N	Y	N	d__Bacteria;p__SAR324;c__SAR324;o__SAR324;f__NAC60-12;g__JCVI-SCAAA005;s__JCVI-SCAAA005 sp000224765	1073573	1073573
GCA_000235685.2	N	Y	N	d__Archaea;p__Halobacteriota;c__Methanomicrobia;o__Methanomicrobiales;f__Methanoregulaceae;g__Methanolinea;s__Methanolinea tarda	263906	882090
GCA_000237975.1	N	Y	N	d__Bacteria;p__Firmicutes_E;c__Sulfobacillia;o__Sulfobacillales;f__Sulfobacillaceae;g__Sulfobacillus_A;s__Sulfobacillus_A acidophilus	53633	679936
GCA_000246735.1	N	Y	N	d__Archaea;p__Thermoplasmatota;c__Poseidoniia_A;o__Poseidoniales;f__Poseidoniaceae;g__MGIIa-L1;s__MGIIa-L1 sp000246735	274854	274854
GCA_000247545.1	N	Y	N	d__Archaea;p__Thermoproteota;c__Thermoproteia;o__Thermoproteales;f__Thermoproteaceae;g__Pyrobaculum;s__Pyrobaculum oguniense	99007	698757
GCA_000252485.1	N	Y	N	d__Bacteria;p__Cyanobacteria;c__Cyanobacteriia;o__Cyanobacteriales;f__Prochloraceae;g__Prochloron;s__Prochloron didemni	1216	1094894
GCA_000252525.1	N	Y	N	d__Bacteria;p__Proteobacteria;c__Gammaproteobacteria;o__SAR86;f__D2472;g__SAR86A;s__SAR86A sp000252525	1123866	1123866
GCA_000263195.1	N	Y	N	d__Bacteria;p__Bacteroidota;c__Bacteroidia;o__Cytophagales;f__Spirosomaceae;g__Emticicia;s__Emticicia oligotrophica	312279	929562
GCA_000270325.1	N	Y	N	d__Archaea;p__Thermoproteota;c__Nitrososphaeria;o__Caldarchaeales;f__Caldarchaeaceae;g__Caldarchaeum;s__Caldarchaeum subterraneum_A	311458	311458
GCA_000276965.1	N	Y	N	d__Bacteria;p__Campylobacterota;c__Campylobacteria;o__Campylobacterales;f__Thiovulaceae;g__Thiovulum;s__Thiovulum sp000276965	1177931	1177931
GCA_000285855.2	N	Y	N	d__Bacteria;p__Firmicutes_A;c__Clostridia;o__Lachnospirales;f__Lachnospiraceae;g__Blautia_A;s__Blautia_A sp000285855	1095771	1095771
GCA_000286355.1	N	Y	N	d__Bacteria;p__Actinobacteriota;c__Actinomycetia;o__Actinomycetales;f__Micrococcaceae;g__Kocuria;s__Kocuria atrinae	592377	1179225
GCA_000291825.1	N	Y	N	d__Bacteria;p__Cyanobacteria;c__Cyanobacteriia;o__PCC-6307;f__Cyanobiaceae;g__Prochlorococcus_A;s__Prochlorococcus_A sp000291825	613199	613199
GCA_000294575.1	N	Y	N	d__Bacteria;p__Actinobacteriota;c__Actinomycetia;o__Nanopelagicales;f__Nanopelagicaceae;g__Nanopelagicus;s__Nanopelagicus sp000294575	913338	913338
GCA_000306725.1	N	Y	N	d__Archaea;p__Halobacteriota;c__Methanosarcinia;o__Methanosarcinales;f__Methanosarcinaceae;g__Methanolobus;s__Methanolobus psychrophilus	420950	1094980
GCA_000307935.1	N	Y	N	d__Bacteria;p__Proteobacteria;c__Gammaproteobacteria;o__SAR86;f__D2472;g__D2472;s__D2472 sp000307935	1208365	1208365
GCA_000307955.1	N	Y	N	d__Bacteria;p__Desulfobacterota;c__Desulfovibrionia;o__Desulfovibrionales;f__Desulfovibrionaceae;g__Solidesulfovibrio;s__Solidesulfovibrio magneticus_A	184917	1206767
GCA_000308255.3	N	Y	N	d__Bacteria;p__Firmicutes_A;c__Clostridia;o__Tissierellales;f__Peptoniphilaceae;g__Anaerococcus;s__Anaerococcus pacaensis	1465826	938294
GCA_000309865.1	N	Y	N	d__Archaea;p__Methanobacteriota;c__Methanobacteria;o__Methanobacteriales;f__Methanobacteriaceae;g__Methanobacterium;s__Methanobacterium sp000309865	1220534	1220534
GCA_000310245.1	N	Y	N	d__Bacteria;p__Campylobacterota;c__Campylobacteria;o__Campylobacterales;f__Sulfurimonadaceae;g__Sulfuricurvum;s__Sulfuricurvum sp000310245	1249480	1249480
GCA_000317655.1	N	Y	N	d__Bacteria;p__Cyanobacteria;c__Cyanobacteriia;o__Cyanobacteriales;f__Cyanobacteriaceae;g__Cyanobacterium;s__Cyanobacterium stanieri	102235	292563
GCA_000332645.1	N	Y	N	d__Bacteria;p__Firmicutes;c__Bacilli;o__Bacillales;f__Bacillaceae;g__Bacillus;s__Bacillus inaquosorum	1423	1236548
GCA_000333235.1	N	Y	N	d__Bacteria;p__Proteobacteria;c__Gammaproteobacteria;o__Enterobacterales;f__Alteromonadaceae;g__Pseudoalteromonas;s__Pseudoalteromonas luteoviolacea_D	43657	1268239
GCA_000340945.1	N	Y	N	d__Bacteria;p__Actinobacteriota;c__Actinomycetia;o__Streptosporangiales;f__Streptosporangiaceae;g__Nocardiopsis;s__Nocardiopsis synnemataformans	61305	1245476
GCA_000344275.1	N	Y	N	d__Bacteria;p__Firmicutes;c__Bacilli;o__Lactobacillales;f__Streptococcaceae;g__Streptococcus;s__Streptococcus oralis_E	1303	1282664
GCA_000353875.1	N	Y	N	d__Bacteria;p__Caldatribacteriota;c__Caldatribacteriia;o__Caldatribacteriales;f__Caldatribacteriaceae;g__Caldatribacterium;s__Caldatribacterium californiense_A	1454726	1262133
GCA_000364545.1	N	Y	N	d__Bacteria;p__Proteobacteria;c__Alphaproteobacteria;o__Pelagibacterales;f__Pelagibacteraceae;g__Fonsibacter;s__Fonsibacter sp000364545	938624	938624
GCA_000371745.1	N	Y	N	d__Bacteria;p__Proteobacteria;c__Alphaproteobacteria;o__Pelagibacterales;f__Pelagibacteraceae;g__Fonsibacter;s__Fonsibacter sp000371745	938663	938663
GCA_000371825.1	N	Y	N	d__Bacteria;p__Proteobacteria;c__Alphaproteobacteria;o__Pelagibacterales;f__Pelagibacteraceae;g__Fonsibacter;s__Fonsibacter sp000371825	938631	938631
GCA_000371845.1	N	Y	N	d__Bacteria;p__Proteobacteria;c__Alphaproteobacteria;o__Pelagibacterales;f__Pelagibacteraceae;g__Fonsibacter;s__Fonsibacter sp000371845	938665	938665
GCA_000372185.1	N	Y	N	d__Bacteria;p__Actinobacteriota;c__Actinomycetia;o__Nanopelagicales;f__Nanopelagicaceae;g__Planktophila;s__Planktophila sp000372185	932044	932044
GCA_000372225.1	N	Y	N	d__Bacteria;p__Nitrospinota;c__Nitrospinia;o__Nitrospinales;f__Nitrospinaceae;g__SCGCAAA288-L16;s__SCGCAAA288-L16 sp000372225	913337	913337
GCA_000372785.1	N	Y	N	d__Bacteria;p__Proteobacteria;c__Gammaproteobacteria;o__PS1;f__Thioglobaceae;g__Thioglobus;s__Thioglobus sp000372785	1131274	1131274
GCA_000375685.1	N	Y	N	d__Archaea;p__Thermoproteota;c__Thermoproteia;o__Gearchaeales;f__Gearchaeaceae;g__AAA261-N23;s__AAA261-N23 sp000375685	1130305	1130305
GCA_000378865.1	N	Y	N	d__Bacteria;p__Actinobacteriota;c__Actinomycetia;o__Nanopelagicales;f__Nanopelagicaceae;g__Nanopelagicus;s__Nanopelagicus sp000378865	938557	938557
GCA_000378885.1	N	Y	N	d__Bacteria;p__Actinobacteriota;c__Actinomycetia;o__Nanopelagicales;f__Nanopelagicaceae;g__Planktophila;s__Planktophila sp000378885	932043	932043
GCA_000379225.1	N	Y	N	d__Bacteria;p__Proteobacteria;c__Zetaproteobacteria;o__Mariprofundales;f__Mariprofundaceae;g__AB-137-C09;s__AB-137-C09 sp000379225	1131284	1131284
GCA_000380705.1	N	Y	N	d__Archaea;p__Thermoproteota;c__Thermoproteia;o__Gearchaeales;f__Gearchaeaceae;g__SCGC-AAA471-B05;s__SCGC-AAA471-B05 sp000380705	1052801	1052801
GCA_000383115.1	N	Y	N	d__Bacteria;p__Proteobacteria;c__Alphaproteobacteria;o__Puniceispirillales;f__AAA536-G10;g__AAA536-G10;s__AAA536-G10 sp000383115	939296	939296
GCA_000383355.1	N	Y	N	d__Bacteria;p__Bacteroidota;c__Bacteroidia;o__Flavobacteriales;f__Flavobacteriaceae;g__SCGC-AAA160-P02;s__SCGC-AAA160-P02 sp000383355	1009412	1009412
GCA_000383715.1	N	Y	N	d__Bacteria;p__Verrucomicrobiota;c__Verrucomicrobiae;o__Pedosphaerales;f__AAA164-E04;g__AAA164-E04;s__AAA164-E04 sp000383715	1009415	1009415
GCA_000383735.1	N	Y	N	d__Bacteria;p__Verrucomicrobiota;c__Verrucomicrobiae;o__Verrucomicrobiales;f__Akkermansiaceae;g__SW10;s__SW10 sp000383735	1009418	1009418
GCA_000383815.1	N	Y	N	d__Bacteria;p__Actinobacteriota;c__Actinomycetia;o__Nanopelagicales;f__Nanopelagicaceae;g__Nanopelagicus;s__Nanopelagicus sp000383815	932040	932040
GCA_000383895.1	N	Y	N	d__Bacteria;p__Proteobacteria;c__Gammaproteobacteria;o__Burkholderiales;f__Burkholderiaceae;g__Duganella;s__Duganella zoogloeoides	75659	1261617
GCA_000384495.1	N	Y	N	d__Bacteria;p__Actinobacteriota;c__Acidimicrobiia;o__Actinomarinales;f__Actinomarinaceae;g__Actinomarina;s__Actinomarina sp000384495	939195	939195
GCA_000384615.1	N	Y	N	d__Bacteria;p__Proteobacteria;c__Alphaproteobacteria;o__Puniceispirillales;f__AAA536-G10;g__AAA536-G10;s__AAA536-G10 sp000384615	1009708	1009708
GCA_000384935.1	N	Y	N	d__Bacteria;p__Proteobacteria;c__Gammaproteobacteria;o__SAR86;f__D2472;g__SCGC-AAA076-P13;s__SCGC-AAA076-P13 sp000384935	1007119	1007119
GCA_000384995.1	N	Y	N	d__Bacteria;p__Proteobacteria;c__Gammaproteobacteria;o__Pseudomonadales;f__Porticoccaceae;g__AAA300-D14;s__AAA300-D14 sp000384995	939696	939696
GCA_000385055.1	N	Y	N	d__Bacteria;p__Proteobacteria;c__Gammaproteobacteria;o__SAR86;f__D2472;g__SCGC-AAA076-P13;s__SCGC-AAA076-P13 sp000385055	1009426	1009426
GCA_000385635.1	N	Y	N	d__Bacteria;p__Dependentiae;c__Babeliae;o__Babeliales;f__Vermiphilaceae;g__Vermiphilus;s__Vermiphilus pyriformis	1763547	1306947
GCA_000385835.1	N	Y	N	d__Bacteria;p__Firmicutes;c__Bacilli;o__Lactobacillales;f__Streptococcaceae;g__Streptococcus;s__Streptococcus mitis_AI	28037	1239793
GCA_000387965.1	N	Y	N	d__Archaea;p__Nanoarchaeota;c__Nanoarchaeia;o__Nanoarchaeales;f__Nanopusillaceae;g__Nanopusillus;s__Nanopusillus stetteri	1294122	1294122
GCA_000389735.1	N	Y	N	d__Archaea;p__Thermoproteota;c__Thermoproteia;o__Sulfolobales;f__Sulfolobaceae;g__Acd1;s__Acd1 sp000389735	1294123	1294123
GCA_000398025.1	N	Y	N	d__Bacteria;p__Patescibacteria;c__Paceibacteria;o__Paceibacterales;f__Paceibacteraceae;g__Paceibacter;s__Paceibacter normanii	1432329	1047085
GCA_000402075.1	N	Y	N	d__Archaea;p__Thermoproteota;c__Nitrososphaeria;o__Nitrososphaerales;f__Nitrosopumilaceae;g__Nitrosopelagicus;s__Nitrosopelagicus sp000402075	913333	913333
GCA_000402295.1	N	Y	N	d__Bacteria;p__Aerophobota;c__Aerophobia;o__Aerophobales;f__Aerophobaceae;g__Aerophobus;s__Aerophobus profundus	1462352	913320
GCA_000402355.1	N	Y	N	d__Archaea;p__Iainarchaeota;c__Iainarchaeia;o__Iainarchaeales;f__Iainarchaeaceae;g__Iainarchaeum;s__Iainarchaeum andersonii	1462419	1104576
GCA_000402515.1	N	Y	N	d__Archaea;p__Nanoarchaeota;c__Nanoarchaeia;o__SCGC-AAA011-G17;f__SCGC-AAA011-G17;g__SCGC-AAA011-G17;s__SCGC-AAA011-G17 sp000402515	1104577	1104577
GCA_000402655.1	N	Y	N	d__Bacteria;p__Marinisomatota;c__Marinisomatia;o__Marinisomatales;f__Marinisomataceae;g__Marinisoma;s__Marinisoma sp000402655	939857	939857
GCA_000402755.1	N	Y	N	d__Bacteria;p__Marinisomatota;c__Marinisomatia;o__Marinisomatales;f__Marinisomataceae;g__Marinisoma;s__Marinisoma sp000402755	1007121	1007121
GCA_000402775.1	N	Y	N	d__Archaea;p__Altarchaeota;c__Altarchaeia;o__IMC4;f__SCGC-AAA252-I15;g__SCGC-AAA252-I15;s__SCGC-AAA252-I15 sp000402775	913322	913322
GCA_000402835.1	N	Y	N	d__Bacteria;p__Synergistota;c__Synergistia;o__Synergistales;f__79-D21;g__79-D21;s__79-D21 sp000402835	1104568	1104568
GCA_000403035.1	N	Y	N	d__Bacteria;p__Latescibacterota;c__Latescibacteria;o__Latescibacterales;f__Latescibacteraceae;g__Latescibacter;s__Latescibacter anaerobius	1432313	910047
GCA_000403945.1	N	Y	N	d__Bacteria;p__Desulfobacterota;c__Desulfovibrionia;o__Desulfovibrionales;f__Desulfovibrionaceae;g__Desulfovibrio;s__Desulfovibrio sp000403945	1292024	1292024
GCA_000404785.1	N	Y	N	d__Bacteria;p__Cloacimonadota;c__Cloacimonadia;o__JGIOTU-2;f__JGIOTU-2;g__JGIOTU-2;s__JGIOTU-2 sp000404785	1046966	1046966
GCA_000405225.1	N	Y	N	d__Archaea;p__Nanoarchaeota;c__Nanoarchaeia;o__Pacearchaeales;f__GW2011-AR1;g__ASMP01;s__ASMP01 sp000405225	743729	743729
GCA_000405245.1	N	Y	N	d__Archaea;p__Aenigmatarchaeota;c__Aenigmatarchaeia;o__Aenigmatarchaeales;f__Aenigmatarchaeaceae;g__Aenigmatarchaeum;s__Aenigmatarchaeum subterraneum	1462428	743730
GCA_000405345.1	N	Y	N	d__Bacteria;p__Caldatribacteriota;c__JS1;o__SB-45;f__34-128;g__34-128;s__34-128 sp000405345	1047052	1047052
GCA_000405605.1	N	Y	N	d__Bacteria;p__Caldatribacteriota;c__JS1;o__SB-45;f__34-128;g__34-128;s__34-128 sp000405605	1047051	1047051
GCA_000405685.1	N	Y	N	d__Archaea;p__Thermoproteota;c__Nitrososphaeria;o__Caldarchaeales;f__NZ13-MGT;g__JGI-0000106-J15;s__JGI-0000106-J15 sp000405685	1130285	1130285
GCA_000405805.1	N	Y	N	d__Bacteria;p__Marinisomatota;c__Marinisomatia;o__SCGC-AAA003-L08;f__SCGC-AAA003-L08;g__SCGC-AAA003-L08;s__SCGC-AAA003-L08 sp000405805	939844	939844
GCA_000405945.1	N	Y	N	d__Bacteria;p__Omnitrophota;c__Omnitrophia;o__Omnitrophales;f__Omnitrophaceae;g__Omnitrophus;s__Omnitrophus fodinae	1431825	699264
GCA_000406005.1	N	Y	N	d__Bacteria;p__Poribacteria;c__WGA-4E;o__WGA-4E;f__WGA-3G;g__WGA-3G;s__WGA-3G sp000406005	1104566	1104566
GCA_000413015.1	N	Y	N	d__Bacteria;p__Spirochaetota;c__Spirochaetia;o__Treponematales;f__Treponemataceae;g__Treponema_D;s__Treponema_D paredis	53419	1125701
GCA_000415965.1	N	Y	N	d__Archaea;p__Halobacteriota;c__Halobacteria;o__Halobacteriales;f__Haloferacaceae;g__Haloquadratum;s__Haloquadratum walsbyi_A	293091	1238424
GCA_000415985.1	N	Y	N	d__Archaea;p__Halobacteriota;c__Halobacteria;o__Halobacteriales;f__Haloferacaceae;g__Haloquadratum;s__Haloquadratum walsbyi_B	293091	1238425
GCA_000416005.1	N	Y	N	d__Archaea;p__Halobacteriota;c__Halobacteria;o__Halobacteriales;f__Haloferacaceae;g__Haloquadratum;s__Haloquadratum sp000416005	1238426	1238426
GCA_000416085.1	N	Y	N	d__Archaea;p__Halobacteriota;c__Halobacteria;o__Halobacteriales;f__Haloarculaceae;g__Halovenus;s__Halovenus sp000416085	1085028	1085028
GCA_000416275.1	N	Y	N	d__Bacteria;p__Proteobacteria;c__Gammaproteobacteria;o__Pseudomonadales;f__Nitrincolaceae;g__Rs1;s__Rs1 sp000416275	1330036	1330036
GCA_000416315.1	N	Y	N	d__Bacteria;p__Proteobacteria;c__Gammaproteobacteria;o__Pseudomonadales;f__Nitrincolaceae;g__Rs1;s__Rs1 sp000416315	1330035	1330035
GCA_000419465.1	N	Y	N	d__Bacteria;p__Proteobacteria;c__Alphaproteobacteria;o__Pelagibacterales;f__Pelagibacteraceae;g__Fonsibacter;s__Fonsibacter sp000419465	938639	938639
GCA_000419485.1	N	Y	N	d__Bacteria;p__Proteobacteria;c__Alphaproteobacteria;o__Pelagibacterales;f__Pelagibacteraceae;g__Fonsibacter;s__Fonsibacter sp000419485	938672	938672
GCA_000419545.1	N	Y	N	d__Bacteria;p__Proteobacteria;c__Alphaproteobacteria;o__Pelagibacterales;f__Pelagibacteraceae;g__Pelagibacter_A;s__Pelagibacter_A ubique_B	198252	1144932
GCA_000421085.1	N	Y	N	d__Bacteria;p__Proteobacteria;c__Alphaproteobacteria;o__Rhizobiales;f__Rhizobiaceae;g__Sinorhizobium;s__Sinorhizobium sp000421085	936134	936134
GCA_000421325.1	N	Y	N	d__Bacteria;p__Proteobacteria;c__Alphaproteobacteria;o__Puniceispirillales;f__AAA536-G10;g__AAA536-G10;s__AAA536-G10 sp000421325	1009709	1009709
GCA_000428345.2	N	Y	N	d__Bacteria;p__Actinobacteriota;c__Actinomycetia;o__Nanopelagicales;f__AcAMD-5;g__ATZT02;s__ATZT02 sp000428345	938467	938467
GCA_000428385.1	N	Y	N	d__Bacteria;p__Proteobacteria;c__Gammaproteobacteria;o__Burkholderiales;f__Burkholderiaceae;g__Polynucleobacter;s__Polynucleobacter sp000428385	938772	938772
GCA_000430305.1	N	Y	N	d__Bacteria;p__Firmicutes;c__Bacilli;o__Lactobacillales;f__Streptococcaceae;g__Streptococcus;s__Streptococcus mitis_AW	28037	1340484
GCA_000431015.1	N	Y	N	d__Bacteria;p__Bacteroidota;c__Bacteroidia;o__Bacteroidales;f__UBA932;g__RC9;s__RC9 sp000431015	1262696	1262696
GCA_000431075.1	N	Y	N	d__Bacteria;p__Firmicutes_A;c__Clostridia;o__Oscillospirales;f__Oscillospiraceae;g__F23-B02;s__F23-B02 sp000431075	1263030	1263030
GCA_000431135.1	N	Y	N	d__Bacteria;p__Firmicutes_A;c__Clostridia;o__Lachnospirales;f__Lachnospiraceae;g__CAG-590;s__CAG-590 sp000431135	1262825	1262825
GCA_000431155.1	N	Y	N	d__Bacteria;p__Bacteroidota;c__Bacteroidia;o__Bacteroidales;f__Muribaculaceae;g__Paramuribaculum;s__Paramuribaculum sp000431155	1262753	1262753
GCA_000431215.1	N	Y	N	d__Bacteria;p__Bacteroidota;c__Bacteroidia;o__Bacteroidales;f__Muribaculaceae;g__CAG-1031;s__CAG-1031 sp000431215	1262917	1262917
GCA_000431235.1	N	Y	N	d__Bacteria;p__Firmicutes;c__Bacilli;o__ML615J-28;f__CAG-698;g__CAG-698;s__CAG-698 sp000431235	1262856	1262856
GCA_000431275.1	N	Y	N	d__Bacteria;p__Bacteroidota;c__Bacteroidia;o__Bacteroidales;f__Bacteroidaceae;g__CAG-617;s__CAG-617 sp000431275	1262935	1262935
GCA_000431315.1	N	Y	N	d__Bacteria;p__Cyanobacteria;c__Vampirovibrionia;o__Gastranaerophilales;f__Gastranaerophilaceae;g__CAG-484;s__CAG-484 sp000431315	1262759	1262759
GCA_000431335.1	N	Y	N	d__Bacteria;p__Firmicutes_A;c__Clostridia;o__TANB77;f__CAG-508;g__CAG-269;s__CAG-269 sp000431335	1262796	1262796
GCA_000431495.1	N	Y	N	d__Bacteria;p__Firmicutes_A;c__Clostridia;o__Lachnospirales;f__Lachnospiraceae;g__CAG-791;s__CAG-791 sp000431495	1262993	1262993
GCA_000431515.1	N	Y	N	d__Bacteria;p__Firmicutes_A;c__Clostridia;o__Lachnospirales;f__Lachnospiraceae;g__CAG-632;s__CAG-632 sp000431515	1262830	1262830
GCA_000431535.1	N	Y	N	d__Bacteria;p__Firmicutes_A;c__Clostridia;o__Oscillospirales;f__Acutalibacteraceae;g__Eubacterium_R;s__Eubacterium_R sp000431535	1262831	1262831
GCA_000431575.1	N	Y	N	d__Bacteria;p__Firmicutes_A;c__Clostridia;o__Oscillospirales;f__Oscillospiraceae;g__CAG-83;s__CAG-83 sp000431575	1262992	1262992
GCA_000431775.1	N	Y	N	d__Bacteria;p__Firmicutes_A;c__Clostridia;o__Oscillospirales;f__Acutalibacteraceae;g__CAG-177;s__CAG-177 sp000431775	1262803	1262803
GCA_000431795.1	N	Y	N	d__Bacteria;p__Firmicutes;c__Bacilli;o__RF39;f__UBA660;g__CAG-302;s__CAG-302 sp000431795	1262793	1262793
GCA_000431815.1	N	Y	N	d__Bacteria;p__Firmicutes_A;c__Clostridia;o__Lachnospirales;f__Lachnospiraceae;g__Butyrivibrio_A;s__Butyrivibrio_A sp000431815	1262761	1262761
GCA_000431835.1	N	Y	N	d__Bacteria;p__Proteobacteria;c__Gammaproteobacteria;o__Enterobacterales;f__Succinivibrionaceae;g__Succinivibrio;s__Succinivibrio sp000431835	1262974	1262974
GCA_000431975.1	N	Y	N	d__Bacteria;p__Bacteroidota;c__Bacteroidia;o__Bacteroidales;f__Bacteroidaceae;g__Prevotella;s__Prevotella sp000431975	1262938	1262938
GCA_000432015.1	N	Y	N	d__Bacteria;p__Firmicutes_A;c__Clostridia_A;o__Christensenellales;f__CAG-138;g__CAG-1024;s__CAG-1024 sp000432015	1262770	1262770
GCA_000432135.1	N	Y	N	d__Bacteria;p__Firmicutes_A;c__Clostridia;o__Oscillospirales;f__Oscillospiraceae;g__CAG-170;s__CAG-170 sp000432135	1263002	1263002
GCA_000432155.1	N	Y	N	d__Bacteria;p__Firmicutes_A;c__Clostridia;o__Lachnospirales;f__CAG-274;g__CAG-274;s__CAG-274 sp000432155	1262888	1262888
GCA_000432175.1	N	Y	N	d__Bacteria;p__Firmicutes_A;c__Clostridia;o__Oscillospirales;f__Ruminococcaceae;g__CAG-115;s__CAG-115 sp000432175	1262893	1262893
GCA_000432255.1	N	Y	N	d__Bacteria;p__Firmicutes;c__Bacilli;o__RF39;f__UBA660;g__CAG-878;s__CAG-878 sp000432255	1262686	1262686
GCA_000432275.1	N	Y	N	d__Bacteria;p__Proteobacteria;c__Alphaproteobacteria;o__RF32;f__CAG-239;g__CAG-495;s__CAG-495 sp000432275	1262987	1262987
GCA_000432335.1	N	Y	N	d__Bacteria;p__Firmicutes_A;c__Clostridia;o__Lachnospirales;f__Lachnospiraceae;g__Ruminococcus_A;s__Ruminococcus_A sp000432335	1262995	1262995
GCA_000432375.1	N	Y	N	d__Bacteria;p__Firmicutes_A;c__Clostridia;o__Oscillospirales;f__Oscillospiraceae;g__CAG-103;s__CAG-103 sp000432375	1262999	1262999
GCA_000432435.1	N	Y	N	d__Bacteria;p__Firmicutes_A;c__Clostridia;o__Oscillospirales;f__Acutalibacteraceae;g__CAG-180;s__CAG-180 sp000432435	1262882	1262882
GCA_000432515.1	N	Y	N	d__Bacteria;p__Bacteroidota;c__Bacteroidia;o__Bacteroidales;f__UBA932;g__RC9;s__RC9 sp000432515	1262742	1262742
GCA_000432575.1	N	Y	N	d__Bacteria;p__Firmicutes;c__Bacilli;o__RF39;f__UBA660;g__CAG-762;s__CAG-762 sp000432575	1262837	1262837
GCA_000432595.1	N	Y	N	d__Bacteria;p__Firmicutes;c__Bacilli;o__RF39;f__UBA660;g__CAG-710;s__CAG-710 sp000432595	1262833	1262833
GCA_000432655.1	N	Y	N	d__Bacteria;p__Bacteroidota;c__Bacteroidia;o__Bacteroidales;f__UBA932;g__RC9;s__RC9 sp000432655	1262734	1262734
GCA_000432735.1	N	Y	N	d__Bacteria;p__Bacteroidota;c__Bacteroidia;o__Bacteroidales;f__Bacteroidaceae;g__Phocaeicola;s__Phocaeicola sp000432735	1262739	1262739
GCA_000432775.1	N	Y	N	d__Bacteria;p__Bacteroidota;c__Bacteroidia;o__Bacteroidales;f__UBA932;g__CAG-831;s__CAG-831 sp000432775	1262698	1262698
GCA_000432835.1	N	Y	N	d__Bacteria;p__Firmicutes;c__Bacilli;o__RF39;f__UBA660;g__CAG-417;s__CAG-417 sp000432835	1262804	1262804
GCA_000432855.1	N	Y	N	d__Bacteria;p__Firmicutes;c__Bacilli;o__RF39;f__UBA660;g__CAG-822;s__CAG-822 sp000432855	1263032	1263032
GCA_000432895.1	N	Y	N	d__Bacteria;p__Firmicutes;c__Bacilli;o__RFN20;f__CAG-449;g__CAG-449;s__CAG-449 sp000432895	1263023	1263023
GCA_000432915.1	N	Y	N	d__Bacteria;p__Firmicutes_A;c__Clostridia;o__Lachnospirales;f__Lachnospiraceae;g__CAG-194;s__CAG-194 sp000432915	1263008	1263008
GCA_000432995.1	N	Y	N	d__Bacteria;p__Firmicutes_A;c__Clostridia;o__Oscillospirales;f__Acutalibacteraceae;g__Acutalibacter;s__Acutalibacter sp000432995	1262769	1262769
GCA_000433015.1	N	Y	N	d__Bacteria;p__Firmicutes;c__Bacilli;o__RFN20;f__CAG-631;g__CAG-631;s__CAG-631 sp000433015	1262996	1262996
GCA_000433035.1	N	Y	N	d__Bacteria;p__Firmicutes;c__Bacilli;o__ML615J-28;f__CAG-313;g__CAG-313;s__CAG-313 sp000433035	1262969	1262969
GCA_000433095.1	N	Y	N	d__Bacteria;p__Cyanobacteria;c__Vampirovibrionia;o__Gastranaerophilales;f__Gastranaerophilaceae;g__Zag1;s__Zag1 sp000433095	1262849	1262849
GCA_000433115.1	N	Y	N	d__Bacteria;p__Firmicutes_A;c__Clostridia;o__Oscillospirales;f__CAG-382;g__UBA1206;s__UBA1206 sp000433115	1262957	1262957
GCA_000433135.1	N	Y	N	d__Bacteria;p__Firmicutes_A;c__Clostridia;o__TANB77;f__CAG-465;g__CAG-465;s__CAG-465 sp000433135	1262847	1262847
GCA_000433175.1	N	Y	N	d__Bacteria;p__Bacteroidota;c__Bacteroidia;o__Bacteroidales;f__Bacteroidaceae;g__Prevotella;s__Prevotella sp000433175	1262918	1262918
GCA_000433255.1	N	Y	N	d__Bacteria;p__Firmicutes;c__Bacilli;o__RF39;f__UBA660;g__CAG-605;s__CAG-605 sp000433255	1262855	1262855
GCA_000433315.1	N	Y	N	d__Bacteria;p__Firmicutes;c__Bacilli;o__RFN20;f__CAG-288;g__CAG-345;s__CAG-345 sp000433315	1263020	1263020
GCA_000433335.1	N	Y	N	d__Bacteria;p__Firmicutes_A;c__Clostridia;o__TANB77;f__CAG-465;g__CAG-465;s__CAG-465 sp000433335	1262772	1262772
GCA_000433355.1	N	Y	N	d__Bacteria;p__Bacteroidota;c__Bacteroidia;o__Bacteroidales;f__UBA932;g__RC9;s__RC9 sp000433355	1262695	1262695
GCA_000433415.1	N	Y	N	d__Bacteria;p__Firmicutes_A;c__Clostridia;o__Oscillospirales;f__CAG-272;g__CAG-448;s__CAG-448 sp000433415	1262808	1262808
GCA_000433455.1	N	Y	N	d__Bacteria;p__Firmicutes;c__Bacilli;o__RF39;f__UBA660;g__CAG-877;s__CAG-877 sp000433455	1262907	1262907
GCA_000433475.1	N	Y	N	d__Bacteria;p__Firmicutes;c__Bacilli;o__RF39;f__UBA660;g__CAG-605;s__CAG-605 sp000433475	1262908	1262908
GCA_000433515.1	N	Y	N	d__Bacteria;p__Firmicutes_A;c__Clostridia;o__Oscillospirales;f__CAG-272;g__CAG-272;s__CAG-272 sp000433515	1263015	1263015
GCA_000433535.1	N	Y	N	d__Bacteria;p__Firmicutes_A;c__Clostridia;o__Lachnospirales;f__Lachnospiraceae;g__CAG-317;s__CAG-317 sp000433535	1262873	1262873
GCA_000433635.1	N	Y	N	d__Bacteria;p__Firmicutes_A;c__Clostridia;o__Oscillospirales;f__Ruminococcaceae;g__Ruminococcus_C;s__Ruminococcus_C sp000433635	1262953	1262953
GCA_000433675.1	N	Y	N	d__Bacteria;p__Firmicutes;c__Bacilli;o__RF39;f__UBA660;g__CAG-433;s__CAG-433 sp000433675	1262806	1262806
GCA_000433735.1	N	Y	N	d__Bacteria;p__Firmicutes_A;c__Clostridia;o__Lachnospirales;f__Lachnospiraceae;g__Eubacterium_F;s__Eubacterium_F sp000433735	1262777	1262777
GCA_000433755.1	N	Y	N	d__Bacteria;p__Firmicutes_A;c__Clostridia;o__TANB77;f__CAG-465;g__CAG-465;s__CAG-465 sp000433755	1262811	1262811
GCA_000433775.1	N	Y	N	d__Bacteria;p__Firmicutes_A;c__Clostridia_A;o__Christensenellales;f__CAG-314;g__CAG-1435;s__CAG-1435 sp000433775	1262867	1262867
GCA_000433875.1	N	Y	N	d__Bacteria;p__Firmicutes;c__Bacilli;o__RF39;f__UBA660;g__CAG-884;s__CAG-884 sp000433875	1262990	1262990
GCA_000433915.1	N	Y	N	d__Bacteria;p__Firmicutes_A;c__Clostridia;o__TANB77;f__CAG-508;g__CAG-793;s__CAG-793 sp000433915	1262840	1262840
GCA_000433975.1	N	Y	N	d__Bacteria;p__Firmicutes_A;c__Clostridia;o__Oscillospirales;f__Acutalibacteraceae;g__Eubacterium_R;s__Eubacterium_R sp000433975	1262700	1262700
GCA_000434015.1	N	Y	N	d__Bacteria;p__Firmicutes_A;c__Clostridia;o__TANB77;f__CAG-508;g__CAG-492;s__CAG-492 sp000434015	1262822	1262822
GCA_000434035.1	N	Y	N	d__Bacteria;p__Firmicutes_A;c__Clostridia;o__TANB77;f__CAG-508;g__CAG-452;s__CAG-452 sp000434035	1262810	1262810
GCA_000434055.1	N	Y	N	d__Bacteria;p__Firmicutes_A;c__Clostridia;o__Oscillospirales;f__Acutalibacteraceae;g__CAG-488;s__CAG-488 sp000434055	1262959	1262959
GCA_000434115.1	N	Y	N	d__Bacteria;p__Firmicutes_A;c__Clostridia;o__Lachnospirales;f__Lachnospiraceae;g__Eubacterium_F;s__Eubacterium_F sp000434115	1262945	1262945
GCA_000434175.1	N	Y	N	d__Bacteria;p__Firmicutes;c__Bacilli;o__RF39;f__UBA660;g__CAG-611;s__CAG-611 sp000434175	1262905	1262905
GCA_000434195.1	N	Y	N	d__Bacteria;p__Firmicutes_A;c__Clostridia;o__TANB77;f__CAG-508;g__CAG-245;s__CAG-245 sp000434195	1262839	1262839
GCA_000434215.1	N	Y	N	d__Bacteria;p__Bacteroidota;c__Bacteroidia;o__Bacteroidales;f__UBA11471;g__UBA11471;s__UBA11471 sp000434215	1262736	1262736
GCA_000434235.1	N	Y	N	d__Bacteria;p__Bacteroidota;c__Bacteroidia;o__Bacteroidales;f__Rikenellaceae;g__Alistipes;s__Alistipes sp000434235	1262693	1262693
GCA_000434295.1	N	Y	N	d__Bacteria;p__Proteobacteria;c__Alphaproteobacteria;o__RF32;f__CAG-977;g__CAG-977;s__CAG-977 sp000434295	1262685	1262685
GCA_000434335.1	N	Y	N	d__Bacteria;p__Firmicutes_A;c__Clostridia;o__TANB77;f__CAG-508;g__CAG-492;s__CAG-492 sp000434335	1262813	1262813
GCA_000434395.1	N	Y	N	d__Bacteria;p__Firmicutes;c__Bacilli;o__RFN20;f__CAG-288;g__CAG-568;s__CAG-568 sp000434395	1262821	1262821
GCA_000434435.1	N	Y	N	d__Bacteria;p__Firmicutes_A;c__Clostridia_A;o__Christensenellales;f__CAG-917;g__CAG-475;s__CAG-475 sp000434435	1263026	1263026
GCA_000434475.1	N	Y	N	d__Bacteria;p__Firmicutes_C;c__Negativicutes;o__Veillonellales;f__Dialisteraceae;g__Dialister;s__Dialister sp000434475	1262870	1262870
GCA_000434495.1	N	Y	N	d__Bacteria;p__Firmicutes;c__Bacilli;o__RF39;f__UBA660;g__CAG-533;s__CAG-533 sp000434495	1262818	1262818
GCA_000434535.1	N	Y	N	d__Bacteria;p__Actinobacteriota;c__Coriobacteriia;o__Coriobacteriales;f__Coriobacteriaceae;g__Collinsella;s__Collinsella sp000434535	1262850	1262850
GCA_000434555.1	N	Y	N	d__Bacteria;p__Firmicutes;c__Bacilli;o__RF39;f__UBA660;g__CAG-1000;s__CAG-1000 sp000434555	1262817	1262817
GCA_000434615.1	N	Y	N	d__Bacteria;p__Firmicutes_A;c__Clostridia;o__Lachnospirales;f__Lachnospiraceae;g__CAG-510;s__CAG-510 sp000434615	1262816	1262816
GCA_000434635.1	N	Y	N	d__Bacteria;p__Firmicutes_A;c__Clostridia;o__Oscillospirales;f__Oscillospiraceae;g__CAG-110;s__CAG-110 sp000434635	1263000	1263000
GCA_000434675.1	N	Y	N	d__Bacteria;p__Firmicutes_A;c__Clostridia_A;o__Christensenellales;f__CAG-917;g__CAG-1138;s__CAG-1138 sp000434675	1262896	1262896
GCA_000434695.1	N	Y	N	d__Bacteria;p__Firmicutes_A;c__Clostridia;o__Oscillospirales;f__Ruminococcaceae;g__Ruminococcus_D;s__Ruminococcus_D sp000434695	1262963	1262963
GCA_000434735.1	N	Y	N	d__Bacteria;p__Bacteroidota;c__Bacteroidia;o__Bacteroidales;f__Bacteroidaceae;g__Phocaeicola;s__Phocaeicola sp000434735	1262741	1262741
GCA_000434775.1	N	Y	N	d__Bacteria;p__Actinobacteriota;c__Coriobacteriia;o__Coriobacteriales;f__Eggerthellaceae;g__CAG-1427;s__CAG-1427 sp000434775	1262877	1262877
GCA_000434835.1	N	Y	N	d__Bacteria;p__Firmicutes;c__Bacilli;o__RF39;f__UBA660;g__CAG-594;s__CAG-594 sp000434835	1262826	1262826
GCA_000434895.1	N	Y	N	d__Bacteria;p__Firmicutes_C;c__Negativicutes;o__Acidaminococcales;f__Acidaminococcaceae;g__Phascolarctobacterium_A;s__Phascolarctobacterium_A succinatutens_A	626940	1263101
GCA_000434915.1	N	Y	N	d__Bacteria;p__Firmicutes_A;c__Clostridia;o__Oscillospirales;f__Acutalibacteraceae;g__CAG-488;s__CAG-488 sp000434915	1262961	1262961
GCA_000434935.1	N	Y	N	d__Bacteria;p__Bacteroidota;c__Bacteroidia;o__Bacteroidales;f__UBA932;g__RC9;s__RC9 sp000434935	1262748	1262748
GCA_000434975.1	N	Y	N	d__Bacteria;p__Bacteroidota;c__Bacteroidia;o__Bacteroidales;f__Bacteroidaceae;g__Prevotella;s__Prevotella sp000434975	1262929	1262929
GCA_000434995.1	N	Y	N	d__Bacteria;p__Firmicutes_A;c__Clostridia;o__Oscillospirales;f__Acutalibacteraceae;g__Eubacterium_R;s__Eubacterium_R sp000434995	1263019	1263019
GCA_000435055.1	N	Y	N	d__Bacteria;p__Firmicutes_A;c__Clostridia_A;o__Christensenellales;f__CAG-138;g__PeH17;s__PeH17 sp000435055	1262775	1262775
GCA_000435075.1	N	Y	N	d__Bacteria;p__Bacteroidota;c__Bacteroidia;o__Bacteroidales;f__UBA932;g__RC9;s__RC9 sp000435075	1262751	1262751
GCA_000435175.1	N	Y	N	d__Bacteria;p__Firmicutes_A;c__Clostridia;o__TANB77;f__CAG-508;g__CAG-245;s__CAG-245 sp000435175	1262784	1262784
GCA_000435195.1	N	Y	N	d__Bacteria;p__Firmicutes_A;c__Clostridia;o__Oscillospirales;f__Ruminococcaceae;g__Negativibacillus;s__Negativibacillus sp000435195	1262778	1262778
GCA_000435275.1	N	Y	N	d__Bacteria;p__Firmicutes_A;c__Clostridia;o__Oscillospirales;f__Acutalibacteraceae;g__CAG-557;s__CAG-557 sp000435275	1262819	1262819
GCA_000435335.1	N	Y	N	d__Bacteria;p__Firmicutes_A;c__Clostridia;o__Oscillospirales;f__Acutalibacteraceae;g__CAG-964;s__CAG-964 sp000435335	1262848	1262848
GCA_000435395.1	N	Y	N	d__Bacteria;p__Firmicutes_A;c__Clostridia;o__Oscillospirales;f__Acutalibacteraceae;g__Acutalibacter;s__Acutalibacter sp000435395	1262989	1262989
GCA_000435475.1	N	Y	N	d__Bacteria;p__Actinobacteriota;c__Coriobacteriia;o__Coriobacteriales;f__Eggerthellaceae;g__CAG-1427;s__CAG-1427 sp000435475	1262868	1262868
GCA_000435495.1	N	Y	N	d__Bacteria;p__Firmicutes_A;c__Clostridia_A;o__Christensenellales;f__CAG-552;g__CAG-552;s__CAG-552 sp000435495	1263029	1263029
GCA_000435515.1	N	Y	N	d__Bacteria;p__Firmicutes;c__Bacilli;o__RF39;f__UBA660;g__CAG-582;s__CAG-582 sp000435515	1262997	1262997
GCA_000435535.1	N	Y	N	d__Bacteria;p__Firmicutes_A;c__Clostridia;o__TANB77;f__CAG-508;g__CAG-269;s__CAG-269 sp000435535	1262823	1262823
GCA_000435555.1	N	Y	N	d__Bacteria;p__Firmicutes_A;c__Clostridia;o__Oscillospirales;f__Oscillospiraceae;g__CAG-83;s__CAG-83 sp000435555	1263007	1263007
GCA_000435595.1	N	Y	N	d__Bacteria;p__Firmicutes_A;c__Clostridia;o__Lachnospirales;f__Lachnospiraceae;g__CAG-882;s__CAG-882 sp000435595	1262991	1262991
GCA_000435615.1	N	Y	N	d__Bacteria;p__Firmicutes_A;c__Clostridia;o__Peptostreptococcales;f__Anaerovoracaceae;g__CAG-238;s__CAG-238 sp000435615	1263011	1263011
GCA_000435635.1	N	Y	N	d__Bacteria;p__Bacteroidota;c__Bacteroidia;o__Bacteroidales;f__Bacteroidaceae;g__Prevotella;s__Prevotella sp000435635	1262922	1262922
GCA_000435655.1	N	Y	N	d__Bacteria;p__Firmicutes_A;c__Clostridia;o__Lachnospirales;f__Lachnospiraceae;g__Clostridium_Q;s__Clostridium_Q sp000435655	1262792	1262792
GCA_000435675.1	N	Y	N	d__Bacteria;p__Actinobacteriota;c__Coriobacteriia;o__Coriobacteriales;f__Eggerthellaceae;g__CAG-1427;s__CAG-1427 sp000435675	1262876	1262876
GCA_000435715.1	N	Y	N	d__Bacteria;p__Firmicutes_A;c__Clostridia;o__Peptostreptococcales;f__Anaerovoracaceae;g__CAG-145;s__CAG-145 sp000435715	1263005	1263005
GCA_000435755.1	N	Y	N	d__Bacteria;p__Firmicutes_A;c__Clostridia;o__TANB77;f__CAG-508;g__CAG-273;s__CAG-273 sp000435755	1262815	1262815
GCA_000435835.1	N	Y	N	d__Bacteria;p__Firmicutes_A;c__Clostridia;o__Clostridiales;f__Clostridiaceae;g__Clostridium;s__Clostridium sp000435835	1262780	1262780
GCA_000435975.1	N	Y	N	d__Bacteria;p__Firmicutes_A;c__Clostridia;o__Oscillospirales;f__Oscillospiraceae;g__CAG-83;s__CAG-83 sp000435975	1262911	1262911
GCA_000436035.1	N	Y	N	d__Bacteria;p__Bacteroidota;c__Bacteroidia;o__Bacteroidales;f__Bacteroidaceae;g__Prevotella;s__Prevotella sp000436035	1262934	1262934
GCA_000436075.1	N	Y	N	d__Bacteria;p__Actinobacteriota;c__Coriobacteriia;o__Coriobacteriales;f__Eggerthellaceae;g__CAG-1427;s__CAG-1427 sp000436075	1262875	1262875
GCA_000436095.1	N	Y	N	d__Bacteria;p__Firmicutes_C;c__Negativicutes;o__Acidaminococcales;f__Acidaminococcaceae;g__Phascolarctobacterium;s__Phascolarctobacterium sp000436095	1262915	1262915
GCA_000436115.1	N	Y	N	d__Bacteria;p__Firmicutes_A;c__Clostridia;o__Lachnospirales;f__Lachnospiraceae;g__CAG-95;s__CAG-95 sp000436115	1263027	1263027
GCA_000436255.1	N	Y	N	d__Bacteria;p__Firmicutes;c__Bacilli;o__RF39;f__UBA660;g__CAG-1193;s__CAG-1193 sp000436255	1262771	1262771
GCA_000436335.1	N	Y	N	d__Bacteria;p__Firmicutes_A;c__Clostridia;o__Oscillospirales;f__Acutalibacteraceae;g__CAG-217;s__CAG-217 sp000436335	1262779	1262779
GCA_000436375.1	N	Y	N	d__Bacteria;p__Proteobacteria;c__Alphaproteobacteria;o__RF32;f__CAG-239;g__CAG-495;s__CAG-495 sp000436375	1262705	1262705
GCA_000436475.1	N	Y	N	d__Bacteria;p__Firmicutes_A;c__Clostridia;o__Lachnospirales;f__Lachnospiraceae;g__Lachnospira;s__Lachnospira sp000436475	1262885	1262885
GCA_000436495.1	N	Y	N	d__Bacteria;p__Bacteroidota;c__Bacteroidia;o__Bacteroidales;f__Tannerellaceae;g__Parabacteroides;s__Parabacteroides sp000436495	1262913	1262913
GCA_000436535.1	N	Y	N	d__Bacteria;p__Firmicutes_A;c__Clostridia;o__Lachnospirales;f__Lachnospiraceae;g__Lachnospira;s__Lachnospira sp000436535	1262887	1262887
GCA_000436595.1	N	Y	N	d__Bacteria;p__Bacteroidota;c__Bacteroidia;o__Bacteroidales;f__Bacteroidaceae;g__Prevotella;s__Prevotella sp000436595	1262920	1262920
GCA_000436695.1	N	Y	N	d__Bacteria;p__Bacteroidota;c__Bacteroidia;o__Bacteroidales;f__Bacteroidaceae;g__Prevotella;s__Prevotella sp000436695	1262921	1262921
GCA_000436735.1	N	Y	N	d__Bacteria;p__Firmicutes_A;c__Clostridia;o__Oscillospirales;f__Oscillospiraceae;g__CAG-170;s__CAG-170 sp000436735	1263006	1263006
GCA_000436755.1	N	Y	N	d__Bacteria;p__Firmicutes_A;c__Clostridia;o__Lachnospirales;f__Lachnospiraceae;g__TF01-11;s__TF01-11 sp000436755	1262785	1262785
GCA_000436795.1	N	Y	N	d__Bacteria;p__Bacteroidota;c__Bacteroidia;o__Bacteroidales;f__Bacteroidaceae;g__Phocaeicola;s__Phocaeicola sp000436795	1262735	1262735
GCA_000436835.1	N	Y	N	d__Bacteria;p__Firmicutes_A;c__Clostridia;o__Oscillospirales;f__Acutalibacteraceae;g__Eubacterium_R;s__Eubacterium_R sp000436835	1262886	1262886
GCA_000436875.1	N	Y	N	d__Bacteria;p__Firmicutes_A;c__Clostridia;o__Oscillospirales;f__Oscillospiraceae;g__Dysosmobacter;s__Dysosmobacter sp000436875	1262910	1262910
GCA_000436915.1	N	Y	N	d__Bacteria;p__Bacteroidota;c__Bacteroidia;o__Bacteroidales;f__Bacteroidaceae;g__Prevotella;s__Prevotella sp000436915	1262919	1262919
GCA_000436975.1	N	Y	N	d__Bacteria;p__Firmicutes;c__Bacilli;o__RF39;f__UBA660;g__CAG-1000;s__CAG-1000 sp000436975	1262768	1262768
GCA_000437015.1	N	Y	N	d__Bacteria;p__Firmicutes_A;c__Clostridia;o__Oscillospirales;f__CAG-272;g__CAG-390;s__CAG-390 sp000437015	1262703	1262703
GCA_000437175.1	N	Y	N	d__Bacteria;p__Firmicutes_A;c__Clostridia;o__Oscillospirales;f__Ruminococcaceae;g__Ruminococcus_C;s__Ruminococcus_C sp000437175	1262954	1262954
GCA_000437215.1	N	Y	N	d__Bacteria;p__Firmicutes_A;c__Clostridia;o__TANB77;f__CAG-508;g__CAG-269;s__CAG-269 sp000437215	1262807	1262807
GCA_000437235.1	N	Y	N	d__Bacteria;p__Firmicutes;c__Bacilli;o__RFN20;f__CAG-826;g__CAG-826;s__CAG-826 sp000437235	1262857	1262857
GCA_000437255.1	N	Y	N	d__Bacteria;p__Firmicutes_A;c__Clostridia;o__Oscillospirales;f__Ruminococcaceae;g__Ruminococcus_C;s__Ruminococcus_C sp000437255	1262958	1262958
GCA_000437275.1	N	Y	N	d__Bacteria;p__Firmicutes_A;c__Clostridia;o__Lachnospirales;f__Lachnospiraceae;g__CAG-411;s__CAG-411 sp000437275	1262802	1262802
GCA_000437315.1	N	Y	N	d__Bacteria;p__Firmicutes;c__Bacilli;o__RF39;f__UBA660;g__CAG-460;s__CAG-460 sp000437315	1262904	1262904
GCA_000437355.1	N	Y	N	d__Bacteria;p__Firmicutes;c__Bacilli;o__RF39;f__UBA660;g__CAG-460;s__CAG-460 sp000437355	1263024	1263024
GCA_000437375.1	N	Y	N	d__Bacteria;p__Firmicutes_A;c__Clostridia;o__Oscillospirales;f__CAG-272;g__CAG-841;s__CAG-841 sp000437375	1262894	1262894
GCA_000437395.1	N	Y	N	d__Bacteria;p__Firmicutes;c__Bacilli;o__RFN20;f__CAG-288;g__CAG-288;s__CAG-288 sp000437395	1262791	1262791
GCA_000437435.1	N	Y	N	d__Bacteria;p__Cyanobacteria;c__Vampirovibrionia;o__Gastranaerophilales;f__Gastranaerophilaceae;g__Zag1;s__Zag1 sp000437435	1262838	1262838
GCA_000437495.1	N	Y	N	d__Bacteria;p__Bacteroidota;c__Bacteroidia;o__Bacteroidales;f__Muribaculaceae;g__CAG-485;s__CAG-485 sp000437495	1262927	1262927
GCA_000437515.1	N	Y	N	d__Bacteria;p__Firmicutes_A;c__Clostridia_A;o__Christensenellales;f__Borkfalkiaceae;g__UBA10281;s__UBA10281 sp000437515	1262689	1262689
GCA_000437555.1	N	Y	N	d__Bacteria;p__Firmicutes_A;c__Clostridia_A;o__Christensenellales;f__CAG-917;g__CAG-917;s__CAG-917 sp000437555	1262688	1262688
GCA_000437595.1	N	Y	N	d__Bacteria;p__Firmicutes_A;c__Clostridia_A;o__Christensenellales;f__CAG-74;g__UBA11524;s__UBA11524 sp000437595	1262897	1262897
GCA_000437635.1	N	Y	N	d__Bacteria;p__Proteobacteria;c__Gammaproteobacteria;o__Burkholderiales;f__Burkholderiaceae;g__CAG-521;s__CAG-521 sp000437635	1262977	1262977
GCA_000437675.1	N	Y	N	d__Bacteria;p__Bacteroidota;c__Bacteroidia;o__Bacteroidales;f__Bacteroidaceae;g__Prevotellamassilia;s__Prevotellamassilia sp000437675	1262937	1262937
GCA_000437735.1	N	Y	N	d__Bacteria;p__Firmicutes_A;c__Clostridia;o__Lachnospirales;f__Lachnospiraceae;g__Lachnospira;s__Lachnospira sp000437735	1262889	1262889
GCA_000437755.1	N	Y	N	d__Bacteria;p__Firmicutes_A;c__Clostridia;o__Lachnospirales;f__Lachnospiraceae;g__CAG-303;s__CAG-303 sp000437755	1262944	1262944
GCA_000437795.1	N	Y	N	d__Bacteria;p__Bacteroidota;c__Bacteroidia;o__Bacteroidales;f__Muribaculaceae;g__CAG-279;s__CAG-279 sp000437795	1262924	1262924
GCA_000437855.1	N	Y	N	d__Bacteria;p__Firmicutes_A;c__Clostridia;o__TANB77;f__CAG-508;g__CAG-273;s__CAG-273 sp000437855	1262820	1262820
GCA_000437895.1	N	Y	N	d__Bacteria;p__Firmicutes;c__Bacilli;o__RF39;f__UBA660;g__CAG-914;s__CAG-914 sp000437895	1262846	1262846
GCA_000437915.1	N	Y	N	d__Bacteria;p__Firmicutes_A;c__Clostridia_A;o__Christensenellales;f__CAG-314;g__CAG-314;s__CAG-314 sp000437915	1262970	1262970
GCA_000438015.1	N	Y	N	d__Bacteria;p__Verrucomicrobiota;c__Verrucomicrobiae;o__Opitutales;f__CAG-312;g__CAG-312;s__CAG-312 sp000438015	1262865	1262865
GCA_000438075.1	N	Y	N	d__Bacteria;p__Firmicutes;c__Bacilli;o__RF39;f__UBA660;g__CAG-460;s__CAG-460 sp000438075	1262827	1262827
GCA_000438115.1	N	Y	N	d__Bacteria;p__Bacteroidota;c__Bacteroidia;o__Bacteroidales;f__Bacteroidaceae;g__CAG-617;s__CAG-617 sp000438115	1262933	1262933
GCA_000438155.1	N	Y	N	d__Bacteria;p__Firmicutes_A;c__Clostridia;o__Lachnospirales;f__Lachnospiraceae;g__CAG-95;s__CAG-95 sp000438155	1262988	1262988
GCA_000438175.1	N	Y	N	d__Bacteria;p__Cyanobacteria;c__Vampirovibrionia;o__Gastranaerophilales;f__Gastranaerophilaceae;g__Zag1;s__Zag1 sp000438175	1262899	1262899
GCA_000438195.1	N	Y	N	d__Bacteria;p__Firmicutes;c__Bacilli;o__RF39;f__UBA660;g__CAG-776;s__CAG-776 sp000438195	1262906	1262906
GCA_000438255.1	N	Y	N	d__Bacteria;p__Firmicutes_A;c__Clostridia;o__TANB77;f__CAG-508;g__CAG-269;s__CAG-269 sp000438255	1262801	1262801
GCA_000438295.1	N	Y	N	d__Bacteria;p__Firmicutes;c__Bacilli;o__RF39;f__UBA660;g__CAG-451;s__CAG-451 sp000438295	1262809	1262809
GCA_000438355.1	N	Y	N	d__Bacteria;p__Firmicutes_A;c__Clostridia;o__TANB77;f__CAG-508;g__CAG-273;s__CAG-273 sp000438355	1262789	1262789
GCA_000438415.1	N	Y	N	d__Bacteria;p__Firmicutes;c__Bacilli;o__RF39;f__UBA660;g__CAG-628;s__CAG-628 sp000438415	1262829	1262829
GCA_000438985.1	N	Y	N	d__Bacteria;p__Bacteroidota;c__Bacteroidia;o__Chitinophagales;f__Chitinophagaceae;g__Sediminibacterium;s__Sediminibacterium sp000438985	938698	938698
GCA_000439025.2	N	Y	N	d__Bacteria;p__Bacteroidota;c__Bacteroidia;o__Flavobacteriales;f__Flavobacteriaceae;g__Flavobacterium;s__Flavobacterium sp000439025	938709	938709
GCA_000440235.1	N	Y	N	d__Bacteria;p__Firmicutes;c__Bacilli;o__Lactobacillales;f__Streptococcaceae;g__Streptococcus;s__Streptococcus suis_F	1307	1214158
GCA_000445185.1	N	Y	N	d__Bacteria;p__Firmicutes_A;c__Thermoanaerobacteria;o__Thermoanaerobacterales;f__Thermoanaerobacteraceae;g__Thermoanaerobacter;s__Thermoanaerobacter sp000445185	1350366	1350366
GCA_000447245.1	N	Y	N	d__Bacteria;p__Zixibacteria;c__MSB-5A5;o__MSB-5A5;f__RBG-1;g__RBG-1;s__RBG-1 sp000447245	1379698	1379698
GCA_000471925.1	N	Y	N	d__Bacteria;p__Proteobacteria;c__Gammaproteobacteria;o__Burkholderiales;f__Burkholderiaceae;g__Cupriavidus;s__Cupriavidus pickettii_A	329	1366050
GCA_000484975.1	N	Y	N	d__Archaea;p__Thermoproteota;c__Nitrososphaeria;o__Nitrososphaerales;f__Nitrosopumilaceae;g__Nitrosopumilus;s__Nitrosopumilus sp000484975	1298885	1298885
GCA_000485475.1	N	Y	N	d__Bacteria;p__Actinobacteriota;c__Actinomycetia;o__Actinomycetales;f__Bifidobacteriaceae;g__Ancillula;s__Ancillula trichonymphae	1265509	1265510
GCA_000485495.1	N	Y	N	d__Bacteria;p__Actinobacteriota;c__Actinomycetia;o__Nanopelagicales;f__Nanopelagicaceae;g__AAA044-D11;s__AAA044-D11 sp000485495	938518	938518
GCA_000493945.1	N	Y	N	d__Bacteria;p__Hydrogenedentota;c__Hydrogenedentia;o__Hydrogenedentiales;f__Hydrogenedentaceae;g__Hydrogenedens;s__Hydrogenedens terephthalicus	1462416	1379305
GCA_000493965.1	N	Y	N	d__Bacteria;p__Acidobacteriota;c__Aminicenantia;o__Aminicenantales;f__Aminicenantaceae;g__Aminicenans;s__Aminicenans sakinawicola	1432325	1383028
GCA_000494145.1	N	Y	N	d__Archaea;p__Thermoproteota;c__Nitrososphaeria;o__Caldarchaeales;f__HR02;g__JGI-OTU-1;s__JGI-OTU-1 sp000494145	1378080	1378080
GCA_000494185.1	N	Y	N	d__Archaea;p__Thermoproteota;c__Nitrososphaeria;o__Caldarchaeales;f__HR02;g__AWOC01;s__AWOC01 sp000494185	1379386	1379386
GCA_000494225.1	N	Y	N	d__Bacteria;p__Calescibacterota;c__Calescibacteriia;o__Calescibacteriales;f__Calescibacteriaceae;g__Calescibacterium;s__Calescibacterium nevadense	1454788	1379303
GCA_000494305.1	N	Y	N	d__Bacteria;p__Marinisomatota;c__Marinisomatia;o__Marinisomatales;f__Marinisomataceae;g__Marinisoma;s__Marinisoma sp000494305	1379406	1379406
GCA_000495505.1	N	Y	N	d__Bacteria;p__Campylobacterota;c__Campylobacteria;o__Campylobacterales;f__Campylobacteraceae;g__Campylobacter;s__Campylobacter testudinum	196	1244528
GCA_000495735.1	N	Y	N	d__Archaea;p__Thermoproteota;c__Thermoproteia;o__Sulfolobales;f__Acidilobaceae;g__Acidilobus;s__Acidilobus sp000495735	1410576	1410576
GCA_000496135.1	N	Y	N	d__Archaea;p__Thermoplasmatota;c__Thermoplasmata;o__Thermoplasmatales;f__Thermoplasmataceae;g__GCA-000496135;s__GCA-000496135 sp000496135	667137	667137
GCA_000496175.1	N	Y	N	d__Archaea;p__Halobacteriota;c__Halobacteria;o__Halobacteriales;f__Haloferacaceae;g__Halorubrum;s__Halorubrum sp000496175	1412871	1412871
GCA_000496195.1	N	Y	N	d__Archaea;p__Halobacteriota;c__Halobacteria;o__Halobacteriales;f__Haloferacaceae;g__A07HB70;s__A07HB70 sp000496195	1412872	1412872
GCA_000496215.1	N	Y	N	d__Archaea;p__Halobacteriota;c__Halobacteria;o__Halobacteriales;f__Haloferacaceae;g__Halonotius;s__Halonotius sp000496215	1412873	1412873
GCA_000496235.1	N	Y	N	d__Archaea;p__Halobacteriota;c__Halobacteria;o__Halobacteriales;f__Haloferacaceae;g__J07HR59;s__J07HR59 sp000496235	1412874	1412874
GCA_000500915.1	N	Y	N	d__Bacteria;p__Proteobacteria;c__Alphaproteobacteria;o__Rhodobacterales;f__Rhodobacteraceae;g__Gemmobacter_B;s__Gemmobacter_B sp000500915	1408890	1408890
GCA_000503195.1	N	Y	N	d__Bacteria;p__Proteobacteria;c__Alphaproteobacteria;o__Sphingomonadales;f__Sphingomonadaceae;g__Blastomonas;s__Blastomonas sp000503195	1419876	1419876
GCA_000503835.1	N	Y	N	d__Bacteria;p__Patescibacteria;c__WWE3;o__UBA101185;f__UBA10185;g__UBA8498;s__UBA8498 sp000503835	1394710	1394710
GCA_000503875.1	N	Y	N	d__Bacteria;p__Patescibacteria;c__Gracilibacteria;o__Absconditabacterales;f__X112;g__UBA5124;s__UBA5124 sp000503875	1394709	1394709
GCA_000503915.1	N	Y	N	d__Bacteria;p__Patescibacteria;c__Saccharimonadia;o__Saccharimonadales;f__Saccharimonadaceae;g__UBA1020;s__UBA1020 sp000503915	1394711	1394711
GCA_000504605.1	N	Y	N	d__Bacteria;p__Proteobacteria;c__Alphaproteobacteria;o__Pelagibacterales;f__Pelagibacteraceae;g__AAA240-E13;s__AAA240-E13 sp000504605	939316	939316
GCA_000504625.1	N	Y	N	d__Bacteria;p__Proteobacteria;c__Alphaproteobacteria;o__Pelagibacterales;f__Pelagibacteraceae;g__AAA240-E13;s__AAA240-E13 sp000504625	939306	939306
GCA_000505065.1	N	Y	N	d__Bacteria;p__Patescibacteria;c__Paceibacteria;o__UBA9983_A;f__UBA9973;g__UBA8515;s__UBA8515 sp000505065	1394712	1394712
GCA_000508305.1	N	Y	N	d__Archaea;p__Thermoproteota;c__Thermoproteia;o__Sulfolobales;f__Sulfolobaceae;g__Sulfolobus;s__Sulfolobus acidocaldarius_A	2285	1435377
GCA_000508625.1	N	Y	N	d__Bacteria;p__Actinobacteriota;c__Actinomycetia;o__Actinomycetales;f__Actinomycetaceae;g__Varibaculum;s__Varibaculum cambriense_A	184870	1403948
GCA_000510845.1	N	Y	N	d__Bacteria;p__Proteobacteria;c__Alphaproteobacteria;o__Pelagibacterales;f__Pelagibacteraceae;g__Fonsibacter;s__Fonsibacter sp000510845	938641	938641
GCA_000512675.1	N	Y	N	d__Bacteria;p__Proteobacteria;c__Alphaproteobacteria;o__Rickettsiales;f__Anaplasmataceae;g__Xenolissoclinum;s__Xenolissoclinum pacificiensis	1442083	1401685
GCA_000513055.1	N	Y	N	d__Bacteria;p__Proteobacteria;c__Alphaproteobacteria;o__Pelagibacterales;f__Pelagibacteraceae;g__AAA240-E13;s__AAA240-E13 sp000513055	939346	939346
GCA_000513075.1	N	Y	N	d__Bacteria;p__Proteobacteria;c__Alphaproteobacteria;o__Pelagibacterales;f__Pelagibacteraceae;g__AAA240-E13;s__AAA240-E13 sp000513075	939324	939324
GCA_000517005.1	N	Y	N	d__Bacteria;p__Proteobacteria;c__Alphaproteobacteria;o__Rhizobiales;f__Beijerinckiaceae;g__Microvirga;s__Microvirga lupini	420324	420324
GCA_000522425.1	N	Y	N	d__Bacteria;p__Tectomicrobia;c__Entotheonellia;o__Entotheonellales;f__Entotheonellaceae;g__Entotheonella;s__Entotheonella factor	1429438	1429438
GCA_000525655.1	N	Y	N	d__Bacteria;p__Actinobacteriota;c__Actinomycetia;o__Mycobacteriales;f__Mycobacteriaceae;g__Corynebacterium;s__Corynebacterium falsenii	108486	1451189
GCA_000531095.1	N	Y	N	d__Bacteria;p__Planctomycetota;c__Planctomycetes;o__Gemmatales;f__Gemmataceae;g__Gemmata;s__Gemmata massiliana	1210884	1210884
GCA_000565255.1	N	Y	N	d__Archaea;p__Thermoproteota;c__Thermoproteia;o__Sulfolobales;f__Sulfolobaceae;g__Aramenus;s__Aramenus sulfurataquae	1326980	1326980
GCA_000585015.1	N	Y	N	d__Bacteria;p__Proteobacteria;c__Gammaproteobacteria;o__Burkholderiales;f__Rhodocyclaceae;g__Accumulibacter;s__Accumulibacter sp000585015	1454001	1454001
GCA_000585055.1	N	Y	N	d__Bacteria;p__Proteobacteria;c__Gammaproteobacteria;o__Burkholderiales;f__Rhodocyclaceae;g__Accumulibacter;s__Accumulibacter sp000585055	1454003	1454003
GCA_000585075.1	N	Y	N	d__Bacteria;p__Proteobacteria;c__Gammaproteobacteria;o__Burkholderiales;f__Rhodocyclaceae;g__Accumulibacter;s__Accumulibacter sp000585075	1454004	1454004
GCA_000586315.1	N	Y	N	d__Bacteria;p__Proteobacteria;c__Gammaproteobacteria;o__Legionellales;f__Legionellaceae;g__Legionella;s__Legionella fraseri	446	91892
GCA_000586415.1	N	Y	N	d__Bacteria;p__Proteobacteria;c__Gammaproteobacteria;o__Pseudomonadales;f__Moraxellaceae;g__Psychrobacter;s__Psychrobacter sp000586415	1298608	1298608
GCA_000586435.1	N	Y	N	d__Bacteria;p__Proteobacteria;c__Gammaproteobacteria;o__Pseudomonadales;f__Moraxellaceae;g__Psychrobacter;s__Psychrobacter sp000586435	1298609	1298609
GCA_000586455.1	N	Y	N	d__Bacteria;p__Proteobacteria;c__Gammaproteobacteria;o__Pseudomonadales;f__Moraxellaceae;g__Psychrobacter;s__Psychrobacter sp000586455	1298607	1298607
GCA_000586475.1	N	Y	N	d__Bacteria;p__Proteobacteria;c__Gammaproteobacteria;o__Pseudomonadales;f__Moraxellaceae;g__Psychrobacter;s__Psychrobacter sp000586475	1298610	1298610
GCA_000612485.1	N	Y	N	d__Bacteria;p__Proteobacteria;c__Gammaproteobacteria;o__Burkholderiales;f__Burkholderiaceae;g__Bordetella;s__Bordetella holmesii	35814	1247649
GCA_000613065.1	N	Y	N	d__Bacteria;p__Cyanobacteria;c__Cyanobacteriia;o__Cyanobacteriales;f__Nostocaceae;g__Richelia;s__Richelia intracellularis_B	1164990	1164990
GCA_000615245.1	N	Y	N	d__Bacteria;p__Firmicutes;c__Bacilli;o__Lactobacillales;f__Lactobacillaceae;g__Lacticaseibacillus;s__Lacticaseibacillus rhamnosus	47715	1423797
GCA_000632805.1	N	Y	N	d__Bacteria;p__Proteobacteria;c__Gammaproteobacteria;o__Xanthomonadales;f__Rhodanobacteraceae;g__Dyella;s__Dyella jiangningensis	1379159	1379159
GCA_000634115.1	N	Y	N	d__Bacteria;p__Cyanobacteria;c__Cyanobacteriia;o__PCC-6307;f__Cyanobiaceae;g__Prochlorococcus_A;s__Prochlorococcus_A sp000634115	1471459	1471459
GCA_000634195.1	N	Y	N	d__Bacteria;p__Cyanobacteria;c__Cyanobacteriia;o__PCC-6307;f__Cyanobiaceae;g__Prochlorococcus_A;s__Prochlorococcus_A sp000634195	1471469	1471469
GCA_000634215.1	N	Y	N	d__Bacteria;p__Cyanobacteria;c__Cyanobacteriia;o__PCC-6307;f__Cyanobiaceae;g__Prochlorococcus_A;s__Prochlorococcus_A sp000634215	1471473	1471473
GCA_000634415.1	N	Y	N	d__Bacteria;p__Cyanobacteria;c__Cyanobacteriia;o__PCC-6307;f__Cyanobiaceae;g__Prochlorococcus_A;s__Prochlorococcus_A sp000634415	1471509	1471509
GCA_000634515.1	N	Y	N	d__Bacteria;p__Cyanobacteria;c__Cyanobacteriia;o__PCC-6307;f__Cyanobiaceae;g__Prochlorococcus_A;s__Prochlorococcus_A sp000634515	1471522	1471522
GCA_000634735.1	N	Y	N	d__Bacteria;p__Cyanobacteria;c__Cyanobacteriia;o__PCC-6307;f__Cyanobiaceae;g__Prochlorococcus_A;s__Prochlorococcus_A sp000634735	1471456	1471456
GCA_000635015.1	N	Y	N	d__Bacteria;p__Cyanobacteria;c__Cyanobacteriia;o__PCC-6307;f__Cyanobiaceae;g__Prochlorococcus_A;s__Prochlorococcus_A sp000635015	1471493	1471493
GCA_000635495.1	N	Y	N	d__Bacteria;p__Cyanobacteria;c__Cyanobacteriia;o__PCC-6307;f__Cyanobiaceae;g__Prochlorococcus_A;s__Prochlorococcus_A sp000635495	1471472	1471472
GCA_000635535.1	N	Y	N	d__Bacteria;p__Cyanobacteria;c__Cyanobacteriia;o__PCC-6307;f__Cyanobiaceae;g__Prochlorococcus_A;s__Prochlorococcus_A sp000635535	1471481	1471481
GCA_000648925.1	N	Y	N	d__Bacteria;p__Proteobacteria;c__Gammaproteobacteria;o__Burkholderiales;f__Burkholderiaceae;g__Caballeronia;s__Caballeronia jiangsuensis	1458357	1458357
GCA_000681355.2	N	Y	N	d__Bacteria;p__Firmicutes_B;c__Desulfotomaculia;o__Desulfotomaculales;f__Nap2-2B;g__SCADC1-2-3;s__SCADC1-2-3 sp000681355	1487582	1487582
GCA_000690595.2	N	Y	N	d__Archaea;p__Halobacteriota;c__Halobacteria;o__Halobacteriales;f__Natrialbaceae;g__Natrinema;s__Natrinema mahii	1416969	1416969
GCA_000695745.1	N	Y	N	d__Bacteria;p__Proteobacteria;c__Gammaproteobacteria;o__Enterobacterales;f__Vibrionaceae;g__Vibrio;s__Vibrio madracius	1342818	1342818
GCA_000696115.1	N	Y	N	d__Bacteria;p__Actinobacteriota;c__Actinomycetia;o__Streptomycetales;f__Streptomycetaceae;g__Streptomyces;s__Streptomyces olindensis	358823	358823
GCA_000702025.1	N	Y	N	d__Bacteria;p__Firmicutes_A;c__Clostridia;o__Lachnospirales;f__Lachnospiraceae;g__Blautia_A;s__Blautia_A schinkii_A	180164	1410649
GCA_000708525.1	N	Y	N	d__Bacteria;p__Cyanobacteria;c__Cyanobacteriia;o__PCC-6307;f__Cyanobiaceae;g__Cyanobium;s__Cyanobium sp000708525	1496688	1496688
GCA_000714765.1	N	Y	N	d__Bacteria;p__Proteobacteria;c__Alphaproteobacteria;o__Sphingomonadales;f__Sphingomonadaceae;g__Erythrobacter;s__Erythrobacter sp000714765	383381	383381
GCA_000715605.1	N	Y	N	d__Bacteria;p__Actinobacteriota;c__Actinomycetia;o__Streptomycetales;f__Streptomycetaceae;g__Streptomyces;s__Streptomyces speibonae	195801	195801
GCA_000715615.1	N	Y	N	d__Bacteria;p__Actinobacteriota;c__Actinomycetia;o__Streptomycetales;f__Streptomycetaceae;g__Streptomyces;s__Streptomyces cinnabarinus	67287	67287
GCA_000715635.1	N	Y	N	d__Bacteria;p__Actinobacteriota;c__Actinomycetia;o__Streptomycetales;f__Streptomycetaceae;g__Streptomyces;s__Streptomyces violaceus	1936	1936
GCA_000715685.1	N	Y	N	d__Bacteria;p__Actinobacteriota;c__Actinomycetia;o__Streptomycetales;f__Streptomycetaceae;g__Streptomyces;s__Streptomyces lilacinus	68228	68228
GCA_000715825.1	N	Y	N	d__Bacteria;p__Actinobacteriota;c__Actinomycetia;o__Mycobacteriales;f__Pseudonocardiaceae;g__Goodfellowiella;s__Goodfellowiella coeruleoviolacea	334858	334858
GCA_000715855.1	N	Y	N	d__Bacteria;p__Actinobacteriota;c__Actinomycetia;o__Mycobacteriales;f__Micromonosporaceae;g__Actinoplanes;s__Actinoplanes liguriensis	69484	69484
GCA_000716465.1	N	Y	N	d__Bacteria;p__Actinobacteriota;c__Actinomycetia;o__Streptomycetales;f__Streptomycetaceae;g__Streptomyces;s__Streptomyces bikiniensis	1896	1896
GCA_000717735.1	N	Y	N	d__Bacteria;p__Actinobacteriota;c__Actinomycetia;o__Streptomycetales;f__Streptomycetaceae;g__Streptomyces;s__Streptomyces griseoluteus_A	29306	29306
GCA_000719025.1	N	Y	N	d__Bacteria;p__Actinobacteriota;c__Actinomycetia;o__Actinomycetales;f__Kineosporiaceae;g__Kineosporia;s__Kineosporia aurantiaca	49185	1306174
GCA_000719105.1	N	Y	N	d__Bacteria;p__Actinobacteriota;c__Actinomycetia;o__Streptomycetales;f__Streptomycetaceae;g__Streptomyces;s__Streptomyces sclerotialus_B	1957	1957
GCA_000720375.1	N	Y	N	d__Bacteria;p__Actinobacteriota;c__Actinomycetia;o__Mycobacteriales;f__Pseudonocardiaceae;g__Kibdelosporangium;s__Kibdelosporangium sp000720375	38312	38312
GCA_000720555.1	N	Y	N	d__Bacteria;p__Actinobacteriota;c__Actinomycetia;o__Streptomycetales;f__Streptomycetaceae;g__Streptomyces;s__Streptomyces sclerotialus	1957	1957
GCA_000720845.1	N	Y	N	d__Bacteria;p__Actinobacteriota;c__Actinomycetia;o__Streptomycetales;f__Streptomycetaceae;g__Streptomyces;s__Streptomyces sp000720845	1894	1894
GCA_000721275.1	N	Y	N	d__Bacteria;p__Actinobacteriota;c__Actinomycetia;o__Streptomycetales;f__Streptomycetaceae;g__Streptomyces;s__Streptomyces sp000721275	1996	1996
GCA_000721375.1	N	Y	N	d__Bacteria;p__Actinobacteriota;c__Actinomycetia;o__Streptomycetales;f__Streptomycetaceae;g__Streptomyces;s__Streptomyces sp000721375	1463820	1463820
GCA_000723365.1	N	Y	N	d__Bacteria;p__Firmicutes;c__Bacilli;o__Mycoplasmatales;f__Mycoplasmoidaceae;g__Mycoplasmoides;s__Mycoplasmoides amphoriforme	273136	572419
GCA_000724175.1	N	Y	N	d__Bacteria;p__Bacteroidota;c__Chlorobia;o__Chlorobiales;f__Chloroherpetonaceae;g__GBChlB;s__GBChlB sp000724175	1519464	1519464
GCA_000725195.1	N	Y	N	d__Bacteria;p__Proteobacteria;c__Gammaproteobacteria;o__Burkholderiales;f__Neisseriaceae;g__Snodgrassella;s__Snodgrassella alvi_G	1196083	1443103
GCA_000737945.1	N	Y	N	d__Bacteria;p__Cyanobacteria;c__Cyanobacteriia;o__Cyanobacteriales;f__Microcystaceae;g__Atelocyanobacterium;s__Atelocyanobacterium thalassa_A	713887	1527444
GCA_000739515.1	N	Y	N	d__Bacteria;p__Moduliflexota;c__Moduliflexia;o__Moduliflexales;f__Moduliflexaceae;g__Moduliflexus;s__Moduliflexus flocculans	1499966	1499966
GCA_000739535.1	N	Y	N	d__Bacteria;p__Moduliflexota;c__Moduliflexia;o__Moduliflexales;f__Moduliflexaceae;g__Vecturithrix;s__Vecturithrix granuli	1499967	1499967
GCA_000741495.1	N	Y	N	d__Bacteria;p__Actinobacteriota;c__Actinomycetia;o__Actinomycetales;f__Bifidobacteriaceae;g__Bifidobacterium;s__Bifidobacterium thermophilum_A	33905	33905
GCA_000743035.1	N	Y	N	d__Bacteria;p__Proteobacteria;c__Alphaproteobacteria;o__Caedimonadales;f__Caedimonadaceae;g__Paracaedimonas;s__Paracaedimonas acanthamoebae	244581	244581
GCA_000743525.1	N	Y	N	d__Bacteria;p__Campylobacterota;c__Campylobacteria;o__Campylobacterales;f__Sulfurospirillaceae;g__Sulfurospirillum;s__Sulfurospirillum sp000743525	1537915	1537915
GCA_000746685.1	N	Y	N	d__Archaea;p__Thermoproteota;c__Nitrososphaeria;o__Nitrososphaerales;f__Nitrosopumilaceae;g__Nitrosopumilus;s__Nitrosopumilus sp000746685	1502295	1502295
GCA_000746705.1	N	Y	N	d__Archaea;p__Thermoproteota;c__Nitrososphaeria;o__Nitrososphaerales;f__Nitrosopumilaceae;g__Nitrosopelagicus;s__Nitrosopelagicus sp000746705	1502294	1502294
GCA_000746765.1	N	Y	N	d__Archaea;p__Thermoproteota;c__Nitrososphaeria;o__Nitrososphaerales;f__Nitrosopumilaceae;g__Nitrosopumilus;s__Nitrosopumilus sp000746765	1502291	1502291
GCA_000746785.1	N	Y	N	d__Archaea;p__Thermoproteota;c__Nitrososphaeria;o__Nitrososphaerales;f__Nitrosopumilaceae;g__Nitrosopumilus;s__Nitrosopumilus sp000746785	1502289	1502289
GCA_000747095.1	N	Y	N	d__Bacteria;p__Campylobacterota;c__Campylobacteria;o__Campylobacterales;f__Sulfurimonadaceae;g__Sulfuricurvum;s__Sulfuricurvum sp000747095	1537917	1537917
GCA_000747625.2	N	Y	N	d__Bacteria;p__Desulfobacterota;c__Syntrophia;o__Syntrophales;f__Smithellaceae;g__Smithella;s__Smithella sp000747625	1499107	1499107
GCA_000750175.1	N	Y	N	d__Bacteria;p__Proteobacteria;c__Alphaproteobacteria;o__Pelagibacterales;f__Pelagibacteraceae;g__IMCC9063;s__IMCC9063 sp000750175	1502488	1502488
GCA_000753575.1	N	Y	N	d__Bacteria;p__Firmicutes;c__Bacilli;o__Izemoplasmatales;f__Izemoplasmataceae;g__Izemoplasma_B;s__Izemoplasma_B sp000753575	1541960	1541960
GCA_000753945.1	N	Y	N	d__Bacteria;p__Desulfobacterota;c__Syntrophia;o__Syntrophales;f__Smithellaceae;g__Smithella;s__Smithella sp000753945	1538639	1538639
GCA_000754445.1	N	Y	N	d__Bacteria;p__Actinobacteriota;c__Actinomycetia;o__Actinomycetales;f__Microbacteriaceae;g__Pontimonas;s__Pontimonas sp000754445	1504317	1504317
GCA_000754455.1	N	Y	N	d__Bacteria;p__Actinobacteriota;c__Actinomycetia;o__Nanopelagicales;f__UBA12327;g__AcAMD-2;s__AcAMD-2 sp000754455	1504318	1504318
GCA_000756735.1	N	Y	N	d__Bacteria;p__Chlamydiota;c__Chlamydiia;o__Chlamydiales;f__Parachlamydiaceae;g__Rubidus;s__Rubidus massiliensis	1444712	1444712
GCA_000759655.1	N	Y	N	d__Bacteria;p__Proteobacteria;c__Alphaproteobacteria;o__Acetobacterales;f__Acetobacteraceae;g__Acidicaldus;s__Acidicaldus organivorans	209650	209650
GCA_000762985.1	N	Y	N	d__Bacteria;p__Actinobacteriota;c__Actinomycetia;o__Mycobacteriales;f__Mycobacteriaceae;g__Mycobacterium;s__Mycobacterium rufum	318424	318424
GCA_000767215.1	N	Y	N	d__Bacteria;p__Actinobacteriota;c__Actinomycetia;o__Actinomycetales;f__Cellulomonadaceae;g__Actinotalea;s__Actinotalea fermentans	43671	862422
GCA_000769715.1	N	Y	N	d__Bacteria;p__Desulfobacterota;c__Desulfobulbia;o__Desulfobulbales;f__Desulfocapsaceae;g__Desulfoprunum;s__Desulfoprunum sp000769715	1536652	1536652
GCA_000770645.1	N	Y	N	d__Bacteria;p__Firmicutes_B;c__Desulfitobacteriia;o__Desulfitobacteriales;f__Desulfitobacteriaceae;g__Desulfosporosinus;s__Desulfosporosinus sp000770645	1536651	1536651
GCA_000785145.2	N	Y	N	d__Bacteria;p__Proteobacteria;c__Gammaproteobacteria;o__Beggiatoales;f__Beggiatoaceae;g__Thiomargarita;s__Thiomargarita nelsonii_B	1003181	1003181
GCA_000786105.1	N	Y	N	d__Bacteria;p__Bdellovibrionota;c__Bdellovibrionia;o__Bdellovibrionales;f__Bdellovibrionaceae;g__Bdellovibrio;s__Bdellovibrio sp000786105	1569284	1569284
GCA_000786575.1	N	Y	N	d__Bacteria;p__Bacteroidota;c__Bacteroidia;o__Bacteroidales;f__Rikenellaceae;g__Tidjanibacter;s__Tidjanibacter inops_A	1501391	1501391
GCA_000802045.1	N	Y	N	d__Bacteria;p__Firmicutes_B;c__Peptococcia;o__Peptococcales;f__BICA1-8;g__BICA1-8;s__BICA1-8 sp000802045	1531962	1531962
GCA_000802095.1	N	Y	N	d__Bacteria;p__Firmicutes_B;c__Desulfotomaculia;o__Desulfotomaculales;f__Desulfocucumaceae;g__BRHc4a;s__BRHc4a sp000802095	1531961	1531961
GCA_000802205.2	N	Y	N	d__Archaea;p__Thermoproteota;c__Nitrososphaeria;o__Nitrososphaerales;f__Nitrososphaeraceae;g__Nitrosocosmicus;s__Nitrosocosmicus oleophilus	1353260	1353260
GCA_000803105.1	N	Y	N	d__Bacteria;p__Bacteroidota;c__Bacteroidia;o__Bacteroidales;f__Coprobacteraceae;g__Coprobacter;s__Coprobacter secundus	1501392	1501392
GCA_000806015.1	N	Y	N	d__Archaea;p__Nanoarchaeota;c__Nanoarchaeia;o__Pacearchaeales;f__GW2011-AR1;g__JWKY01;s__JWKY01 sp000806015	1579377	1579377
GCA_000806115.1	N	Y	N	d__Archaea;p__Aenigmatarchaeota_A;c__Aenigmatarchaeia_A;o__GW2011-AR5;f__GW2011-AR5;g__GW2011-AR5;s__GW2011-AR5 sp000806115	1579367	1579367
GCA_000806155.1	N	Y	N	d__Archaea;p__Nanoarchaeota;c__Nanoarchaeia;o__SCGC-AAA011-G17;f__GW2011-AR18;g__GW2011-AR18;s__GW2011-AR18 sp000806155	1579376	1579376
GCA_000808095.1	N	Y	N	d__Bacteria;p__Spirochaetota;c__Spirochaetia;o__Borreliales;f__Borreliaceae;g__Borreliella;s__Borreliella chilensis	1245910	1245910
GCA_000814665.1	N	Y	N	d__Bacteria;p__Proteobacteria;c__Gammaproteobacteria;o__Enterobacterales;f__Alteromonadaceae;g__Pseudoalteromonas;s__Pseudoalteromonas elyakovii	81037	81037
GCA_000817085.1	N	Y	N	d__Bacteria;p__Actinobacteriota;c__Acidimicrobiia;o__Acidimicrobiales;f__MedAcidi-G1;g__MedAcidi-G1;s__MedAcidi-G1 sp000817085	1550399	1550399
GCA_000817095.1	N	Y	N	d__Bacteria;p__Actinobacteriota;c__Acidimicrobiia;o__Acidimicrobiales;f__UBA8592;g__MedAcidi-G2A;s__MedAcidi-G2A sp000817095	1550400	1550400
GCA_000817105.1	N	Y	N	d__Bacteria;p__Actinobacteriota;c__Acidimicrobiia;o__Acidimicrobiales;f__TK06;g__MedAcidi-G3;s__MedAcidi-G3 sp000817105	1550402	1550402
GCA_000817115.1	N	Y	N	d__Bacteria;p__Actinobacteriota;c__Acidimicrobiia;o__Acidimicrobiales;f__MedAcidi-G1;g__MedAcidi-G2B;s__MedAcidi-G2B sp000817115	1550401	1550401
GCA_000830175.1	N	Y	N	d__Bacteria;p__Campylobacterota;c__Campylobacteria;o__Campylobacterales;f__Sulfurovaceae;g__FS08-3;s__FS08-3 sp000830175	1539065	1539065
GCA_000830255.1	N	Y	N	d__Bacteria;p__Campylobacterota;c__Campylobacteria;o__Campylobacterales;f__Sulfurimonadaceae;g__PC08-66;s__PC08-66 sp000830255	1539066	1539066
GCA_000830275.1	N	Y	N	d__Archaea;p__Iainarchaeota;c__Iainarchaeia;o__Iainarchaeales;f__GW2011-AR10;g__GW2011-AR10;s__GW2011-AR10 sp000830275	1579370	1579370
GCA_000830295.1	N	Y	N	d__Archaea;p__Nanoarchaeota;c__Nanoarchaeia;o__Woesearchaeales;f__GW2011-AR15;g__GW2011-AR15;s__GW2011-AR15 sp000830295	1579373	1579373
GCA_000830315.1	N	Y	N	d__Archaea;p__Nanoarchaeota;c__Nanoarchaeia;o__SCGC-AAA011-G17;f__GW2011-AR20;g__GW2011-AR20;s__GW2011-AR20 sp000830315	1579378	1579378
GCA_000830415.1	N	Y	N	d__Bacteria;p__Proteobacteria;c__Gammaproteobacteria;o__Enterobacterales;f__Vibrionaceae;g__Vibrio;s__Vibrio ishigakensis	1481914	1481914
GCA_000831085.1	N	Y	N	d__Bacteria;p__Firmicutes;c__Bacilli;o__Lactobacillales;f__Streptococcaceae;g__Streptococcus;s__Streptococcus sp000831085	1604598	1604598
GCA_000934545.1	N	Y	N	d__Bacteria;p__Proteobacteria;c__Gammaproteobacteria;o__Burkholderiales;f__Rhodocyclaceae;g__Rugosibacter;s__Rugosibacter aromaticivorans	1565605	1565605
GCA_000935965.1	N	Y	N	d__Bacteria;p__Firmicutes;c__Bacilli;o__Bacillales_A;f__Planococcaceae;g__Metalysinibacillus;s__Metalysinibacillus saudimassiliensis	1461583	1461583
GCA_000949895.1	N	Y	N	d__Bacteria;p__Proteobacteria;c__Alphaproteobacteria;o__Rhizobiales;f__Rhizobiaceae;g__Agrobacterium;s__Agrobacterium arsenijevicii	1585697	1585697
GCA_000953675.1	N	Y	N	d__Bacteria;p__Firmicutes_A;c__Clostridia;o__Peptostreptococcales;f__Peptostreptococcaceae;g__Paraclostridium;s__Paraclostridium sordellii	1505	1505
GCA_000954095.1	N	Y	N	d__Bacteria;p__Omnitrophota;c__Koll11;o__UBA1560;f__SKK-01;g__Omnitrophus_A;s__Omnitrophus_A magneticus	1609969	1609969
GCA_000955875.1	N	Y	N	d__Bacteria;p__Actinobacteriota;c__Actinomycetia;o__Actinomycetales;f__Dermatophilaceae;g__Terrabacter;s__Terrabacter sp000955875	1619947	1619947
GCA_000960885.1	N	Y	N	d__Archaea;p__Thermoproteota;c__Thermoproteia;o__Thermoproteales;f__Thermoproteaceae;g__Thermoproteus;s__Thermoproteus sp000960885	1609232	1609232
GCA_000961575.1	N	Y	N	d__Bacteria;p__Firmicutes_B;c__Desulfotomaculia;o__Desulfotomaculales;f__Desulfotomaculaceae_A;g__BRH-c8a;s__BRH-c8a sp000961575	1629715	1629715
GCA_000961585.1	N	Y	N	d__Bacteria;p__Firmicutes_B;c__Desulfotomaculia;o__Desulfotomaculales;f__Desulfocucumaceae;g__BRHc4a;s__BRHc4a sp000961585	1629716	1629716
GCA_000961595.1	N	Y	N	d__Bacteria;p__Firmicutes_B;c__Desulfotomaculia;o__Desulfotomaculales;f__Desulfocucumaceae;g__Desulfocucumis;s__Desulfocucumis sp000961595	1629717	1629717
GCA_000961635.1	N	Y	N	d__Bacteria;p__Proteobacteria;c__Alphaproteobacteria;o__Rhizobiales;f__Rhizobiaceae;g__Hoeflea;s__Hoeflea sp000961635	1629712	1629712
GCA_000961645.1	N	Y	N	d__Bacteria;p__Proteobacteria;c__Gammaproteobacteria;o__Pseudomonadales;f__Porticoccaceae;g__BRH-c0;s__BRH-c0 sp000961645	1629722	1629722
GCA_000961655.1	N	Y	N	d__Bacteria;p__Desulfobacterota;c__Desulfobacteria;o__Desulfobacterales;f__Desulfosarcinaceae;g__Desulfatitalea;s__Desulfatitalea sp000961655	1629708	1629708
GCA_000961695.1	N	Y	N	d__Bacteria;p__Proteobacteria;c__Alphaproteobacteria;o__Caulobacterales;f__Hyphomonadaceae;g__Hyphomonas;s__Hyphomonas sp000961695	1629720	1629720
GCA_000961725.1	N	Y	N	d__Bacteria;p__Desulfobacterota;c__Desulfobulbia;o__Desulfobulbales;f__Desulfocapsaceae;g__Desulforhopalus;s__Desulforhopalus sp000961725	1629713	1629713
GCA_000961745.1	N	Y	N	d__Bacteria;p__Proteobacteria;c__Alphaproteobacteria;o__Rhodospirillales;f__Rhodospirillaceae;g__BRH-c57;s__BRH-c57 sp000961745	1629718	1629718
GCA_000961765.1	N	Y	N	d__Bacteria;p__Firmicutes_B;c__Peptococcia;o__Peptococcales;f__BICA1-8;g__BICA1-8;s__BICA1-8 sp000961765	1629719	1629719
GCA_000961795.1	N	Y	N	d__Bacteria;p__Proteobacteria;c__Alphaproteobacteria;o__Caulobacterales;f__Hyphomonadaceae;g__Hyphomonas;s__Hyphomonas sp000961795	1629710	1629710
GCA_000961805.1	N	Y	N	d__Bacteria;p__Firmicutes_B;c__Desulfitobacteriia;o__Desulfitobacteriales;f__Desulfitobacteriaceae;g__Desulfosporosinus;s__Desulfosporosinus sp000961805	1629714	1629714
GCA_000961845.1	N	Y	N	d__Bacteria;p__Bacteroidota;c__Bacteroidia;o__Flavobacteriales;f__Vicingaceae;g__BRH-c54;s__BRH-c54 sp000961845	1629721	1629721
GCA_000963515.1	N	Y	N	d__Bacteria;p__Actinobacteriota;c__Actinomycetia;o__Streptomycetales;f__Streptomycetaceae;g__Streptomyces;s__Streptomyces albulus_C	68570	1434306
GCA_000965745.1	N	Y	N	d__Archaea;p__Thermoplasmatota;c__Thermoplasmata;o__Thermoplasmatales;f__Thermoplasmataceae;g__GCA-965745;s__GCA-965745 sp000965745	115547	115547
GCA_000970375.1	N	Y	N	d__Bacteria;p__Firmicutes;c__Bacilli;o__Acholeplasmatales;f__Acholeplasmataceae;g__Phytoplasma;s__Phytoplasma solani	69896	69896
GCA_000970895.1	N	Y	N	d__Bacteria;p__Proteobacteria;c__Alphaproteobacteria;o__Rickettsiales;f__Arcanobacteraceae;g__Arcanobacter;s__Arcanobacter lacustris	1607817	1607817
GCA_000980375.1	N	Y	N	d__Bacteria;p__Cyanobacteria;c__Vampirovibrionia;o__Gastranaerophilales;f__Gastranaerophilaceae;g__CAG-306;s__CAG-306 sp000980375	1637501	1637501
GCA_000980495.1	N	Y	N	d__Bacteria;p__Proteobacteria;c__Gammaproteobacteria;o__Burkholderiales;f__Burkholderiaceae;g__Parasutterella;s__Parasutterella sp000980495	1637509	1637509
GCA_000980705.1	N	Y	N	d__Bacteria;p__Firmicutes_A;c__Clostridia;o__Oscillospirales;f__Ruminococcaceae;g__Ruminococcus_C;s__Ruminococcus_C sp000980705	1638786	1638786
GCA_000980735.1	N	Y	N	d__Bacteria;p__WOR-3;c__Hydrothermia;o__LBFQ01;f__LBFQ01;g__Caldipriscus;s__Caldipriscus sp000980735	1643675	1643675
GCA_000981625.1	N	Y	N	d__Bacteria;p__Bacteroidota;c__Bacteroidia;o__Flavobacteriales;f__Flavobacteriaceae;g__Polaribacter;s__Polaribacter sp000981625	1622233	1622233
GCA_000981645.1	N	Y	N	d__Bacteria;p__Bacteroidota;c__Bacteroidia;o__Flavobacteriales;f__UA16;g__ASP10-05a;s__ASP10-05a sp000981645	1622232	1622232
GCA_000981705.1	N	Y	N	d__Bacteria;p__Proteobacteria;c__Alphaproteobacteria;o__Rhodobacterales;f__Rhodobacteraceae;g__Planktomarina;s__Planktomarina sp000981705	1622230	1622230
GCA_000985875.1	N	Y	N	d__Bacteria;p__Proteobacteria;c__Alphaproteobacteria;o__Rhizobiales;f__Rhizobiaceae;g__Neorhizobium;s__Neorhizobium galegae_C	399	323656
GCA_000985895.1	N	Y	N	d__Bacteria;p__Proteobacteria;c__Alphaproteobacteria;o__Rhizobiales;f__Rhizobiaceae;g__Neorhizobium;s__Neorhizobium galegae_B	399	323655
GCA_000987045.1	N	Y	N	d__Bacteria;p__Firmicutes_B;c__Moorellia;o__PH28-bin88;f__PH28-bin88;g__PH28-bin88;s__PH28-bin88 sp000987045	1605376	1605376
GCA_000987375.1	N	Y	N	d__Bacteria;p__Planctomycetota;c__Brocadiae;o__Brocadiales;f__Brocadiaceae;g__Brocadia;s__Brocadia fulgida	380242	380242
GCA_000987445.1	N	Y	N	d__Bacteria;p__Proteobacteria;c__Gammaproteobacteria;o__Burkholderiales;f__Rhodocyclaceae;g__Accumulibacter;s__Accumulibacter phosphatis_A	327160	327160
GCA_000989185.1	N	Y	N	d__Bacteria;p__Dependentiae;c__Babeliae;o__Babeliales;f__UASB340;g__UASB340;s__UASB340 sp000989185	1619077	1619077
GCA_000989195.1	N	Y	N	d__Bacteria;p__Dependentiae;c__Babeliae;o__Babeliales;f__Vermiphilaceae;g__GWF2-30-66;s__GWF2-30-66 sp000989195	1619078	1619078
GCA_000989305.1	N	Y	N	d__Bacteria;p__Patescibacteria;c__Microgenomatia;o__UBA12405;f__UBA12405;g__UBA12158;s__UBA12158 sp000989305	1618492	1618492
GCA_000989515.1	N	Y	N	d__Bacteria;p__Patescibacteria;c__Paceibacteria;o__UBA9983_A;f__UBA9973;g__UBA9973;s__UBA9973 sp000989515	1618760	1618760
GCA_000989525.1	N	Y	N	d__Bacteria;p__Dependentiae;c__Babeliae;o__Babeliales;f__GWF2-32-72;g__GWF2-32-72;s__GWF2-32-72 sp000989525	1619079	1619079
GCA_000989565.1	N	Y	N	d__Bacteria;p__Patescibacteria;c__Gracilibacteria;o__UBA1369;f__GWC2-33-13;g__GWC2-33-13;s__GWC2-33-13 sp000989565	1619054	1619054
GCA_000989675.1	N	Y	N	d__Bacteria;p__Patescibacteria;c__Dojkabacteria;o__SC72;f__SC72;g__UBA12044;s__UBA12044 sp000989675	1619095	1619095
GCA_000989765.1	N	Y	N	d__Bacteria;p__Patescibacteria;c__Microgenomatia;o__GWA2-44-7;f__UBA8517;g__UBA12026;s__UBA12026 sp000989765	1618566	1618566
GCA_000989955.1	N	Y	N	d__Bacteria;p__Dependentiae;c__Babeliae;o__Babeliales;f__RVW-14;g__GWF2-37-49;s__GWF2-37-49 sp000989955	1619083	1619083
GCA_000990005.1	N	Y	N	d__Bacteria;p__Patescibacteria;c__Microgenomatia;o__GWA2-44-7;f__UBA8517;g__UBA12026;s__UBA12026 sp000990005	1618567	1618567
GCA_000990145.1	N	Y	N	d__Bacteria;p__Patescibacteria;c__Paceibacteria;o__UBA9983_A;f__UBA9973;g__UBA9973;s__UBA9973 sp000990145	1618863	1618863
GCA_000990305.1	N	Y	N	d__Bacteria;p__Patescibacteria;c__Microgenomatia;o__UBA1406;f__GWC2-37-13;g__GWC2-37-13;s__GWC2-37-13 sp000990305	1618484	1618484
GCA_000990325.1	N	Y	N	d__Bacteria;p__Patescibacteria;c__Paceibacteria;o__UBA9983_A;f__UBA9973;g__UBA8515;s__UBA8515 sp000990325	1618764	1618764
GCA_000990355.1	N	Y	N	d__Bacteria;p__Patescibacteria;c__ABY1;o__Magasanikbacterales;f__UBA922;g__GWC2-37-14;s__GWC2-37-14 sp000990355	1619046	1619046
GCA_000990445.1	N	Y	N	d__Bacteria;p__Patescibacteria;c__Microgenomatia;o__UBA1406;f__GWC2-37-13;g__UBA1450;s__UBA1450 sp000990445	1618481	1618481
GCA_000990565.1	N	Y	N	d__Bacteria;p__Patescibacteria;c__Microgenomatia;o__UBA1406;f__GWC2-37-13;g__GWC2-37-13;s__GWC2-37-13 sp000990565	1618478	1618478
GCA_000990585.1	N	Y	N	d__Bacteria;p__Patescibacteria;c__Paceibacteria;o__Moranbacterales;f__UBA9337-A;g__UBA12151;s__UBA12151 sp000990585	1618712	1618712
GCA_000990945.1	N	Y	N	d__Bacteria;p__Patescibacteria;c__Paceibacteria;o__Moranbacterales;f__UBA9337;g__UBA9337;s__UBA9337 sp000990945	1618722	1618722
GCA_000991135.1	N	Y	N	d__Bacteria;p__Patescibacteria;c__Microgenomatia;o__UBA1406;f__GWC2-37-13;g__GWC2-37-13;s__GWC2-37-13 sp000991135	1618483	1618483
GCA_000991185.1	N	Y	N	d__Bacteria;p__Patescibacteria;c__UBA1384;o__GWA2-35-9;f__GWA2-35-9;g__GWA2-35-9;s__GWA2-35-9 sp000991185	1618333	1618333
GCA_000991205.1	N	Y	N	d__Bacteria;p__Patescibacteria;c__ABY1;o__UBA1558;f__GWA2-36-10;g__GWA2-36-10;s__GWA2-36-10 sp000991205	1618808	1618808
GCA_000991245.1	N	Y	N	d__Bacteria;p__Patescibacteria;c__Paceibacteria;o__Moranbacterales;f__GWC2-37-73;g__UBA12068;s__UBA12068 sp000991245	1618894	1618894
GCA_000991405.1	N	Y	N	d__Bacteria;p__Patescibacteria;c__Paceibacteria;o__UBA9983_A;f__UBA9973;g__UBA8515;s__UBA8515 sp000991405	1618758	1618758
GCA_000991415.1	N	Y	N	d__Bacteria;p__Patescibacteria;c__Paceibacteria;o__UBA9983_A;f__UBA9973;g__UBA9973;s__UBA9973 sp000991415	1618728	1618728
GCA_000991575.1	N	Y	N	d__Bacteria;p__Dependentiae;c__Babeliae;o__Babeliales;f__UBA12409;g__UBA12409;s__UBA12409 sp000991575	1619074	1619074
GCA_000991645.1	N	Y	N	d__Bacteria;p__Patescibacteria;c__Paceibacteria;o__Moranbacterales;f__GWC2-37-73;g__UBA12068;s__UBA12068 sp000991645	1618713	1618713
GCA_000991805.1	N	Y	N	d__Bacteria;p__Patescibacteria;c__Dojkabacteria;o__SC72;f__SC72;g__UBA12078;s__UBA12078 sp000991805	1619091	1619091
GCA_000992015.1	N	Y	N	d__Bacteria;p__Patescibacteria;c__Paceibacteria;o__Paceibacterales;f__Staskawiczbacteraceae;g__GWA2-37-10;s__GWA2-37-10 sp000992015	1618810	1618810
GCA_000992085.1	N	Y	N	d__Bacteria;p__Patescibacteria;c__ABY1;o__Magasanikbacterales;f__GWA2-37-8;g__GWA2-37-8;s__GWA2-37-8 sp000992085	1619036	1619036
GCA_000992165.1	N	Y	N	d__Bacteria;p__Patescibacteria;c__Paceibacteria;o__Moranbacterales;f__GWC2-37-73;g__GWC2-37-8;s__GWC2-37-8 sp000992165	1618698	1618698
GCA_000992305.1	N	Y	N	d__Bacteria;p__Dependentiae;c__Babeliae;o__Babeliales;f__RVW-14;g__GWF2-38-10;s__GWF2-38-10 sp000992305	1619084	1619084
GCA_000992325.1	N	Y	N	d__Bacteria;p__Patescibacteria;c__Paceibacteria;o__Moranbacterales;f__GWC2-37-73;g__UBA12068;s__UBA12068 sp000992325	1618941	1618941
GCA_000992345.1	N	Y	N	d__Bacteria;p__Patescibacteria;c__Paceibacteria;o__GWC2-36-17;f__GWC2-36-17;g__GWC2-36-17;s__GWC2-36-17 sp000992345	1618942	1618942
GCA_000992395.1	N	Y	N	d__Bacteria;p__Patescibacteria;c__ABY1;o__Buchananbacterales;f__GWA2-38-13;g__GWA2-38-13;s__GWA2-38-13 sp000992395	1618811	1618811
GCA_000992445.2	N	Y	N	d__Bacteria;p__Patescibacteria;c__Paceibacteria;o__GWA2-38-13b;f__GWA2-38-13b;g__GWA2-38-13b;s__GWA2-38-13b sp000992445	1618780	1618780
GCA_000992695.1	N	Y	N	d__Bacteria;p__Patescibacteria;c__Gracilibacteria;o__UBA1369;f__UBA12463;g__UBA12463;s__UBA12463 sp000992695	1619066	1619066
GCA_000993025.1	N	Y	N	d__Bacteria;p__Patescibacteria;c__Microgenomatia;o__GWA2-44-7;f__UBA8517;g__GWB1-38-13;s__GWB1-38-13 sp000993025	1618547	1618547
GCA_000993115.1	N	Y	N	d__Bacteria;p__Patescibacteria;c__Microgenomatia;o__GWA2-44-7;f__UBA8517;g__GWC1-37-12b;s__GWC1-37-12b sp000993115	1618571	1618571
GCA_000993205.1	N	Y	N	d__Bacteria;p__Patescibacteria;c__Microgenomatia;o__GWA2-44-7;f__UBA8517;g__GWB1-39-10;s__GWB1-39-10 sp000993205	1618572	1618572
GCA_000993275.1	N	Y	N	d__Bacteria;p__Patescibacteria;c__CPR2;o__CPR2;f__CPR2;g__GWC2-39-10;s__GWC2-39-10 sp000993275	1618345	1618345
GCA_000993405.1	N	Y	N	d__Bacteria;p__Patescibacteria;c__Microgenomatia;o__GWA2-44-7;f__UBA8517;g__GWB1-39-12;s__GWB1-39-12 sp000993405	1618574	1618574
GCA_000993535.1	N	Y	N	d__Bacteria;p__Patescibacteria;c__ABY1;o__SG8-24;f__GWF2-40-263;g__UBA12478;s__UBA12478 sp000993535	1618995	1618995
GCA_000993565.1	N	Y	N	d__Bacteria;p__Patescibacteria;c__Dojkabacteria;o__SC72;f__SC72;g__GWF2-39-15;s__GWF2-39-15 sp000993565	1619100	1619100
GCA_000993595.1	N	Y	N	d__Bacteria;p__Patescibacteria;c__Gracilibacteria;o__UBA1369;f__UBA12463;g__UBA12463;s__UBA12463 sp000993595	1619062	1619062
GCA_000993615.1	N	Y	N	d__Bacteria;p__Patescibacteria;c__Gracilibacteria;o__UBA1369;f__UBA12473;g__UBA12473;s__UBA12473 sp000993615	1619067	1619067
GCA_000993685.1	N	Y	N	d__Bacteria;p__Patescibacteria;c__Microgenomatia;o__GWA2-44-7;f__UBA8517;g__GWB1-38-13;s__GWB1-38-13 sp000993685	1618550	1618550
GCA_000993955.1	N	Y	N	d__Bacteria;p__Patescibacteria;c__Paceibacteria;o__UBA9983_A;f__UBA9973;g__UBA9973;s__UBA9973 sp000993955	1618734	1618734
GCA_000994705.1	N	Y	N	d__Bacteria;p__Patescibacteria;c__Paceibacteria;o__UBA9983_A;f__UBA9973;g__UBA9973;s__UBA9973 sp000994705	1618744	1618744
GCA_000994805.1	N	Y	N	d__Bacteria;p__Patescibacteria;c__Paceibacteria;o__UBA10092;f__UBA10092;g__GWA1-42-19;s__GWA1-42-19 sp000994805	1618613	1618613
GCA_000994815.1	N	Y	N	d__Bacteria;p__Patescibacteria;c__WWE3;o__UBA101185;f__UBA10185;g__UBA10185;s__UBA10185 sp000994815	1619125	1619125
GCA_000995065.1	N	Y	N	d__Bacteria;p__Patescibacteria;c__CPR2;o__CPR2;f__CPR2;g__UBA9978;s__UBA9978 sp000995065	1618346	1618346
GCA_000995125.1	N	Y	N	d__Bacteria;p__Patescibacteria;c__Paceibacteria;o__Moranbacterales;f__UBA2206;g__UBA2282;s__UBA2282 sp000995125	1618695	1618695
GCA_000995135.1	N	Y	N	d__Bacteria;p__Patescibacteria;c__ABY1;o__BM507;f__GWE2-39-37;g__GWE2-39-37;s__GWE2-39-37 sp000995135	1618950	1618950
GCA_000995185.1	N	Y	N	d__Bacteria;p__Patescibacteria;c__Microgenomatia;o__GWA2-44-7;f__UBA8517;g__GWC1-42-9;s__GWC1-42-9 sp000995185	1618584	1618584
GCA_000995415.1	N	Y	N	d__Bacteria;p__Patescibacteria;c__Microgenomatia;o__UBA10105;f__UBA10105;g__UBA10105;s__UBA10105 sp000995415	1618449	1618449
GCA_000995845.1	N	Y	N	d__Bacteria;p__Patescibacteria;c__ABY1;o__Veblenbacterales;f__UBA10138;g__UBA10138;s__UBA10138 sp000995845	1618945	1618945
GCA_000995965.1	N	Y	N	d__Bacteria;p__Patescibacteria;c__Paceibacteria;o__Moranbacterales;f__UBA11712;g__UBA11712;s__UBA11712 sp000995965	1618699	1618699
GCA_000996025.1	N	Y	N	d__Bacteria;p__Patescibacteria;c__Paceibacteria;o__UBA9983_A;f__Zambryskibacteraceae;g__C7867-006;s__C7867-006 sp000996025	1618814	1618814
GCA_000996035.1	N	Y	N	d__Bacteria;p__Patescibacteria;c__Paceibacteria;o__UBA9983;f__UBA9983;g__UBA9983;s__UBA9983 sp000996035	1618815	1618815
GCA_000996085.1	N	Y	N	d__Bacteria;p__Patescibacteria;c__Paceibacteria;o__Terrybacterales;f__GWB1-40-14;g__GWB1-40-14;s__GWB1-40-14 sp000996085	1618865	1618865
GCA_000996205.1	N	Y	N	d__Bacteria;p__Patescibacteria;c__Paceibacteria;o__UBA9983_A;f__GWA1-40-21;g__GWA1-40-21;s__GWA1-40-21 sp000996205	1618784	1618784
GCA_000996245.1	N	Y	N	d__Bacteria;p__Patescibacteria;c__ABY1;o__UBA11705;f__UBA11705;g__GWC2-39-14;s__GWC2-39-14 sp000996245	1618816	1618816
GCA_000996275.1	N	Y	N	d__Bacteria;p__Dependentiae;c__Babeliae;o__Babeliales;f__Babeliaceae;g__UBA12395;s__UBA12395 sp000996275	1619076	1619076
GCA_000996355.1	N	Y	N	d__Bacteria;p__Patescibacteria;c__ABY1;o__SG8-24;f__GWF2-40-263;g__UBA10014;s__UBA10014 sp000996355	1618985	1618985
GCA_000996605.1	N	Y	N	d__Bacteria;p__Patescibacteria;c__Paceibacteria;o__UBA9983_A;f__UBA1539;g__UBA1550;s__UBA1550 sp000996605	1618793	1618793
GCA_000996695.1	N	Y	N	d__Bacteria;p__Dependentiae;c__Babeliae;o__Babeliales;f__Babeliaceae;g__GWE2-41-16;s__GWE2-41-16 sp000996695	1619075	1619075
GCA_000996895.1	N	Y	N	d__Bacteria;p__Patescibacteria;c__WWE3;o__UBA101185;f__UBA10185;g__UBA8498;s__UBA8498 sp000996895	1619123	1619123
GCA_000997105.1	N	Y	N	d__Bacteria;p__Patescibacteria;c__Microgenomatia;o__Daviesbacterales;f__UBA10151;g__2-01-FULL-43-38;s__2-01-FULL-43-38 sp000997105	1618425	1618425
GCA_000997355.1	N	Y	N	d__Bacteria;p__Patescibacteria;c__WWE3;o__UBA101185;f__UBA10185;g__GWB1-41-6;s__GWB1-41-6 sp000997355	1619112	1619112
GCA_000997385.1	N	Y	N	d__Bacteria;p__Patescibacteria;c__Microgenomatia;o__Daviesbacterales;f__UBA10151;g__GWC1-40-9;s__GWC1-40-9 sp000997385	1618419	1618419
GCA_000997405.1	N	Y	N	d__Bacteria;p__Patescibacteria;c__Microgenomatia;o__GWA2-44-7;f__UBA8517;g__UBA8517;s__UBA8517 sp000997405	1618556	1618556
GCA_000997465.1	N	Y	N	d__Bacteria;p__Patescibacteria;c__Paceibacteria;o__UBA6257;f__HR35;g__LCBW01;s__LCBW01 sp000997465	1618904	1618904
GCA_000997475.1	N	Y	N	d__Bacteria;p__Patescibacteria;c__Paceibacteria;o__Portnoybacterales;f__GWB1-42-6;g__GWB1-42-6;s__GWB1-42-6 sp000997475	1618870	1618870
GCA_000997945.1	N	Y	N	d__Bacteria;p__Patescibacteria;c__ABY1;o__BM507;f__GWC2-42-12;g__GWC2-42-12;s__GWC2-42-12 sp000997945	1618926	1618926
GCA_000998025.1	N	Y	N	d__Bacteria;p__Patescibacteria;c__Microgenomatia;o__UBA1400;f__MFAQ01;g__UBA10133;s__UBA10133 sp000998025	1618384	1618384
GCA_000998045.1	N	Y	N	d__Bacteria;p__Patescibacteria;c__Paceibacteria;o__UBA9983_A;f__UBA2163;g__UBA12088;s__UBA12088 sp000998045	1618944	1618944
GCA_000998135.1	N	Y	N	d__Bacteria;p__Patescibacteria;c__Paceibacteria;o__Sungbacterales;f__GWA2-42-14;g__GWA2-42-14;s__GWA2-42-14 sp000998135	1618820	1618820
GCA_000998185.1	N	Y	N	d__Bacteria;p__Patescibacteria;c__ABY1;o__UBA2196;f__GWA2-42-15;g__GWA2-42-15;s__GWA2-42-15 sp000998185	1618677	1618677
GCA_000998275.1	N	Y	N	d__Bacteria;p__Patescibacteria;c__Microgenomatia;o__UBA1400;f__MFAQ01;g__UBA2277;s__UBA2277 sp000998275	1618378	1618378
GCA_000998425.1	N	Y	N	d__Bacteria;p__Patescibacteria;c__Paceibacteria;o__UBA9983_A;f__UBA1539;g__UBA1550;s__UBA1550 sp000998425	1618756	1618756
GCA_000998805.1	N	Y	N	d__Bacteria;p__Patescibacteria;c__Paceibacteria;o__UBA9983_A;f__UBA2163;g__UBA12088;s__UBA12088 sp000998805	1618825	1618825
GCA_000999025.1	N	Y	N	d__Bacteria;p__Patescibacteria;c__ABY1;o__GWA2-43-13;f__GWA2-43-13;g__GWA2-43-13;s__GWA2-43-13 sp000999025	1618826	1618826
GCA_000999095.1	N	Y	N	d__Bacteria;p__Patescibacteria;c__Microgenomatia;o__2-02-FULL-39-11;f__2-02-FULL-39-11;g__GWA2-43-14;s__GWA2-43-14 sp000999095	1618443	1618443
GCA_000999175.1	N	Y	N	d__Bacteria;p__Patescibacteria;c__Paceibacteria;o__UBA9983_A;f__UBA11359_A;g__2-02-FULL-44-35;s__2-02-FULL-44-35 sp000999175	1618876	1618876
GCA_000999315.1	N	Y	N	d__Bacteria;p__Patescibacteria;c__Gracilibacteria;o__UBA1369;f__UBA12470;g__UBA12470;s__UBA12470 sp000999315	1619068	1619068
GCA_000999395.1	N	Y	N	d__Bacteria;p__Patescibacteria;c__Paceibacteria;o__UBA9983_A;f__UBA6899;g__UBA6899;s__UBA6899 sp000999395	1618846	1618846
GCA_000999465.1	N	Y	N	d__Bacteria;p__Patescibacteria;c__Paceibacteria;o__UBA9983_A;f__UBA9973;g__UBA9973;s__UBA9973 sp000999465	1618745	1618745
GCA_000999595.1	N	Y	N	d__Bacteria;p__Patescibacteria;c__Microgenomatia;o__GWA2-44-7;f__GWA2-44-7;g__GWA2-44-7;s__GWA2-44-7 sp000999595	1618500	1618500
GCA_000999715.1	N	Y	N	d__Bacteria;p__Patescibacteria;c__ABY1;o__BM507;f__UBA12465;g__UBA12465;s__UBA12465 sp000999715	1618643	1618643
GCA_001000035.1	N	Y	N	d__Bacteria;p__Patescibacteria;c__Paceibacteria;o__UBA9983_A;f__UBA9973;g__UBA9973;s__UBA9973 sp001000035	1618779	1618779
GCA_001000065.1	N	Y	N	d__Bacteria;p__Dependentiae;c__Babeliae;o__Babeliales;f__Babeliaceae;g__UBA12395;s__UBA12395 sp001000065	1619086	1619086
GCA_001000545.1	N	Y	N	d__Bacteria;p__Patescibacteria;c__Paceibacteria;o__UBA9983_A;f__UBA11359_A;g__LCOC01;s__LCOC01 sp001000545	1618843	1618843
GCA_001000675.1	N	Y	N	d__Bacteria;p__Patescibacteria;c__Paceibacteria;o__UBA6257;f__UBA9933;g__UBA9933;s__UBA9933 sp001000675	1619017	1619017
GCA_001000865.1	N	Y	N	d__Bacteria;p__Patescibacteria;c__Microgenomatia;o__UBA1400;f__MFAQ01;g__UBA10133;s__UBA10133 sp001000865	1618392	1618392
GCA_001001045.1	N	Y	N	d__Bacteria;p__Patescibacteria;c__Microgenomatia;o__GWA2-44-7;f__UBA8517;g__UBA8517;s__UBA8517 sp001001045	1618558	1618558
GCA_001001115.1	N	Y	N	d__Bacteria;p__Patescibacteria;c__Paceibacteria;o__UBA6257;f__UBA9933;g__GWA1-44-24;s__GWA1-44-24 sp001001115	1619002	1619002
GCA_001001185.1	N	Y	N	d__Bacteria;p__Patescibacteria;c__Paceibacteria;o__UBA6257;f__Brennerbacteraceae;g__UBA10122;s__UBA10122 sp001001185	1618877	1618877
GCA_001001205.1	N	Y	N	d__Bacteria;p__Patescibacteria;c__ABY1;o__UBA1558;f__UBA10009;g__UBA10009;s__UBA10009 sp001001205	1618973	1618973
GCA_001001285.1	N	Y	N	d__Bacteria;p__Patescibacteria;c__Paceibacteria;o__WO2-41-13;f__2-01-FULL-45-33;g__GWA1-44-29;s__GWA1-44-29 sp001001285	1618914	1618914
GCA_001001345.1	N	Y	N	d__Bacteria;p__Patescibacteria;c__Paceibacteria;o__Moranbacterales;f__GWC2-37-73;g__UBA12053;s__UBA12053 sp001001345	1618915	1618915
GCA_001001375.1	N	Y	N	d__Bacteria;p__Patescibacteria;c__Microgenomatia;o__GWA2-44-7;f__Amesbacteraceae;g__GWC1-47-15;s__GWC1-47-15 sp001001375	1618364	1618364
GCA_001001485.1	N	Y	N	d__Bacteria;p__Patescibacteria;c__Microgenomatia;o__UBA1400;f__MFAQ01;g__UBA10133;s__UBA10133 sp001001485	1618388	1618388
GCA_001001555.1	N	Y	N	d__Bacteria;p__Patescibacteria;c__Microgenomatia;o__GWA2-44-7;f__Amesbacteraceae;g__GWC2-45-19;s__GWC2-45-19 sp001001555	1618366	1618366
GCA_001001625.1	N	Y	N	d__Bacteria;p__Patescibacteria;c__Paceibacteria;o__Sungbacterales;f__HO2-52-23;g__LCKU01;s__LCKU01 sp001001625	1618834	1618834
GCA_001001705.1	N	Y	N	d__Bacteria;p__Patescibacteria;c__ABY1;o__SG8-24;f__GWA2-47-26;g__GWA2-47-26;s__GWA2-47-26 sp001001705	1618844	1618844
GCA_001001795.1	N	Y	N	d__Bacteria;p__Patescibacteria;c__Paceibacteria;o__UBA6257;f__Brennerbacteraceae;g__GWF1-45-5;s__GWF1-45-5 sp001001795	1618958	1618958
GCA_001001925.1	N	Y	N	d__Bacteria;p__Patescibacteria;c__ABY1;o__Magasanikbacterales;f__UBA10146;g__UBA10146;s__UBA10146 sp001001925	1619050	1619050
GCA_001002135.1	N	Y	N	d__Bacteria;p__Patescibacteria;c__Microgenomatia;o__UBA1400;f__PJMF01;g__UBA10119;s__UBA10119 sp001002135	1618469	1618469
GCA_001002285.1	N	Y	N	d__Bacteria;p__Patescibacteria;c__Microgenomatia;o__UBA1400;f__UBA12028;g__UBA12028;s__UBA12028 sp001002285	1618526	1618526
GCA_001002325.1	N	Y	N	d__Bacteria;p__Patescibacteria;c__Microgenomatia;o__GWA2-44-7;f__Amesbacteraceae;g__UBA12042;s__UBA12042 sp001002325	1618360	1618360
GCA_001002405.1	N	Y	N	d__Bacteria;p__Patescibacteria;c__Microgenomatia;o__GWA2-44-7;f__Amesbacteraceae;g__GWC2-45-19;s__GWC2-45-19 sp001002405	1618354	1618354
GCA_001002415.1	N	Y	N	d__Bacteria;p__Patescibacteria;c__Microgenomatia;o__UBA1400;f__UBA12108;g__UBA12108;s__UBA12108 sp001002415	1618540	1618540
GCA_001002765.1	N	Y	N	d__Bacteria;p__Patescibacteria;c__ABY1;o__SG8-24;f__GWF2-40-263;g__UBA12393;s__UBA12393 sp001002765	1618994	1618994
GCA_001003205.1	N	Y	N	d__Bacteria;p__Patescibacteria;c__Paceibacteria;o__UBA6257;f__WO2-44-18;g__2011-GWA2-47-8b;s__2011-GWA2-47-8b sp001003205	1618848	1618848
GCA_001003385.1	N	Y	N	d__Bacteria;p__Patescibacteria;c__Microgenomatia;o__UBA1400;f__UBA12108;g__LCPA01;s__LCPA01 sp001003385	1618541	1618541
GCA_001003475.1	N	Y	N	d__Bacteria;p__Patescibacteria;c__Paceibacteria;o__UBA6257;f__GWB1-50-10;g__GWA1-48-11;s__GWA1-48-11 sp001003475	1618660	1618660
GCA_001003605.1	N	Y	N	d__Bacteria;p__Patescibacteria;c__Paceibacteria;o__UBA9983_A;f__UBA11359_A;g__UBA10002;s__UBA10002 sp001003605	1618933	1618933
GCA_001003705.1	N	Y	N	d__Bacteria;p__Patescibacteria;c__ABY1;o__UBA10025;f__UBA10025;g__UBA10025;s__UBA10025 sp001003705	1618850	1618850
GCA_001003725.1	N	Y	N	d__Bacteria;p__Patescibacteria;c__Saccharimonadia;o__Saccharimonadales;f__Saccharimonadaceae;g__UBA10027;s__UBA10027 sp001003725	1619071	1619071
GCA_001003855.1	N	Y	N	d__Bacteria;p__Patescibacteria;c__Paceibacteria;o__Moranbacterales;f__GWC2-37-73;g__UBA12053;s__UBA12053 sp001003855	1618710	1618710
GCA_001004005.1	N	Y	N	d__Bacteria;p__Patescibacteria;c__Paceibacteria;o__UBA9983_A;f__UBA11359_A;g__UBA10002;s__UBA10002 sp001004005	1618852	1618852
GCA_001004085.1	N	Y	N	d__Bacteria;p__Patescibacteria;c__Paceibacteria;o__UBA9983_A;f__Zambryskibacteraceae;g__UBA5004;s__UBA5004 sp001004085	1618854	1618854
GCA_001004105.1	N	Y	N	d__Bacteria;p__Patescibacteria;c__Paceibacteria;o__UBA6257;f__GWB1-50-10;g__GWB1-50-10;s__GWB1-50-10 sp001004105	1618665	1618665
GCA_001004265.1	N	Y	N	d__Bacteria;p__Patescibacteria;c__Paceibacteria;o__UBA9983_A;f__UBA2163;g__UBA10103;s__UBA10103 sp001004265	1618855	1618855
GCA_001004345.1	N	Y	N	d__Bacteria;p__Patescibacteria;c__Paceibacteria;o__UBA9983_A;f__UBA2163;g__UBA10103;s__UBA10103 sp001004345	1618671	1618671
GCA_001004665.1	N	Y	N	d__Bacteria;p__Patescibacteria;c__Paceibacteria;o__UBA9983_A;f__UBA2163;g__GWA1-54-10;s__GWA1-54-10 sp001004665	1618605	1618605
GCA_001004885.1	N	Y	N	d__Bacteria;p__Patescibacteria;c__ABY1;o__Magasanikbacterales;f__UBA922;g__GWA2-56-11;s__GWA2-56-11 sp001004885	1619044	1619044
GCA_001004905.1	N	Y	N	d__Bacteria;p__Patescibacteria;c__Paceibacteria;o__UBA9983_A;f__UBA2163;g__C7867-001;s__C7867-001 sp001004905	1618803	1618803
GCA_001005265.1	N	Y	N	d__Bacteria;p__Chloroflexota;c__Dehalococcoidia;o__Dehalococcoidales;f__Dehalococcoidaceae;g__Dehalogenimonas;s__Dehalogenimonas sp001005265	943347	943347
GCA_001007665.1	N	Y	N	d__Bacteria;p__Cyanobacteria;c__Cyanobacteriia;o__PCC-6307;f__Cyanobiaceae;g__Synechococcus_B;s__Synechococcus_B spongiarum_B	431041	1604020
GCA_001007975.1	N	Y	N	d__Bacteria;p__Patescibacteria;c__Gracilibacteria;o__Absconditabacterales;f__X112;g__Aalborg-AAW-1;s__Aalborg-AAW-1 sp001007975	1643353	1643353
GCA_001028815.1	N	Y	N	d__Bacteria;p__Firmicutes_G;c__Limnochordia;o__DTU010;f__DTU010;g__1109;s__1109 sp001028815	1655638	1655638
GCA_001029635.1	N	Y	N	d__Bacteria;p__Patescibacteria;c__Paceibacteria;o__UBA6257;f__UBA9933;g__UBA9933;s__UBA9933 sp001029635	1619007	1619007
GCA_001029675.1	N	Y	N	d__Bacteria;p__Patescibacteria;c__Microgenomatia;o__UBA1400;f__CG1-02-47-37;g__GWC1-49-16;s__GWC1-49-16 sp001029675	1618372	1618372
GCA_001029695.1	N	Y	N	d__Bacteria;p__Patescibacteria;c__Saccharimonadia;o__Saccharimonadales;f__Saccharimonadaceae;g__2011-GWC2-44-17;s__2011-GWC2-44-17 sp001029695	1619070	1619070
GCA_001029715.1	N	Y	N	d__Bacteria;p__Patescibacteria;c__Microgenomatia;o__UBA1400;f__PJMF01;g__UBA1364;s__UBA1364 sp001029715	1619077	1619077
GCA_001029735.1	N	Y	N	d__Bacteria;p__Patescibacteria;c__UBA1384;o__UBA12157;f__UBA12157;g__GWE1-39-12;s__GWE1-39-12 sp001029735	1618337	1618337
GCA_001029755.1	N	Y	N	d__Bacteria;p__Patescibacteria;c__Microgenomatia;o__GWA2-44-7;f__UBA8517;g__GWF1-31-35;s__GWF1-31-35 sp001029755	1618600	1618600
GCA_001029775.1	N	Y	N	d__Bacteria;p__Patescibacteria;c__Paceibacteria;o__UBA9983_A;f__UBA12079;g__UBA12079;s__UBA12079 sp001029775	1618633	1618633
GCA_001029795.1	N	Y	N	d__Bacteria;p__Patescibacteria;c__Kazan-3B-28;o__Kazan-3B-28;f__Kazan-3B-28;g__Kazan-3B-28;s__Kazan-3B-28 sp001029795	1620412	1620412
GCA_001038565.1	N	Y	N	d__Bacteria;p__Firmicutes;c__Bacilli;o__Bacillales_H;f__Bacillaceae_D;g__Alkalihalobacillus;s__Alkalihalobacillus pseudalcaliphilus	79884	79884
GCA_001044195.1	N	Y	N	d__Bacteria;p__Proteobacteria;c__Gammaproteobacteria;o__Chromatiales;f__Chromatiaceae;g__Achromatium;s__Achromatium palustre	1662188	1662188
GCA_001045525.1	N	Y	N	d__Bacteria;p__Fibrobacterota;c__Chitinivibrionia;o__Chitinivibrionales;f__Chitinispirillaceae;g__Chitinispirillum;s__Chitinispirillum alkaliphilum	1008392	1008392
GCA_001045575.1	N	Y	N	d__Bacteria;p__Proteobacteria;c__Gammaproteobacteria;o__Burkholderiales;f__Burkholderiaceae;g__Caballeronia;s__Caballeronia pumila	1090375	1090375
GCA_001058355.1	N	Y	N	d__Bacteria;p__Firmicutes;c__Bacilli;o__Lactobacillales;f__Aerococcaceae;g__Granulicatella;s__Granulicatella sp001058355	2751	2751
GCA_001067655.1	N	Y	N	d__Bacteria;p__Proteobacteria;c__Gammaproteobacteria;o__Burkholderiales;f__Neisseriaceae;g__Neisseria;s__Neisseria lactamica_B	486	486
GCA_001179805.1	N	Y	N	d__Bacteria;p__Firmicutes;c__Bacilli;o__Mycoplasmatales;f__Hepatoplasmataceae;g__Hepatoplasma;s__Hepatoplasma crinochetorum_A	295596	295596
GCA_001179885.1	N	Y	N	d__Bacteria;p__Proteobacteria;c__Alphaproteobacteria;o__Pelagibacterales;f__Pelagibacteraceae;g__Pelagibacter;s__Pelagibacter ubique_N	198252	198252
GCA_001180065.1	N	Y	N	d__Bacteria;p__Proteobacteria;c__Alphaproteobacteria;o__Pelagibacterales;f__Pelagibacteraceae;g__Pelagibacter;s__Pelagibacter ubique_G	198252	198252
GCA_001184395.1	N	Y	N	d__Bacteria;p__Proteobacteria;c__Gammaproteobacteria;o__Burkholderiales;f__Burkholderiaceae;g__Caballeronia;s__Caballeronia calva	242161	242161
GCA_001184405.1	N	Y	N	d__Bacteria;p__Proteobacteria;c__Gammaproteobacteria;o__Burkholderiales;f__Burkholderiaceae;g__Caballeronia;s__Caballeronia humilis	1090471	1090471
GCA_001189075.1	N	Y	N	d__Bacteria;p__Patescibacteria;c__Paceibacteria;o__UBA9983_A;f__UBA2163;g__C7867-001;s__C7867-001 sp001189075	1659198	1659198
GCA_001189095.1	N	Y	N	d__Bacteria;p__Patescibacteria;c__Paceibacteria;o__UBA9983_A;f__UBA2163;g__C7867-001;s__C7867-001 sp001189095	1659195	1659195
GCA_001189105.1	N	Y	N	d__Bacteria;p__Patescibacteria;c__Paceibacteria;o__UBA9983_A;f__PALSA-1337;g__C7867-002;s__C7867-002 sp001189105	1659196	1659196
GCA_001189155.1	N	Y	N	d__Bacteria;p__Patescibacteria;c__Paceibacteria;o__UBA9983_A;f__Zambryskibacteraceae;g__C7867-006;s__C7867-006 sp001189155	1659200	1659200
GCA_001189165.1	N	Y	N	d__Bacteria;p__Patescibacteria;c__Paceibacteria;o__UBA9983_A;f__Zambryskibacteraceae;g__C7867-005;s__C7867-005 sp001189165	1659199	1659199
GCA_001189195.1	N	Y	N	d__Bacteria;p__Patescibacteria;c__Paceibacteria;o__UBA9983_A;f__UBA2163;g__C7867-001;s__C7867-001 sp001189195	1659201	1659201
GCA_001189215.1	N	Y	N	d__Bacteria;p__Patescibacteria;c__Paceibacteria;o__UBA9983_A;f__UBA2163;g__C7867-001;s__C7867-001 sp001189215	1659202	1659202
GCA_001189275.1	N	Y	N	d__Archaea;p__Thermoproteota;c__Thermoproteia;o__Thermoproteales;f__Thermoproteaceae;g__Pyrobaculum;s__Pyrobaculum sp001189275	1227555	1227555
GCA_001189335.2	N	Y	N	d__Bacteria;p__Proteobacteria;c__Gammaproteobacteria;o__Burkholderiales;f__Burkholderiaceae;g__Caballeronia;s__Caballeronia schumannianae_A	1069530	1069530
GCA_001189345.1	N	Y	N	d__Bacteria;p__Proteobacteria;c__Gammaproteobacteria;o__Burkholderiales;f__Burkholderiaceae;g__Caballeronia;s__Caballeronia kirkii_B	198822	198822
GCA_001190015.1	N	Y	N	d__Bacteria;p__Proteobacteria;c__Gammaproteobacteria;o__Burkholderiales;f__Burkholderiaceae;g__Caballeronia;s__Caballeronia crenata	1074049	1074049
GCA_001235855.1	N	Y	N	d__Bacteria;p__Proteobacteria;c__Gammaproteobacteria;o__Burkholderiales;f__Burkholderiaceae;g__Caballeronia;s__Caballeronia brachyanthoides	1090379	1090379
GCA_001242845.1	N	Y	N	d__Bacteria;p__Proteobacteria;c__Gammaproteobacteria;o__Enterobacterales;f__Enterobacteriaceae;g__Westeberhardia;s__Westeberhardia cardiocondylae	1594731	1594731
GCA_001263235.1	N	Y	N	d__Bacteria;p__Proteobacteria;c__Gammaproteobacteria;o__Burkholderiales;f__Burkholderiaceae;g__Rhizobacter;s__Rhizobacter sp001263235	1686064	1686064
GCA_001273335.1	N	Y	N	d__Archaea;p__Thermoproteota;c__Bathyarchaeia;o__B26-1;f__UBA233;g__SG8-32-3;s__SG8-32-3 sp001273335	1685125	1685125
GCA_001273385.1	N	Y	N	d__Archaea;p__Thermoproteota;c__Bathyarchaeia;o__B26-1;f__UBA233;g__AD8-1;s__AD8-1 sp001273385	1685126	1685126
GCA_001276605.1	N	Y	N	d__Bacteria;p__Proteobacteria;c__Gammaproteobacteria;o__Chromatiales;f__Chromatiaceae;g__WMS2;s__WMS2 sp001276605	1604835	1604835
GCA_001302725.1	N	Y	N	d__Bacteria;p__Zixibacteria;c__MSB-5A5;o__DG-27;f__DG-27;g__DG-27;s__DG-27 sp001302725	1703423	1703423
GCA_001302825.1	N	Y	N	d__Bacteria;p__Planctomycetota;c__DG-23;o__DG-23;f__DG-23;g__DG-23;s__DG-23 sp001302825	1703414	1703414
GCA_001302985.1	N	Y	N	d__Bacteria;p__Patescibacteria;c__Paceibacteria;o__Paceibacterales;f__DG-74-3;g__DG-74-3;s__DG-74-3 sp001302985	1703767	1703767
GCA_001303025.1	N	Y	N	d__Bacteria;p__Desulfobacterota;c__Desulfobacteria;o__Desulfobacterales;f__SG8-13;g__SG8-13;s__SG8-13 sp001303025	1703398	1703398
GCA_001303125.1	N	Y	N	d__Bacteria;p__Patescibacteria;c__Paceibacteria;o__Paceibacterales;f__DG-74-1;g__DG-74-1;s__DG-74-1 sp001303125	1703765	1703765
GCA_001303185.1	N	Y	N	d__Bacteria;p__Patescibacteria;c__ABY1;o__SG8-24;f__SG8-24;g__SG8-24;s__SG8-24 sp001303185	1703768	1703768
GCA_001303225.1	N	Y	N	d__Bacteria;p__WOR-3;c__WOR-3;o__SM23-42;f__SM23-42;g__DG-78;s__DG-78 sp001303225	1703772	1703772
GCA_001303245.1	N	Y	N	d__Bacteria;p__Proteobacteria;c__Gammaproteobacteria;o__Steroidobacterales;f__Steroidobacteraceae;g__SG8-30;s__SG8-30 sp001303245	1703404	1703404
GCA_001303415.1	N	Y	N	d__Bacteria;p__Myxococcota;c__Polyangia;o__Polyangiales;f__SG8-38;g__SG8-38;s__SG8-38 sp001303415	1703407	1703407
GCA_001303445.1	N	Y	N	d__Bacteria;p__Proteobacteria;c__Gammaproteobacteria;o__Burkholderiales;f__SG8-39;g__SG8-39;s__SG8-39 sp001303445	1703390	1703390
GCA_001303465.1	N	Y	N	d__Bacteria;p__Planctomycetota;c__Phycisphaerae;o__Sedimentisphaerales;f__SG8-4;g__SG8-4;s__SG8-4 sp001303465	1703409	1703409
GCA_001303545.1	N	Y	N	d__Bacteria;p__Chloroflexota;c__Dehalococcoidia;o__SM23-28-2;f__SM23-28-2;g__SM23-28-2;s__SM23-28-2 sp001303545	1703396	1703396
GCA_001303585.1	N	Y	N	d__Bacteria;p__Proteobacteria;c__Gammaproteobacteria;o__Burkholderiales;f__SG8-41;g__SG8-41;s__SG8-41 sp001303585	1703391	1703391
GCA_001303665.1	N	Y	N	d__Bacteria;p__Planctomycetota;c__Phycisphaerae;o__SM23-33;f__SM23-33;g__SM23-33;s__SM23-33 sp001303665	1703412	1703412
GCA_001303695.1	N	Y	N	d__Bacteria;p__Planctomycetota;c__Phycisphaerae;o__Sedimentisphaerales;f__SM23-30;g__SM23-30;s__SM23-30 sp001303695	1703411	1703411
GCA_001303705.1	N	Y	N	d__Bacteria;p__TA06;c__DG-26;o__SM1-40;f__SM1-40;g__SM1-40;s__SM1-40 sp001303705	1703774	1703774
GCA_001303765.1	N	Y	N	d__Bacteria;p__Chlamydiota;c__Chlamydiia;o__Chlamydiales;f__SM23-39;g__SM23-39;s__SM23-39 sp001303765	1704235	1704235
GCA_001303785.1	N	Y	N	d__Bacteria;p__WOR-3;c__WOR-3;o__SM23-42;f__SM23-42;g__SM23-42;s__SM23-42 sp001303785	1703779	1703779
GCA_001303885.1	N	Y	N	d__Bacteria;p__Planctomycetota;c__Brocadiae;o__SM23-32;f__SM23-32;g__SM23-32;s__SM23-32 sp001303885	1704029	1704029
GCA_001303955.1	N	Y	N	d__Bacteria;p__Bacteroidota;c__Bacteroidia;o__Bacteroidales;f__SM23-62;g__SM23-62;s__SM23-62 sp001303955	1703352	1703352
GCA_001304015.1	N	Y	N	d__Bacteria;p__TA06_A;c__DG-26_A;o__SM23-81;f__SM23-81;g__SM23-81;s__SM23-81 sp001304015	1703428	1703428
GCA_001304035.1	N	Y	N	d__Bacteria;p__SM23-31;c__SM23-31;o__SM23-31;f__SM23-31;g__SM23-31;s__SM23-31 sp001304035	1703762	1703762
GCA_001304105.1	N	Y	N	d__Bacteria;p__Desulfobacterota;c__SM23-61;o__SM23-61;f__SM23-61;g__SM23-61;s__SM23-61 sp001304105	1703399	1703399
GCA_001304155.1	N	Y	N	d__Bacteria;p__Zixibacteria;c__MSB-5A5;o__MSB-5A5;f__SM1-73;g__SM23-73-3;s__SM23-73-3 sp001304155	1703427	1703427
GCA_001304215.1	N	Y	N	d__Bacteria;p__Proteobacteria;c__Gammaproteobacteria;o__Acidiferrobacterales;f__Sulfurifustaceae;g__SM1-46;s__SM1-46 sp001304215	1703384	1703384
GCA_001304225.1	N	Y	N	d__Bacteria;p__Zixibacteria;c__MSB-5A5;o__MSB-5A5;f__SM1-73;g__SM1-73;s__SM1-73 sp001304225	1703424	1703424
GCA_001304315.1	N	Y	N	d__Bacteria;p__Zixibacteria;c__MSB-5A5;o__MSB-5A5;f__SM23-73-2;g__SM23-73-2;s__SM23-73-2 sp001304315	1703426	1703426
GCA_001304365.1	N	Y	N	d__Bacteria;p__Desulfobacterota;c__Desulfofervidia;o__Desulfofervidales;f__DG-60;g__DG-60;s__DG-60 sp001304365	1703361	1703361
GCA_001304425.1	N	Y	N	d__Bacteria;p__Proteobacteria;c__Gammaproteobacteria;o__Burkholderiales;f__SG8-40;g__SG8-40;s__SG8-40 sp001304425	1703389	1703389
GCA_001304505.1	N	Y	N	d__Bacteria;p__Bacteroidota;c__Bacteroidia;o__Bacteroidales;f__SM23-62;g__LJUQ01;s__LJUQ01 sp001304505	1703353	1703353
GCA_001304855.1	N	Y	N	d__Bacteria;p__Firmicutes_A;c__Clostridia;o__Lachnospirales;f__Lachnospiraceae;g__Enterocloster;s__Enterocloster sp001304855	1697780	1697780
GCA_001304875.1	N	Y	N	d__Bacteria;p__Firmicutes_A;c__Clostridia;o__Lachnospirales;f__Lachnospiraceae;g__UC5-1-2E3;s__UC5-1-2E3 sp001304875	1697781	1697781
GCA_001304935.1	N	Y	N	d__Bacteria;p__Firmicutes_A;c__Clostridia;o__Lachnospirales;f__Lachnospiraceae;g__Blautia;s__Blautia sp001304935	1697784	1697784
GCA_001310415.1	N	Y	N	d__Bacteria;p__Proteobacteria;c__Gammaproteobacteria;o__Enterobacterales;f__Vibrionaceae;g__Enterovibrio;s__Enterovibrio sp001310415	1460642	1460642
GCA_001310515.1	N	Y	N	d__Bacteria;p__Firmicutes;c__Bacilli;o__Bacillales_D;f__Amphibacillaceae;g__Cerasibacillus;s__Cerasibacillus sp001310515	1460650	1460650
GCA_001310555.1	N	Y	N	d__Bacteria;p__Firmicutes;c__Bacilli;o__Bacillales_H;f__Bacillaceae_D;g__JCM-19058;s__JCM-19058 sp001310555	1460652	1460652
GCA_001310715.1	N	Y	N	d__Bacteria;p__Proteobacteria;c__Alphaproteobacteria;o__Rhizobiales;f__Stappiaceae;g__Pseudovibrio;s__Pseudovibrio sp001310715	1481932	1481932
GCA_001311425.1	N	Y	N	d__Bacteria;p__Firmicutes;c__Bacilli;o__Lactobacillales;f__Lactobacillaceae;g__Lentilactobacillus;s__Lentilactobacillus kisonensis	481722	1423766
GCA_001311545.1	N	Y	N	d__Bacteria;p__Deinococcota;c__Deinococci;o__Deinococcales;f__Thermaceae;g__Thermus;s__Thermus kawarayensis	171864	1293587
GCA_001311585.1	N	Y	N	d__Bacteria;p__Deinococcota;c__Deinococci;o__Deinococcales;f__Thermaceae;g__Thermus;s__Thermus sp001311585	1293589	1293589
GCA_001311745.1	N	Y	N	d__Bacteria;p__Firmicutes;c__Bacilli;o__Lactobacillales;f__Lactobacillaceae;g__Lentilactobacillus;s__Lentilactobacillus kefiri	33962	1423764
GCA_001311765.1	N	Y	N	d__Bacteria;p__Firmicutes;c__Bacilli;o__Lactobacillales;f__Lactobacillaceae;g__Lactobacillus;s__Lactobacillus equicursoris	420645	1293597
GCA_001311805.1	N	Y	N	d__Bacteria;p__Firmicutes;c__Bacilli;o__Bacillales_D;f__Amphibacillaceae;g__Lentibacillus;s__Lentibacillus juripiscarius	257446	1293599
GCA_001311865.1	N	Y	N	d__Bacteria;p__Firmicutes;c__Bacilli;o__Bacillales_D;f__Alkalibacillaceae;g__Piscibacillus;s__Piscibacillus salipiscarius	299480	1294022
GCA_001311985.1	N	Y	N	d__Bacteria;p__Desulfobacterota_F;c__Desulfuromonadia;o__Geobacterales;f__Geobacteraceae;g__Geotalea;s__Geotalea toluenoxydans	421624	1294260
GCA_001312325.1	N	Y	N	d__Bacteria;p__Firmicutes;c__Bacilli;o__Bacillales_A;f__Planococcaceae;g__Lysinibacillus;s__Lysinibacillus pakistanensis	759811	759811
GCA_001312405.1	N	Y	N	d__Bacteria;p__Firmicutes_A;c__Clostridia;o__Lachnospirales;f__Lachnospiraceae;g__Lacrimispora;s__Lacrimispora sp001312405	1095009	1095009
GCA_001312445.1	N	Y	N	d__Bacteria;p__Firmicutes;c__Bacilli;o__Erysipelotrichales;f__Erysipelatoclostridiaceae;g__Coprobacillus;s__Coprobacillus cateniformis	100884	1297794
GCA_001312525.1	N	Y	N	d__Bacteria;p__Bacteroidota;c__Bacteroidia;o__Bacteroidales;f__Dysgonomonadaceae;g__Dysgonomonas;s__Dysgonomonas hofstadii	637886	1298597
GCA_001312645.1	N	Y	N	d__Bacteria;p__Actinobacteriota;c__Actinomycetia;o__Mycobacteriales;f__Mycobacteriaceae;g__Rhodococcus;s__Rhodococcus sp001312645	1298611	1298611
GCA_001312805.1	N	Y	N	d__Bacteria;p__Myxococcota;c__Polyangia;o__Polyangiales;f__Polyangiaceae;g__Byssovorax;s__Byssovorax cruenta	293647	1300159
GCA_001313065.1	N	Y	N	d__Bacteria;p__Proteobacteria;c__Gammaproteobacteria;o__Burkholderiales;f__Chitinibacteraceae;g__Amantichitinum;s__Amantichitinum sp001313065	1301084	1301084
GCA_001313085.1	N	Y	N	d__Bacteria;p__Firmicutes;c__Bacilli;o__Paenibacillales;f__Paenibacillaceae;g__BBFE01;s__BBFE01 sp001313085	1301085	1301085
GCA_001313365.1	N	Y	N	d__Bacteria;p__Actinobacteriota;c__Actinomycetia;o__Actinomycetales;f__Micrococcaceae;g__Paenarthrobacter;s__Paenarthrobacter nitroguajacolicus	211146	1303677
GCA_001314545.1	N	Y	N	d__Bacteria;p__Bacteroidota;c__Rhodothermia;o__Balneolales;f__HLUCCA01;g__HLUCCA01;s__HLUCCA01 sp001314545	1666909	1666909
GCA_001314655.1	N	Y	N	d__Bacteria;p__Proteobacteria;c__Alphaproteobacteria;o__Rhodobacterales;f__Rhodobacteraceae;g__HLUCCA08;s__HLUCCA08 sp001314655	1666913	1666913
GCA_001314685.1	N	Y	N	d__Bacteria;p__Proteobacteria;c__Alphaproteobacteria;o__Rhodobacterales;f__Rhodobacteraceae;g__HLUCCA09;s__HLUCCA09 sp001314685	1666915	1666915
GCA_001314705.1	N	Y	N	d__Bacteria;p__Proteobacteria;c__Alphaproteobacteria;o__Rhodobacterales;f__Rhodobacteraceae;g__Aquicoccus;s__Aquicoccus sp001314705	1666914	1666914
GCA_001314715.1	N	Y	N	d__Bacteria;p__Proteobacteria;c__Alphaproteobacteria;o__Rhodobacterales;f__Rhodobacteraceae;g__Pararhodobacter;s__Pararhodobacter sp001314715	1666916	1666916
GCA_001314805.1	N	Y	N	d__Bacteria;p__Proteobacteria;c__Alphaproteobacteria;o__Rhodobacterales;f__Rhodobacteraceae;g__Roseicyclus;s__Roseicyclus sp001314805	1666917	1666917
GCA_001314865.1	N	Y	N	d__Bacteria;p__Cyanobacteria;c__Cyanobacteriia;o__Phormidesmiales;f__Phormidesmiaceae;g__Phormidesmis;s__Phormidesmis priestleyi_B	268141	1666911
GCA_001314905.1	N	Y	N	d__Bacteria;p__Cyanobacteria;c__Cyanobacteriia;o__Cyanobacteriales;f__Geitlerinemaceae;g__Phormidium_A;s__Phormidium_A sp001314905	1666905	1666905
GCA_001315965.1	N	Y	N	d__Archaea;p__Halobacteriota;c__Methanomicrobia;o__Methanomicrobiales;f__Methanoculleaceae;g__Methanoculleus;s__Methanoculleus chikugoensis	118126	1293042
GCA_001315985.1	N	Y	N	d__Archaea;p__Thermoproteota;c__Thermoproteia;o__Thermoproteales;f__Thermocladiaceae;g__Vulcanisaeta;s__Vulcanisaeta distributa_E	164451	1293043
GCA_001316005.1	N	Y	N	d__Archaea;p__Thermoproteota;c__Thermoproteia;o__Thermoproteales;f__Thermocladiaceae;g__Vulcanisaeta;s__Vulcanisaeta distributa_B	164451	1293044
GCA_001316025.1	N	Y	N	d__Archaea;p__Thermoproteota;c__Thermoproteia;o__Thermoproteales;f__Thermocladiaceae;g__Vulcanisaeta;s__Vulcanisaeta souniana	164452	1293586
GCA_001316125.1	N	Y	N	d__Archaea;p__Thermoproteota;c__Thermoproteia;o__Thermoproteales;f__Thermocladiaceae;g__Vulcanisaeta;s__Vulcanisaeta distributa_C	164451	1295123
GCA_001316245.1	N	Y	N	d__Archaea;p__Thermoproteota;c__Thermoproteia;o__Thermoproteales;f__Thermocladiaceae;g__Vulcanisaeta;s__Vulcanisaeta sp001316245	1295370	1295370
GCA_001316265.1	N	Y	N	d__Archaea;p__Thermoproteota;c__Thermoproteia;o__Thermoproteales;f__Thermocladiaceae;g__Vulcanisaeta;s__Vulcanisaeta sp001316265	1295371	1295371
GCA_001316285.1	N	Y	N	d__Archaea;p__Thermoproteota;c__Thermoproteia;o__Thermoproteales;f__Thermocladiaceae;g__Vulcanisaeta;s__Vulcanisaeta sp001316285	1295372	1295372
GCA_001316325.1	N	Y	N	d__Archaea;p__Methanobacteriota;c__Methanobacteria;o__Methanobacteriales;f__Methanobacteriaceae;g__Methanobacterium;s__Methanobacterium formicicum	2162	1300163
GCA_001319865.1	N	Y	N	d__Bacteria;p__Proteobacteria;c__Gammaproteobacteria;o__Burkholderiales;f__Burkholderiaceae;g__Paraburkholderia;s__Paraburkholderia sp001319865	1561196	1561196
GCA_001321835.1	N	Y	N	d__Bacteria;p__Proteobacteria;c__Alphaproteobacteria;o__Rhodobacterales;f__Rhodobacteraceae;g__Marinosulfonomonas;s__Marinosulfonomonas sp001321835	1527300	1527300
GCA_001321855.1	N	Y	N	d__Bacteria;p__Proteobacteria;c__Alphaproteobacteria;o__Pelagibacterales;f__Pelagibacteraceae;g__PRT-SC02;s__PRT-SC02 sp001321855	1527298	1527298
GCA_001399705.1	N	Y	N	d__Bacteria;p__Chloroflexota;c__Chloroflexia;o__Chloroflexales;f__Roseiflexaceae;g__Kouleothrix;s__Kouleothrix aurantiaca	186479	186479
GCA_001399795.1	N	Y	N	d__Archaea;p__Thermoproteota;c__Bathyarchaeia;o__B26-1;f__BA1;g__BA2;s__BA2 sp001399795	1700836	1700836
GCA_001399805.1	N	Y	N	d__Archaea;p__Thermoproteota;c__Bathyarchaeia;o__B26-1;f__BA1;g__BA1;s__BA1 sp001399805	1700835	1700835
GCA_001412335.1	N	Y	N	d__Archaea;p__Halobacteriota;c__Methanomicrobia;o__Methanomicrobiales;f__Methanoregulaceae;g__SD8;s__SD8 sp001412335	1735327	1735327
GCA_001412355.1	N	Y	N	d__Archaea;p__Halobacteriota;c__Methanomicrobia;o__Methanomicrobiales;f__Methanomicrobiaceae;g__LKUD01;s__LKUD01 sp001412355	1735326	1735326
GCA_001412365.1	N	Y	N	d__Bacteria;p__WOR-3;c__SDB-A;o__SDB-A;f__SDB-A;g__SDB-A;s__SDB-A sp001412365	1735325	1735325
GCA_001412425.1	N	Y	N	d__Bacteria;p__Cloacimonadota;c__Cloacimonadia;o__Cloacimonadales;f__TCS61;g__SDB;s__SDB sp001412425	1732214	1732214
GCA_001417715.1	N	Y	N	d__Bacteria;p__Bacteroidota;c__Bacteroidia;o__Bacteroidales;f__Azobacteroidaceae;g__Symbiothrix;s__Symbiothrix dinenymphae	467085	467085
GCA_001421095.1	N	Y	N	d__Bacteria;p__Bacteroidota;c__Bacteroidia;o__Bacteroidales;f__Bacteroidaceae_A;g__Bacteroides_D;s__Bacteroides_D periocalifornicus	1702214	1702214
GCA_001421175.1	N	Y	N	d__Archaea;p__Thermoplasmatota;c__Thermoplasmata;o__Methanomassiliicoccales;f__Methanomethylophilaceae;g__RumEn-M2;s__RumEn-M2 sp001421175	1713725	1713725
GCA_001421185.1	N	Y	N	d__Archaea;p__Thermoplasmatota;c__Thermoplasmata;o__Methanomassiliicoccales;f__Methanomassiliicoccaceae;g__DTU008;s__DTU008 sp001421185	1713724	1713724
GCA_001429255.1	N	Y	N	d__Bacteria;p__Actinobacteriota;c__Actinomycetia;o__Actinomycetales;f__Cellulomonadaceae;g__Cellulomonas;s__Cellulomonas sp001429255	1736609	1736609
GCA_001429555.1	N	Y	N	d__Bacteria;p__Actinobacteriota;c__Actinomycetia;o__Propionibacteriales;f__Nocardioidaceae;g__Nocardioides;s__Nocardioides sp001429555	1736413	1736413
GCA_001430885.1	N	Y	N	d__Bacteria;p__Patescibacteria;c__Gracilibacteria;o__Peribacterales;f__Peribacteraceae;g__Peribacter;s__Peribacter riflensis	1735162	1735162
GCA_001435375.1	N	Y	N	d__Bacteria;p__Firmicutes;c__Bacilli;o__Lactobacillales;f__Lactobacillaceae;g__Ligilactobacillus;s__Ligilactobacillus araffinosus	1606	1423820
GCA_001437625.1	N	Y	N	d__Archaea;p__Thermoproteota;c__Nitrososphaeria;o__Nitrososphaerales;f__Nitrosopumilaceae;g__Nitrosopumilus;s__Nitrosopumilus sp001437625	1655561	1655561
GCA_001437855.1	N	Y	N	d__Bacteria;p__Actinobacteriota;c__Actinomycetia;o__Nanopelagicales;f__Nanopelagicaceae;g__Nanopelagicus;s__Nanopelagicus sp001437855	1655579	1655579
GCA_001438005.1	N	Y	N	d__Bacteria;p__Verrucomicrobiota;c__Verrucomicrobiae;o__Methylacidiphilales;f__UBA3015;g__UBA3015;s__UBA3015 sp001438005	1655590	1655590
GCA_001438145.1	N	Y	N	d__Bacteria;p__Proteobacteria;c__Gammaproteobacteria;o__Pseudomonadales;f__Pseudohongiellaceae;g__OM182;s__OM182 sp001438145	1655593	1655593
GCA_001438205.1	N	Y	N	d__Bacteria;p__Bacteroidota;c__Bacteroidia;o__Flavobacteriales;f__Schleiferiaceae;g__TMED14;s__TMED14 sp001438205	1655596	1655596
GCA_001438335.1	N	Y	N	d__Bacteria;p__Proteobacteria;c__Alphaproteobacteria;o__Pelagibacterales;f__Pelagibacteraceae;g__Pelagibacter;s__Pelagibacter sp001438335	1655605	1655605
GCA_001438605.1	N	Y	N	d__Bacteria;p__Proteobacteria;c__Gammaproteobacteria;o__Pseudomonadales;f__Porticoccaceae;g__HTCC2207;s__HTCC2207 sp001438605	1655625	1655625
GCA_001438925.1	N	Y	N	d__Bacteria;p__Actinobacteriota;c__Actinomycetia;o__Nanopelagicales;f__Nanopelagicaceae;g__Planktophila;s__Planktophila sp001438925	1655562	1655562
GCA_001438965.1	N	Y	N	d__Bacteria;p__Actinobacteriota;c__Actinomycetia;o__Actinomycetales;f__Microbacteriaceae;g__Pontimonas;s__Pontimonas sp001438965	1655574	1655574
GCA_001438985.1	N	Y	N	d__Bacteria;p__Actinobacteriota;c__Acidimicrobiia;o__Acidimicrobiales;f__Ilumatobacteraceae;g__UBA3006;s__UBA3006 sp001438985	1655575	1655575
GCA_001442985.1	N	Y	N	d__Bacteria;p__Armatimonadota;c__Fimbriimonadia;o__Fimbriimonadales;f__GBS-DC;g__LDYB01;s__LDYB01 sp001442985	1661583	1661583
GCA_001443005.1	N	Y	N	d__Bacteria;p__Synergistota;c__GBS-1;o__GBS-1;f__GBS-1;g__GBS-1;s__GBS-1 sp001443005	1662110	1662110
GCA_001443025.1	N	Y	N	d__Bacteria;p__Patescibacteria;c__Paceibacteria;o__Paceibacterales;f__GBS-2;g__GBS-2;s__GBS-2 sp001443025	1662109	1662109
GCA_001443365.1	N	Y	N	d__Archaea;p__Thermoproteota;c__Nitrososphaeria;o__Nitrososphaerales;f__Nitrosopumilaceae;g__CSP1-1;s__CSP1-1 sp001443365	1640512	1640512
GCA_001443375.1	N	Y	N	d__Bacteria;p__Chloroflexota;c__Ellin6529;o__CSP1-4;f__CSP1-4;g__CSP1-4;s__CSP1-4 sp001443375	1640513	1640513
GCA_001443385.1	N	Y	N	d__Bacteria;p__Methylomirabilota;c__Methylomirabilia;o__Rokubacteriales;f__CSP1-6;g__CSP1-6;s__CSP1-6 sp001443385	1640509	1640509
GCA_001443445.1	N	Y	N	d__Bacteria;p__Desulfobacterota_D;c__UBA1144;o__UBA2774;f__CSP1-2;g__CSP1-2;s__CSP1-2 sp001443445	1640508	1640508
GCA_001443455.1	N	Y	N	d__Bacteria;p__Desulfobacterota_E;c__MBNT15;o__MBNT15;f__MBNT15;g__CSP1-8;s__CSP1-8 sp001443455	1640514	1640514
GCA_001443485.1	N	Y	N	d__Bacteria;p__CSP1-3;c__CSP1-3;o__CSP1-3;f__CSP1-3;g__CSP1-3;s__CSP1-3 sp001443485	1640515	1640515
GCA_001443495.1	N	Y	N	d__Bacteria;p__Methylomirabilota;c__Methylomirabilia;o__Methylomirabilales;f__CSP1-5;g__CSP1-5;s__CSP1-5 sp001443495	1640516	1640516
GCA_001443525.1	N	Y	N	d__Bacteria;p__Desulfobacterota;c__Desulfobacteria;o__Desulfobacterales;f__Desulfatirhabdiaceae;g__RAAP-1;s__RAAP-1 sp001443525	1735114	1735114
GCA_001443545.1	N	Y	N	d__Bacteria;p__Actinobacteriota;c__Acidimicrobiia;o__Acidimicrobiales;f__RAAP-2;g__RAAP-2;s__RAAP-2 sp001443545	1736654	1736654
GCA_001447805.1	N	Y	N	d__Bacteria;p__Proteobacteria;c__Gammaproteobacteria;o__Tenderiales;f__Tenderiaceae;g__Tenderia;s__Tenderia electrophaga	1748243	1748243
GCA_001457715.1	N	Y	N	d__Bacteria;p__Proteobacteria;c__Gammaproteobacteria;o__Enterobacterales;f__Enterobacteriaceae;g__Providencia_A;s__Providencia_A siddallii	1715285	1715285
GCA_001462225.1	N	Y	N	d__Bacteria;p__Fibrobacterota;c__Fibrobacteria;o__Fibrobacterales;f__Fibrobacteraceae;g__Fibromonas;s__Fibromonas sp001462225	1704280	1704280
GCA_001462235.1	N	Y	N	d__Bacteria;p__Fibrobacterota;c__Fibrobacteria;o__Fibrobacterales;f__Fibrobacteraceae;g__Fibromonas;s__Fibromonas sp001462235	1704281	1704281
GCA_001462245.1	N	Y	N	d__Bacteria;p__Fibrobacterota;c__Fibrobacteria;o__Fibrobacterales;f__Fibrobacteraceae;g__Fibromonas;s__Fibromonas termitidis	1704279	1704279
GCA_001462255.1	N	Y	N	d__Bacteria;p__Fibrobacterota;c__Chitinivibrionia;o__Chitinivibrionales;f__Chitinispirillaceae;g__GUT77;s__GUT77 sp001462255	1704282	1704282
GCA_001462345.1	N	Y	N	d__Bacteria;p__Fibrobacterota;c__Fibrobacteria;o__Fibrobacterales;f__Fibrobacteraceae;g__Fibro-01;s__Fibro-01 sp001462345	1705392	1705392
GCA_001464035.1	N	Y	N	d__Bacteria;p__Proteobacteria;c__Alphaproteobacteria;o__Rhizobiales;f__Xanthobacteraceae;g__Bradyrhizobium;s__Bradyrhizobium sp001464035	1752203	1752203
GCA_001464055.1	N	Y	N	d__Bacteria;p__Proteobacteria;c__Gammaproteobacteria;o__Burkholderiales;f__Burkholderiaceae;g__Rubrivivax;s__Rubrivivax sp001464055	1752205	1752205
GCA_001464065.1	N	Y	N	d__Bacteria;p__Acidobacteriota;c__Vicinamibacteria;o__Vicinamibacterales;f__Vicinamibacteraceae;g__Luteitalea;s__Luteitalea sp001464065	1752183	1752183
GCA_001464115.1	N	Y	N	d__Bacteria;p__Chlamydiota;c__Chlamydiia;o__Chlamydiales;f__Rhabdochlamydiaceae;g__Ga0074140;s__Ga0074140 sp001464115	1752208	1752208
GCA_001464125.1	N	Y	N	d__Bacteria;p__Proteobacteria;c__Gammaproteobacteria;o__Burkholderiales;f__Methylophilaceae;g__Methylophilus;s__Methylophilus sp001464125	1752202	1752202
GCA_001464155.1	N	Y	N	d__Bacteria;p__Bacteroidota;c__Bacteroidia;o__Cytophagales;f__Cyclobacteriaceae;g__Chryseotalea;s__Chryseotalea sp001464155	1752209	1752209
GCA_001464165.1	N	Y	N	d__Bacteria;p__Cyanobacteria;c__Vampirovibrionia;o__Obscuribacterales;f__Obscuribacteraceae;g__Ga0077546;s__Ga0077546 sp001464165	1752193	1752193
GCA_001464195.1	N	Y	N	d__Bacteria;p__Proteobacteria;c__Gammaproteobacteria;o__Burkholderiales;f__Burkholderiaceae;g__Rhizobacter;s__Rhizobacter sp001464195	1752207	1752207
GCA_001464215.1	N	Y	N	d__Bacteria;p__Proteobacteria;c__Alphaproteobacteria;o__Rhizobiales;f__Xanthobacteraceae;g__Ga0077548;s__Ga0077548 sp001464215	1752226	1752226
GCA_001464235.1	N	Y	N	d__Bacteria;p__Proteobacteria;c__Alphaproteobacteria;o__Rhizobiales;f__Phreatobacteraceae;g__Phreatobacter;s__Phreatobacter sp001464235	1752229	1752229
GCA_001464255.1	N	Y	N	d__Bacteria;p__Actinobacteriota;c__Actinomycetia;o__Actinomycetales;f__Microbacteriaceae;g__Chryseoglobus;s__Chryseoglobus sp001464255	1752191	1752191
GCA_001464275.1	N	Y	N	d__Bacteria;p__Actinobacteriota;c__Thermoleophilia;o__Ga0077560;f__Ga0077560;g__Ga0077560;s__Ga0077560 sp001464275	1752190	1752190
GCA_001464285.1	N	Y	N	d__Bacteria;p__Proteobacteria;c__Alphaproteobacteria;o__Rhizobiales;f__Hyphomicrobiaceae;g__Hyphomicrobium;s__Hyphomicrobium sp001464285	1752227	1752227
GCA_001464315.1	N	Y	N	d__Bacteria;p__Proteobacteria;c__Alphaproteobacteria;o__Sphingomonadales;f__Sphingomonadaceae;g__Sphingorhabdus_B;s__Sphingorhabdus_B sp001464315	1752233	1752233
GCA_001464335.1	N	Y	N	d__Bacteria;p__Proteobacteria;c__Alphaproteobacteria;o__Rhizobiales;f__Methylopilaceae;g__Ga0077545;s__Ga0077545 sp001464335	1752225	1752225
GCA_001464355.1	N	Y	N	d__Bacteria;p__Proteobacteria;c__Gammaproteobacteria;o__Burkholderiales;f__Burkholderiaceae;g__Herminiimonas;s__Herminiimonas sp001464355	1752206	1752206
GCA_001464375.1	N	Y	N	d__Bacteria;p__Proteobacteria;c__Alphaproteobacteria;o__Acetobacterales;f__Acetobacteraceae;g__Roseomonas_B;s__Roseomonas_B sp001464375	1752230	1752230
GCA_001464385.1	N	Y	N	d__Bacteria;p__Myxococcota;c__Polyangia;o__Nannocystales;f__Nannocystaceae;g__Ga0077550;s__Ga0077550 sp001464385	1752211	1752211
GCA_001464425.1	N	Y	N	d__Bacteria;p__Proteobacteria;c__Alphaproteobacteria;o__Caulobacterales;f__Hyphomonadaceae;g__Terricaulis;s__Terricaulis sp001464425	1752192	1752192
GCA_001464455.1	N	Y	N	d__Bacteria;p__Acidobacteriota;c__Blastocatellia;o__Pyrinomonadales;f__Pyrinomonadaceae;g__OLB17;s__OLB17 sp001464455	1752184	1752184
GCA_001464475.1	N	Y	N	d__Bacteria;p__Bacteroidota;c__Bacteroidia;o__Flavobacteriales;f__Flavobacteriaceae;g__Flavobacterium;s__Flavobacterium sp001464475	1752212	1752212
GCA_001464495.1	N	Y	N	d__Bacteria;p__Proteobacteria;c__Gammaproteobacteria;o__Burkholderiales;f__Rhodocyclaceae;g__Ga0074130;s__Ga0074130 sp001464495	1752197	1752197
GCA_001464505.1	N	Y	N	d__Bacteria;p__Verrucomicrobiota;c__Verrucomicrobiae;o__Opitutales;f__Opitutaceae;g__Lacunisphaera;s__Lacunisphaera sp001464505	1752234	1752234
GCA_001464525.1	N	Y	N	d__Bacteria;p__Planctomycetota;c__Planctomycetes;o__Pirellulales;f__Ga0077529;g__Ga0077529;s__Ga0077529 sp001464525	1752218	1752218
GCA_001464545.1	N	Y	N	d__Bacteria;p__Proteobacteria;c__Alphaproteobacteria;o__Caulobacterales;f__Hyphomonadaceae;g__Hyphomonas;s__Hyphomonas sp001464545	1752185	1752185
GCA_001464575.1	N	Y	N	d__Bacteria;p__Acidobacteriota;c__Acidobacteriae;o__Bryobacterales;f__Bryobacteraceae;g__Ga0077553;s__Ga0077553 sp001464575	1752186	1752186
GCA_001464585.1	N	Y	N	d__Bacteria;p__Proteobacteria;c__Gammaproteobacteria;o__Ga0077554;f__Ga007554;g__Ga0077554;s__Ga0077554 sp001464585	1752215	1752215
GCA_001464615.1	N	Y	N	d__Bacteria;p__Proteobacteria;c__Alphaproteobacteria;o__Sphingomonadales;f__Sphingomonadaceae;g__Sphingomonas;s__Sphingomonas sp001464615	1752232	1752232
GCA_001464625.1	N	Y	N	d__Bacteria;p__Bacteroidota;c__Bacteroidia;o__Chitinophagales;f__Chitinophagaceae;g__JJ008;s__JJ008 sp001464625	1752194	1752194
GCA_001464655.1	N	Y	N	d__Bacteria;p__Proteobacteria;c__Alphaproteobacteria;o__Rhizobiales;f__Hyphomicrobiaceae;g__Ga0077555;s__Ga0077555 sp001464655	1752228	1752228
GCA_001464665.1	N	Y	N	d__Bacteria;p__Acidobacteriota;c__Blastocatellia;o__Pyrinomonadales;f__Pyrinomonadaceae;g__OLB17;s__OLB17 sp001464665	1752182	1752182
GCA_001464695.1	N	Y	N	d__Bacteria;p__Proteobacteria;c__Gammaproteobacteria;o__Burkholderiales;f__Ga0077523;g__Ga0077523;s__Ga0077523 sp001464695	1752198	1752198
GCA_001464715.1	N	Y	N	d__Bacteria;p__Bdellovibrionota;c__Bdellovibrionia;o__Bdellovibrionales;f__Bdellovibrionaceae;g__Ga0074137;s__Ga0074137 sp001464715	1752195	1752195
GCA_001464735.1	N	Y	N	d__Bacteria;p__Nitrospirota;c__Nitrospiria;o__Nitrospirales;f__Nitrospiraceae;g__Nitrospira_F;s__Nitrospira_F sp001464735	1752217	1752217
GCA_001464755.1	N	Y	N	d__Bacteria;p__Proteobacteria;c__Alphaproteobacteria;o__Rhizobiales;f__Hyphomicrobiaceae;g__Ga0077555;s__Ga0077555 sp001464755	1752221	1752221
GCA_001464765.1	N	Y	N	d__Bacteria;p__Proteobacteria;c__Gammaproteobacteria;o__Burkholderiales;f__Ga0077523;g__Ga0077526;s__Ga0077526 sp001464765	1752199	1752199
GCA_001464795.1	N	Y	N	d__Bacteria;p__Bdellovibrionota;c__Bdellovibrionia;o__Bdellovibrionales;f__Bdellovibrionaceae;g__Ga0074139;s__Ga0074139 sp001464795	1752196	1752196
GCA_001464815.1	N	Y	N	d__Bacteria;p__Proteobacteria;c__Gammaproteobacteria;o__Burkholderiales;f__SG8-41;g__Ga0077527;s__Ga0077527 sp001464815	1752200	1752200
GCA_001464835.1	N	Y	N	d__Bacteria;p__Proteobacteria;c__Alphaproteobacteria;o__Rhizobiales;f__Xanthobacteraceae;g__Pseudolabrys;s__Pseudolabrys sp001464835	1752222	1752222
GCA_001464855.1	N	Y	N	d__Bacteria;p__Proteobacteria;c__Alphaproteobacteria;o__Rhizobiales;f__Hyphomicrobiaceae;g__Ga0077555;s__Ga0077555 sp001464855	1752223	1752223
GCA_001464865.1	N	Y	N	d__Bacteria;p__Proteobacteria;c__Gammaproteobacteria;o__Burkholderiales;f__Burkholderiaceae;g__Acidovorax;s__Acidovorax sp001464865	1752204	1752204
GCA_001464895.1	N	Y	N	d__Bacteria;p__Proteobacteria;c__Gammaproteobacteria;o__Burkholderiales;f__Ga0077523;g__Ga0077526;s__Ga0077526 sp001464895	1752201	1752201
GCA_001464915.1	N	Y	N	d__Bacteria;p__Proteobacteria;c__Alphaproteobacteria;o__Sphingomonadales;f__Sphingomonadaceae;g__Erythrobacter;s__Erythrobacter sp001464915	1752231	1752231
GCA_001464935.1	N	Y	N	d__Bacteria;p__Proteobacteria;c__Gammaproteobacteria;o__Ga0077536;f__Ga0077536;g__Ga0077536;s__Ga0077536 sp001464935	1752214	1752214
GCA_001464955.1	N	Y	N	d__Bacteria;p__Proteobacteria;c__Alphaproteobacteria;o__Rhizobiales;f__Hyphomicrobiaceae;g__Ga0077555;s__Ga0077555 sp001464955	1752224	1752224
GCA_001464965.1	N	Y	N	d__Bacteria;p__Proteobacteria;c__Gammaproteobacteria;o__Ga0077554;f__Ga007554;g__Ga0077554;s__Ga0077554 sp001464965	1752213	1752213
GCA_001464995.1	N	Y	N	d__Bacteria;p__Actinobacteriota;c__Thermoleophilia;o__Ga0077560;f__Ga0077560;g__Ga0077541;s__Ga0077541 sp001464995	1752189	1752189
GCA_001465015.1	N	Y	N	d__Bacteria;p__Myxococcota;c__Polyangia;o__Polyangiales;f__Ga0077539;g__Ga0077539;s__Ga0077539 sp001465015	1752210	1752210
GCA_001465025.1	N	Y	N	d__Bacteria;p__Proteobacteria;c__Gammaproteobacteria;o__Pseudomonadales;f__Pseudomonadaceae;g__Pseudomonas_E;s__Pseudomonas_E sp001465025	1752219	1752219
GCA_001465115.1	N	Y	N	d__Bacteria;p__Firmicutes;c__Bacilli;o__Lactobacillales;f__Enterococcaceae;g__Enterococcus;s__Enterococcus silesiacus	332949	332949
GCA_001465345.1	N	Y	N	d__Bacteria;p__Firmicutes;c__Bacilli;o__Lactobacillales;f__Enterococcaceae;g__Enterococcus;s__Enterococcus rotai	118060	118060
GCA_001468855.1	N	Y	N	d__Bacteria;p__Dependentiae;c__Babeliae;o__Babeliales;f__RVW-14;g__UASB124;s__UASB124 sp001468855	1655308	1655308
GCA_001468865.1	N	Y	N	d__Bacteria;p__Dependentiae;c__Babeliae;o__Babeliales;f__Vermiphilaceae;g__SOIL31;s__SOIL31 sp001468865	1655311	1655311
GCA_001468925.1	N	Y	N	d__Bacteria;p__Dependentiae;c__Babeliae;o__Babeliales;f__UASB340;g__UASB340;s__UASB340 sp001468925	1655310	1655310
GCA_001469005.2	N	Y	N	d__Bacteria;p__SAR324;c__SAR324;o__SAR324;f__NAC60-12;g__UBA1014;s__UBA1014 sp001469005	1764262	1764262
GCA_001483205.1	N	Y	N	d__Bacteria;p__Proteobacteria;c__Alphaproteobacteria;o__Rhodobacterales;f__Rhodobacteraceae;g__3107;s__3107 sp001483205	1526414	1526414
GCA_001485295.1	N	Y	N	d__Bacteria;p__Proteobacteria;c__Gammaproteobacteria;o__Enterobacterales;f__Enterobacteriaceae;g__Pantoea;s__Pantoea sp001485295	1560354	1560354
GCA_001487125.1	N	Y	N	d__Bacteria;p__Bacteroidota;c__Bacteroidia;o__Bacteroidales;f__Marinifilaceae;g__Gabonibacter;s__Gabonibacter massiliensis	1720195	1720195
GCA_001493195.1	N	Y	N	d__Bacteria;p__Campylobacterota;c__Campylobacteria;o__Campylobacterales;f__Sulfurovaceae;g__BN30871;s__BN30871 sp001493195	497650	497650
GCA_001507855.1	N	Y	N	d__Bacteria;p__Proteobacteria;c__Gammaproteobacteria;o__Pseudomonadales;f__Halomonadaceae;g__Halomonas;s__Halomonas sp001507855	1635257	1635257
GCA_001507915.1	N	Y	N	d__Bacteria;p__Desulfobacterota;c__Desulfovibrionia;o__Desulfovibrionales;f__Desulfonauticaceae;g__Desulfonauticus;s__Desulfonauticus sp001507915	1635258	1635258
GCA_001507955.1	N	Y	N	d__Archaea;p__Methanobacteriota;c__Methanobacteria;o__Methanobacteriales;f__Methanothermobacteraceae_A;g__Methanothermobacter_A;s__Methanothermobacter_A sp001507955	1635284	1635284
GCA_001508005.1	N	Y	N	d__Bacteria;p__Firmicutes_B;c__Moorellia;o__DTU086;f__DTU086;g__41-269;s__41-269 sp001508005	1635275	1635275
GCA_001508155.1	N	Y	N	d__Bacteria;p__Bipolaricaulota;c__Bipolaricaulia;o__Bipolaricaulales;f__Bipolaricaulaceae;g__64-32;s__64-32 sp001508155	1635286	1635286
GCA_001508335.1	N	Y	N	d__Bacteria;p__WOR-3;c__32-111;o__32-111;f__32-111;g__32-111;s__32-111 sp001508335	1635278	1635278
GCA_001508595.1	N	Y	N	d__Bacteria;p__Chloroflexota;c__Anaerolineae;o__Anaerolineales;f__Anaerolineaceae;g__Brevefilum;s__Brevefilum sp001508595	1635294	1635294
GCA_001508835.1	N	Y	N	d__Bacteria;p__Synergistota;c__GBS-1;o__GBS-1;f__GBS-1;g__42-11;s__42-11 sp001508835	1635281	1635281
GCA_001508855.1	N	Y	N	d__Bacteria;p__Firmicutes_B;c__Syntrophomonadia;o__Thermacetogeniales;f__Thermacetogeniaceae;g__50-218;s__50-218 sp001508855	1635288	1635288
GCA_001508935.1	N	Y	N	d__Bacteria;p__Synergistota;c__Synergistia;o__Synergistales;f__54-24;g__54-24;s__54-24 sp001508935	1635272	1635272
GCA_001509095.1	N	Y	N	d__Bacteria;p__Synergistota;c__Synergistia;o__Synergistales;f__Thermovirgaceae;g__58-81;s__58-81 sp001509095	1635274	1635274
GCA_001509115.1	N	Y	N	d__Bacteria;p__Thermotogota;c__Thermotogae;o__Petrotogales;f__Kosmotogaceae;g__Mesotoga;s__Mesotoga infera_C	1236046	1236046
GCA_001509335.1	N	Y	N	d__Bacteria;p__Marinisomatota;c__AB16;o__AB16;f__46-47;g__46-47;s__46-47 sp001509335	1635280	1635280
GCA_001509345.1	N	Y	N	d__Bacteria;p__Firmicutes_A;c__Clostridia;o__Tissierellales;f__Dethiosulfatibacteraceae;g__38-11;s__38-11 sp001509345	1641393	1641393
GCA_001509375.1	N	Y	N	d__Archaea;p__Halobacteriota;c__Methanosarcinia;o__Methanotrichales;f__Methanotrichaceae;g__Methanothrix_A;s__Methanothrix_A harundinacea_D	301375	301375
GCA_001510075.1	N	Y	N	d__Bacteria;p__Proteobacteria;c__Alphaproteobacteria;o__Rhodospirillales;f__Casp-alpha2;g__Casp-alpha2;s__Casp-alpha2 sp001510075	1655503	1655503
GCA_001510135.1	N	Y	N	d__Bacteria;p__Proteobacteria;c__Alphaproteobacteria;o__Rhodobacterales;f__Rhodobacteraceae;g__LFER01;s__LFER01 sp001510135	1656909	1656909
GCA_001510275.1	N	Y	N	d__Archaea;p__Thermoproteota;c__Nitrososphaeria;o__Nitrososphaerales;f__Nitrosopumilaceae;g__Nitrosopumilus;s__Nitrosopumilus sp001510275	1661713	1661713
GCA_001510295.1	N	Y	N	d__Archaea;p__Thermoproteota;c__Nitrososphaeria;o__Nitrososphaerales;f__Nitrosopumilaceae;g__Nitrosopelagicus;s__Nitrosopelagicus sp001510295	1661714	1661714
GCA_001510335.1	N	Y	N	d__Bacteria;p__Actinobacteriota;c__Acidimicrobiia;o__Acidimicrobiales;f__Ilumatobacteraceae;g__Casp-actino8;s__Casp-actino8 sp001510335	1661699	1661699
GCA_001510385.1	N	Y	N	d__Bacteria;p__Actinobacteriota;c__Acidimicrobiia;o__Acidimicrobiales;f__Ilumatobacteraceae;g__Casp-actino5;s__Casp-actino5 sp001510385	1661702	1661702
GCA_001510415.1	N	Y	N	d__Bacteria;p__Actinobacteriota;c__Actinomycetia;o__Mycobacteriales;f__Mycobacteriaceae;g__Mycobacterium;s__Mycobacterium sp001510415	1661703	1661703
GCA_001510455.1	N	Y	N	d__Bacteria;p__Actinobacteriota;c__Acidimicrobiia;o__Acidimicrobiales;f__Ilumatobacteraceae;g__Casp-actino8;s__Casp-actino8 sp001510455	1661705	1661705
GCA_001512375.1	N	Y	N	d__Archaea;p__Halobacteriota;c__Methanomicrobia;o__Methanomicrobiales;f__Methanoculleaceae;g__Methanoculleus;s__Methanoculleus thermohydrogenotrophicum	1671625	1671625
GCA_001512435.1	N	Y	N	d__Bacteria;p__Firmicutes_F;c__Halanaerobiia;o__Halanaerobiales;f__DTU029;g__DTU029;s__DTU029 sp001512435	1671624	1671624
GCA_001512485.1	N	Y	N	d__Bacteria;p__Firmicutes_A;c__Clostridia;o__Acetivibrionales;f__DSM-8532;g__DTU069;s__DTU069 sp001512485	1671654	1671654
GCA_001512495.1	N	Y	N	d__Bacteria;p__Firmicutes_B;c__Syntrophomonadia;o__Syntrophomonadales;f__DTU052;g__DTU052;s__DTU052 sp001512495	1671631	1671631
GCA_001512505.1	N	Y	N	d__Bacteria;p__Firmicutes_A;c__Clostridia;o__Acetivibrionales;f__Acetivibrionaceae;g__Hungateiclostridium;s__Hungateiclostridium sp001512505	1671645	1671645
GCA_001512545.1	N	Y	N	d__Bacteria;p__Firmicutes_G;c__DTU065;o__DTU065;f__DTU065;g__DTU065;s__DTU065 sp001512545	1671641	1671641
GCA_001512555.1	N	Y	N	d__Bacteria;p__Firmicutes_A;c__Clostridia;o__Acetivibrionales;f__DSM-8532;g__Thermoclostridium_A;s__Thermoclostridium_A sp001512555	1671644	1671644
GCA_001512625.1	N	Y	N	d__Bacteria;p__Firmicutes_A;c__Clostridia;o__Peptostreptococcales;f__Acidaminobacteraceae;g__DTU036;s__DTU036 sp001512625	1671651	1671651
GCA_001512635.1	N	Y	N	d__Bacteria;p__Firmicutes_B;c__Desulfotomaculia;o__Desulfotomaculales;f__Pelotomaculaceae;g__DTU098;s__DTU098 sp001512635	1671628	1671628
GCA_001512665.1	N	Y	N	d__Bacteria;p__Firmicutes_B;c__Peptococcia;o__DRI-13;f__DTU073;g__DTU073;s__DTU073 sp001512665	1671657	1671657
GCA_001512685.1	N	Y	N	d__Bacteria;p__Firmicutes_A;c__Clostridia_A;o__Christensenellales;f__DTU072;g__DTU072;s__DTU072 sp001512685	1671656	1671656
GCA_001512695.1	N	Y	N	d__Bacteria;p__Firmicutes_A;c__Thermosediminibacteria;o__Thermosediminibacterales;f__Tepidanaerobacteraceae;g__DTU063;s__DTU063 sp001512695	1671632	1671632
GCA_001512745.1	N	Y	N	d__Bacteria;p__Firmicutes_A;c__Clostridia;o__Saccharofermentanales;f__DTU023;g__DTU032;s__DTU032 sp001512745	1671650	1671650
GCA_001512765.1	N	Y	N	d__Bacteria;p__Firmicutes_A;c__Clostridia;o__Oscillospirales;f__Acutalibacteraceae;g__DTU053;s__DTU053 sp001512765	1671652	1671652
GCA_001512785.1	N	Y	N	d__Bacteria;p__Firmicutes_B;c__Syntrophomonadia;o__Syntrophomonadales;f__Syntrophomonadaceae;g__DTU019;s__DTU019 sp001512785	1671630	1671630
GCA_001512835.1	N	Y	N	d__Bacteria;p__Firmicutes_D;c__Dethiobacteria;o__DTU022;f__DTU022;g__DTU022;s__DTU022 sp001512835	1671638	1671638
GCA_001512865.1	N	Y	N	d__Bacteria;p__Bacteroidota;c__Bacteroidia;o__Bacteroidales;f__UBA932;g__DMER64;s__DMER64 sp001512865	1671665	1671665
GCA_001512885.1	N	Y	N	d__Bacteria;p__Bacteroidota;c__Bacteroidia;o__Bacteroidales;f__DTU049;g__DTU049;s__DTU049 sp001512885	1671664	1671664
GCA_001512905.1	N	Y	N	d__Bacteria;p__Firmicutes_G;c__DTU084;o__DTU084;f__DTU084;g__DTU084;s__DTU084 sp001512905	1671642	1671642
GCA_001512915.1	N	Y	N	d__Bacteria;p__Firmicutes_A;c__Mahellia_A;o__Caldicoprobacterales;f__DTU083;g__DTU083;s__DTU083 sp001512915	1671660	1671660
GCA_001512945.1	N	Y	N	d__Bacteria;p__Firmicutes_A;c__Clostridia;o__Saccharofermentanales;f__DTU023;g__UBA4923;s__UBA4923 sp001512945	1671649	1671649
GCA_001512965.1	N	Y	N	d__Archaea;p__Thermoplasmatota;c__Thermoplasmata;o__Methanomassiliicoccales;f__Methanomassiliicoccaceae;g__DTU008;s__DTU008 sp001512965	1675034	1675034
GCA_001512985.1	N	Y	N	d__Bacteria;p__Firmicutes;c__Bacilli;o__ML615J-28;f__CAG-698;g__DTU056;s__DTU056 sp001512985	1671633	1671633
GCA_001512995.1	N	Y	N	d__Bacteria;p__Firmicutes;c__Bacilli;o__ML615J-28;f__CAG-698;g__DTU067;s__DTU067 sp001512995	1671634	1671634
GCA_001513025.1	N	Y	N	d__Bacteria;p__Proteobacteria;c__Gammaproteobacteria;o__Pseudomonadales;f__Pseudomonadaceae;g__Pseudomonas_C;s__Pseudomonas_C sp001513025	1671662	1671662
GCA_001513045.1	N	Y	N	d__Bacteria;p__Firmicutes_A;c__Clostridia;o__Oscillospirales;f__Acutalibacteraceae;g__DTU089;s__DTU089 sp001513045	1671661	1671661
GCA_001513075.1	N	Y	N	d__Bacteria;p__Firmicutes_A;c__Mahellia_A;o__Caldicoprobacterales;f__Caldicoprobacteraceae;g__DTU074;s__DTU074 sp001513075	1671658	1671658
GCA_001513105.1	N	Y	N	d__Bacteria;p__Firmicutes_A;c__Clostridia;o__Acetivibrionales;f__DSM-8532;g__Thermoclostridium;s__Thermoclostridium sp001513105	1671655	1671655
GCA_001513125.1	N	Y	N	d__Bacteria;p__DTU030;c__DTU030;o__DTU030;f__DTU030;g__DTU030;s__DTU030 sp001513125	1671640	1671640
GCA_001513145.1	N	Y	N	d__Bacteria;p__Firmicutes_G;c__SHA-98;o__DTUO25;f__DTU025;g__DTU025;s__DTU025 sp001513145	1671639	1671639
GCA_001513155.1	N	Y	N	d__Bacteria;p__Firmicutes_B;c__Syntrophomonadia;o__Syntrophomonadales;f__Syntrophomonadaceae;g__DTU018;s__DTU018 sp001513155	1671629	1671629
GCA_001513185.1	N	Y	N	d__Bacteria;p__Firmicutes_E;c__DTU015;o__D8A-2;f__D2;g__DTU015;s__DTU015 sp001513185	1671637	1671637
GCA_001513285.1	N	Y	N	d__Bacteria;p__Bacteroidota;c__Bacteroidia;o__Bacteroidales;f__DTU049;g__DTU049;s__DTU049 sp001513285	1676150	1676150
GCA_001513335.1	N	Y	N	d__Bacteria;p__Firmicutes_B;c__Moorellia;o__DTU086;f__DTU086;g__DTU086;s__DTU086 sp001513335	1676157	1676157
GCA_001513365.1	N	Y	N	d__Bacteria;p__Firmicutes_A;c__Clostridia;o__Oscillospirales;f__Acutalibacteraceae;g__DTU033;s__DTU033 sp001513365	1676153	1676153
GCA_001513385.1	N	Y	N	d__Bacteria;p__Firmicutes_A;c__Clostridia;o__Oscillospirales;f__CAG-272;g__DTU064;s__DTU064 sp001513385	1676155	1676155
GCA_001513395.1	N	Y	N	d__Bacteria;p__Firmicutes_G;c__Limnochordia;o__DTU080;f__DTU080;g__DTU080;s__DTU080 sp001513395	1676162	1676162
GCA_001513425.1	N	Y	N	d__Bacteria;p__Firmicutes_A;c__Clostridia_A;o__Christensenellales;f__CAG-74;g__DTU024;s__DTU024 sp001513425	1676160	1676160
GCA_001513435.1	N	Y	N	d__Bacteria;p__Proteobacteria;c__Gammaproteobacteria;o__Pseudomonadales;f__Pseudomonadaceae;g__Thiopseudomonas;s__Thiopseudomonas sp001513435	1676152	1676152
GCA_001513495.1	N	Y	N	d__Bacteria;p__Firmicutes_G;c__Limnochordia;o__DTU087;f__DTU087;g__DTU087;s__DTU087 sp001513495	1676158	1676158
GCA_001513505.1	N	Y	N	d__Bacteria;p__Firmicutes_A;c__Mahellia_A;o__Caldicoprobacterales;f__Caldicoprobacteraceae;g__DTU074;s__DTU074 sp001513505	1676159	1676159
GCA_001513545.1	N	Y	N	d__Bacteria;p__Firmicutes_B;c__Syntrophomonadia;o__Thermacetogeniales;f__Thermacetogeniaceae;g__DTU068;s__DTU068 sp001513545	1676163	1676163
GCA_001515185.1	N	Y	N	d__Archaea;p__Hadarchaeota;c__Hadarchaeia;o__Hadarchaeales;f__Hadarchaeaceae;g__DG-33;s__DG-33 sp001515185	1775754	1775754
GCA_001515205.2	N	Y	N	d__Archaea;p__Hadarchaeota;c__Hadarchaeia;o__Hadarchaeales;f__Hadarchaeaceae;g__Hadarchaeum;s__Hadarchaeum yellowstonense	1776334	1776334
GCA_001515265.1	N	Y	N	d__Bacteria;p__Firmicutes_B;c__Desulfitobacteriia;o__Desulfitobacteriales;f__Syntrophobotulaceae;g__Dichloromethanomonas;s__Dichloromethanomonas elyunquensis	1755312	1755312
GCA_001515945.1	N	Y	N	d__Bacteria;p__Firmicutes_B;c__Moorellia;o__Desulfitibacterales;f__Desulfitibacteraceae;g__Desulfitibacter;s__Desulfitibacter sp001515945	1734395	1734395
GCA_001515955.1	N	Y	N	d__Bacteria;p__Firmicutes_A;c__Clostridia;o__Lutisporales;f__Lutisporaceae;g__BRH-c25;s__BRH-c25 sp001515955	1734399	1734399
GCA_001515985.1	N	Y	N	d__Bacteria;p__Proteobacteria;c__Alphaproteobacteria;o__Sphingomonadales;f__Sphingomonadaceae;g__Altererythrobacter;s__Altererythrobacter sp001515985	1734408	1734408
GCA_001516025.1	N	Y	N	d__Bacteria;p__Bacteroidota;c__Ignavibacteria;o__Ignavibacteriales;f__Melioribacteraceae;g__BRH-c32;s__BRH-c32 sp001516025	1734400	1734400
GCA_001516045.1	N	Y	N	d__Bacteria;p__Firmicutes_B;c__Desulfitobacteriia;o__Desulfitobacteriales;f__Desulfitobacteriaceae;g__Desulfosporosinus;s__Desulfosporosinus sp001516045	1734396	1734396
GCA_001516055.1	N	Y	N	d__Bacteria;p__Firmicutes_B;c__Desulfitobacteriia;o__Desulfitobacteriales;f__Syntrophobotulaceae;g__Gracilibacter;s__Gracilibacter sp001516055	1734398	1734398
GCA_001516065.1	N	Y	N	d__Bacteria;p__Proteobacteria;c__Alphaproteobacteria;o__Rhizobiales;f__Hyphomicrobiaceae;g__Filomicrobium;s__Filomicrobium sp001516065	1734406	1734406
GCA_001516125.1	N	Y	N	d__Bacteria;p__Proteobacteria;c__Alphaproteobacteria;o__Sphingomonadales;f__Sphingomonadaceae;g__Altererythrobacter;s__Altererythrobacter sp001516125	1734407	1734407
GCA_001516585.1	N	Y	N	d__Archaea;p__Thermoproteota;c__Thermoproteia;o__Thermoproteales;f__Thermocladiaceae;g__Thermocladium;s__Thermocladium sp001516585	1714261	1714261
GCA_001516765.1	N	Y	N	d__Archaea;p__Thermoproteota;c__Thermoproteia;o__Thermoproteales;f__Thermocladiaceae;g__Vulcanisaeta;s__Vulcanisaeta sp001516765	1714250	1714250
GCA_001542995.1	N	Y	N	d__Bacteria;p__Nitrospinota;c__Nitrospinia;o__Nitrospinales;f__Nitrospinaceae;g__LS-NOB;s__LS-NOB sp001542995	1671875	1671875
GCA_001543005.1	N	Y	N	d__Bacteria;p__Proteobacteria;c__Gammaproteobacteria;o__Arenicellales;f__LS-SOB;g__LS-SOB;s__LS-SOB sp001543005	1671877	1671877
GCA_001543015.1	N	Y	N	d__Archaea;p__Thermoproteota;c__Nitrososphaeria;o__Nitrososphaerales;f__Nitrosopumilaceae;g__Nitrosopumilus;s__Nitrosopumilus sp001543015	1671876	1671876
GCA_001543385.1	N	Y	N	d__Bacteria;p__Bacteroidota;c__Bacteroidia;o__Bacteroidales;f__P3;g__UBA1711;s__UBA1711 sp001543385	1768113	1768113
GCA_001543395.1	N	Y	N	d__Bacteria;p__Bacteroidota;c__Bacteroidia;o__Bacteroidales;f__F082;g__F082;s__F082 sp001543395	1768115	1768115
GCA_001544595.2	N	Y	N	d__Bacteria;p__Proteobacteria;c__Gammaproteobacteria;o__Burkholderiales;f__Burkholderiaceae;g__Caballeronia;s__Caballeronia peredens	1777132	1777132
GCA_001544655.2	N	Y	N	d__Bacteria;p__Proteobacteria;c__Gammaproteobacteria;o__Burkholderiales;f__Burkholderiaceae;g__Caballeronia;s__Caballeronia turbans	1777134	1777134
GCA_001549895.1	N	Y	N	d__Bacteria;p__Actinobacteriota;c__Actinomycetia;o__Actinomycetales;f__Micrococcaceae;g__MA-N2;s__MA-N2 sp001549895	1588023	1588023
GCA_001552015.1	N	Y	N	d__Archaea;p__Nanoarchaeota;c__Nanoarchaeia;o__Nanoarchaeales;f__Nanopusillaceae;g__Nanopusillus;s__Nanopusillus acidilobi	1577684	1577684
GCA_001552515.1	N	Y	N	d__Bacteria;p__Actinobacteriota;c__Actinomycetia;o__Streptosporangiales;f__Streptosporangiaceae;g__Sphaerimonospora;s__Sphaerimonospora mesophila	37483	1226285
GCA_001563305.1	N	Y	N	d__Archaea;p__Thermoplasmatota;c__Thermoplasmata;o__Methanomassiliicoccales;f__Methanomethylophilaceae;g__ISO4-G1;s__ISO4-G1 sp001563305	1452364	1452364
GCA_001563325.1	N	Y	N	d__Archaea;p__Asgardarchaeota;c__Thorarchaeia;o__Thorarchaeales;f__Thorarchaeaceae;g__SMTZ1-83;s__SMTZ1-83 sp001563325	1706445	1706445
GCA_001563335.1	N	Y	N	d__Archaea;p__Asgardarchaeota;c__Thorarchaeia;o__Thorarchaeales;f__Thorarchaeaceae;g__SMTZ1-45;s__SMTZ1-45 sp001563335	1706444	1706444
GCA_001563795.1	N	Y	N	d__Archaea;p__Halobacteriota;c__Halobacteria;o__Halobacteriales;f__Haloferacaceae;g__Halohasta;s__Halohasta sp001563795	1732021	1732021
GCA_001563805.1	N	Y	N	d__Archaea;p__Halobacteriota;c__Halobacteria;o__Halobacteriales;f__Natrialbaceae;g__Natrarchaeobaculum;s__Natrarchaeobaculum sp001563805	1729458	1729458
GCA_001563875.1	N	Y	N	d__Archaea;p__Nanohaloarchaeota;c__Nanosalinia;o__Nanosalinales;f__Nanosalinaceae;g__B1-Br10-U2g19;s__B1-Br10-U2g19 sp001563875	1729453	1729453
GCA_001563885.1	N	Y	N	d__Archaea;p__Halobacteriota;c__Halobacteria;o__Halobacteriales;f__Natrialbaceae;g__Natrarchaeobaculum;s__Natrarchaeobaculum sp001563885	1729459	1729459
GCA_001563905.1	N	Y	N	d__Archaea;p__Nanohaloarchaeota;c__Nanosalinia;o__Nanosalinales;f__Nanosalinaceae;g__B1-Br10-U2g19;s__B1-Br10-U2g19 sp001563905	1729454	1729454
GCA_001563915.1	N	Y	N	d__Archaea;p__Nanohaloarchaeota;c__Nanosalinia;o__Nanosalinales;f__Nanosalinaceae;g__B1-Br10-U2g21;s__B1-Br10-U2g21 sp001563915	1729455	1729455
GCA_001563965.1	N	Y	N	d__Archaea;p__Halobacteriota;c__Halobacteria;o__Halobacteriales;f__Haloferacaceae;g__PL-Br10-E2g29;s__PL-Br10-E2g29 sp001563965	1727654	1727654
GCA_001563995.1	N	Y	N	d__Archaea;p__Nanohaloarchaeota;c__Nanosalinia;o__Nanosalinales;f__Nanosalinaceae;g__PL-Br10-U2g16;s__PL-Br10-U2g16 sp001563995	1727665	1727665
GCA_001564035.1	N	Y	N	d__Archaea;p__Nanohaloarchaeota;c__Nanosalinia;o__Nanosalinales;f__Nanosalinaceae;g__B1-Br10-U2g21;s__B1-Br10-U2g21 sp001564035	1727666	1727666
GCA_001564055.1	N	Y	N	d__Bacteria;p__Bacteroidota;c__Rhodothermia;o__Rhodothermales;f__Salinibacteraceae;g__Tc-Br11-B2g6-7;s__Tc-Br11-B2g6-7 sp001564055	1729468	1729468
GCA_001564065.1	N	Y	N	d__Bacteria;p__Bacteroidota;c__Rhodothermia;o__Balneolales;f__Balneolaceae;g__Rhodohalobacter;s__Rhodohalobacter sp001564065	1729466	1729466
GCA_001564115.1	N	Y	N	d__Archaea;p__Halobacteriota;c__Halobacteria;o__Halobacteriales;f__Natrialbaceae;g__Tc-Br11-E2g8;s__Tc-Br11-E2g8 sp001564115	1729464	1729464
GCA_001564135.1	N	Y	N	d__Archaea;p__Halobacteriota;c__Halobacteria;o__Halobacteriales;f__Haloarculaceae;g__Halovenus;s__Halovenus sp001564135	1729450	1729450
GCA_001564145.1	N	Y	N	d__Archaea;p__Nanohaloarchaeota;c__Nanosalinia;o__Nanosalinales;f__Nanosalinaceae;g__B1-Br10-U2g21;s__B1-Br10-U2g21 sp001564145	1729456	1729456
GCA_001564205.1	N	Y	N	d__Archaea;p__Halobacteriota;c__Halobacteria;o__Halobacteriales;f__Haloferacaceae;g__Halorubrum;s__Halorubrum sp001564205	1727663	1727663
GCA_001564255.1	N	Y	N	d__Archaea;p__Halobacteriota;c__Halobacteria;o__Halobacteriales;f__Natrialbaceae;g__Tc-Br11-E2g1;s__Tc-Br11-E2g1 sp001564255	1729461	1729461
GCA_001564275.1	N	Y	N	d__Archaea;p__Halobacteriota;c__Halobacteria;o__Halobacteriales;f__Natrialbaceae;g__Tc-Br11;s__Tc-Br11 sp001564275	1729462	1729462
GCA_001564285.1	N	Y	N	d__Archaea;p__Halobacteriota;c__Halobacteria;o__Halobacteriales;f__Natrialbaceae;g__Tc-Br11;s__Tc-Br11 sp001564285	1729463	1729463
GCA_001566825.1	N	Y	N	d__Bacteria;p__Proteobacteria;c__Gammaproteobacteria;o__Methylococcales;f__Cycloclasticaceae;g__Cycloclasticus;s__Cycloclasticus sp001566825	1795870	1795870
GCA_001566965.1	N	Y	N	d__Bacteria;p__Proteobacteria;c__Gammaproteobacteria;o__Methylococcales;f__Methylothermaceae;g__Methylohalobius;s__Methylohalobius sp001566965	1798802	1798802
GCA_001567085.1	N	Y	N	d__Bacteria;p__Chloroflexota;c__Anaerolineae;o__SBR1031;f__A4b;g__OLB15;s__OLB15 sp001567085	1617416	1617416
GCA_001567105.1	N	Y	N	d__Bacteria;p__Chloroflexota;c__Anaerolineae;o__Anaerolineales;f__EnvOPS12;g__OLB14;s__OLB14 sp001567105	1617415	1617415
GCA_001567115.1	N	Y	N	d__Bacteria;p__OLB16;c__OLB16;o__OLB16;f__OLB16;g__OLB16;s__OLB16 sp001567115	1617433	1617433
GCA_001567165.1	N	Y	N	d__Bacteria;p__Bacteroidota;c__Bacteroidia;o__Chitinophagales;f__Chitinophagaceae;g__OLB11;s__OLB11 sp001567165	1617422	1617422
GCA_001567175.1	N	Y	N	d__Bacteria;p__Bacteroidota;c__Kapabacteria;o__Kapabacteriales;f__Kapabacteriaceae;g__OLB6;s__OLB6 sp001567175	1617413	1617413
GCA_001567185.1	N	Y	N	d__Bacteria;p__Bacteroidota;c__Bacteroidia;o__Cytophagales;f__Cyclobacteriaceae;g__ELB16-189;s__ELB16-189 sp001567185	1619897	1619897
GCA_001567195.1	N	Y	N	d__Bacteria;p__Bacteroidota;c__Kapabacteria;o__OLB7;f__OLB7;g__OLB7;s__OLB7 sp001567195	1619898	1619898
GCA_001567245.1	N	Y	N	d__Bacteria;p__Patescibacteria;c__Microgenomatia;o__UBA1406;f__HO2-37-13b;g__OLB23;s__OLB23 sp001567245	1617429	1617429
GCA_001567255.1	N	Y	N	d__Bacteria;p__Bacteroidota;c__Bacteroidia;o__Chitinophagales;f__Saprospiraceae;g__OLB9;s__OLB9 sp001567255	1617420	1617420
GCA_001567275.1	N	Y	N	d__Bacteria;p__Bacteroidota;c__Bacteroidia;o__AKYH767-A;f__OLB10;g__OLB10;s__OLB10 sp001567275	1617421	1617421
GCA_001567305.1	N	Y	N	d__Bacteria;p__Patescibacteria;c__Dojkabacteria;o__B142;f__OLB20;g__OLB21;s__OLB21 sp001567305	1617427	1617427
GCA_001567355.1	N	Y	N	d__Bacteria;p__Patescibacteria;c__Dojkabacteria;o__B142;f__OLB20;g__OLB20;s__OLB20 sp001567355	1617426	1617426
GCA_001567365.1	N	Y	N	d__Bacteria;p__Patescibacteria;c__Paceibacteria;o__UBA9983_A;f__UBA2163;g__OLB19;s__OLB19 sp001567365	1617425	1617425
GCA_001567425.1	N	Y	N	d__Bacteria;p__Armatimonadota;c__Fimbriimonadia;o__Fimbriimonadales;f__Fimbriimonadaceae;g__OLB18;s__OLB18 sp001567425	1617424	1617424
GCA_001567445.1	N	Y	N	d__Bacteria;p__Nitrospirota;c__Nitrospiria;o__Nitrospirales;f__Nitrospiraceae;g__Nitrospira_A;s__Nitrospira_A sp001567445	1617410	1617410
GCA_001567485.1	N	Y	N	d__Bacteria;p__Chloroflexota;c__Anaerolineae;o__SBR1031;f__A4b;g__OLB13;s__OLB13 sp001567485	1617414	1617414
GCA_001567505.1	N	Y	N	d__Bacteria;p__Acidobacteriota;c__Blastocatellia;o__Pyrinomonadales;f__Pyrinomonadaceae;g__OLB17;s__OLB17 sp001567505	1617423	1617423
GCA_001567515.1	N	Y	N	d__Bacteria;p__Patescibacteria;c__Microgenomatia;o__UBA1406;f__HO2-37-13b;g__OLB22;s__OLB22 sp001567515	1617428	1617428
GCA_001567545.1	N	Y	N	d__Bacteria;p__Bacteroidota;c__Ignavibacteria;o__SJA-28;f__OLB5;g__OLB5;s__OLB5 sp001567545	1617412	1617412
GCA_001570385.1	N	Y	N	d__Bacteria;p__Actinobacteriota;c__Actinomycetia;o__Streptosporangiales;f__Streptosporangiaceae;g__Microtetraspora;s__Microtetraspora glauca	1996	1996
GCA_001577025.1	N	Y	N	d__Bacteria;p__Marinisomatota;c__Marinisomatia;o__Marinisomatales;f__TCS55;g__TCS55;s__TCS55 sp001577025	1781246	1781246
GCA_001577055.1	N	Y	N	d__Bacteria;p__Marinisomatota;c__Marinisomatia;o__Marinisomatales;f__TCS56;g__TCS56;s__TCS56 sp001577055	1781247	1781247
GCA_001577135.1	N	Y	N	d__Bacteria;p__Cloacimonadota;c__Cloacimonadia;o__JGIOTU-2;f__TCS60;g__TCS60;s__TCS60 sp001577135	1781251	1781251
GCA_001577185.1	N	Y	N	d__Bacteria;p__Cloacimonadota;c__Cloacimonadia;o__Cloacimonadales;f__TCS61;g__TCS61;s__TCS61 sp001577185	1781253	1781253
GCA_001577215.1	N	Y	N	d__Bacteria;p__Marinisomatota;c__AB16;o__AB16;f__TCS52;g__TCS52;s__TCS52 sp001577215	1781243	1781243
GCA_001577345.1	N	Y	N	d__Bacteria;p__Proteobacteria;c__Gammaproteobacteria;o__Burkholderiales;f__Gallionellaceae;g__Gallionella;s__Gallionella acididurans	1796491	1796491
GCA_001577635.1	N	Y	N	d__Bacteria;p__Proteobacteria;c__Gammaproteobacteria;o__Pseudomonadales;f__Halomonadaceae;g__Halomonas_C;s__Halomonas_C sp001577635	1783518	1783518
GCA_001578795.1	N	Y	N	d__Bacteria;p__Firmicutes;c__Bacilli;o__Lactobacillales;f__Streptococcaceae;g__Streptococcus;s__Streptococcus gordonii_A	1302	1302
GCA_001579015.1	N	Y	N	d__Bacteria;p__Firmicutes;c__Bacilli;o__Lactobacillales;f__Streptococcaceae;g__Streptococcus;s__Streptococcus oralis_K	1303	1303
GCA_001579665.1	N	Y	N	d__Bacteria;p__Firmicutes;c__Bacilli;o__Lactobacillales;f__Streptococcaceae;g__Streptococcus;s__Streptococcus mitis_S	28037	28037
GCA_001580565.1	N	Y	N	d__Bacteria;p__Proteobacteria;c__Gammaproteobacteria;o__Burkholderiales;f__Burkholderiaceae;g__Caballeronia;s__Caballeronia megalochromosomata	1399969	1399969
GCA_001586785.1	N	Y	N	d__Bacteria;p__Cyanobacteria;c__Cyanobacteriia;o__Cyanobacteriales;f__Nostocaceae;g__Sphaerospermopsis_A;s__Sphaerospermopsis_A aphanizomenoides	459663	1810943
GCA_001587575.1	N	Y	N	d__Archaea;p__Methanobacteriota;c__Thermococci;o__Methanofastidiosales;f__Methanofastidiosaceae;g__Methanofastidiosum;s__Methanofastidiosum sp001587575	1705564	1705564
GCA_001587595.1	N	Y	N	d__Archaea;p__Methanobacteriota;c__Thermococci;o__Methanofastidiosales;f__Methanofastidiosaceae;g__Methanofastidiosum;s__Methanofastidiosum sp001587595	1705564	1705564
GCA_001587675.1	N	Y	N	d__Archaea;p__Methanobacteriota;c__Thermococci;o__Methanofastidiosales;f__Methanofastidiosaceae;g__Methanofastidiosum;s__Methanofastidiosum sp001587675	1705564	1705564
GCA_001587715.1	N	Y	N	d__Archaea;p__Methanobacteriota;c__Thermococci;o__Methanofastidiosales;f__Methanofastidiosaceae;g__Methanofastidiosum;s__Methanofastidiosum sp001587715	1705564	1705564
GCA_001592145.1	N	Y	N	d__Bacteria;p__Actinobacteriota;c__Actinomycetia;o__Actinomycetales;f__Cellulomonadaceae;g__Xylanimonas;s__Xylanimonas pachnodae	101489	1305855
GCA_001593685.1	N	Y	N	d__Bacteria;p__Proteobacteria;c__Gammaproteobacteria;o__Pseudomonadales;f__IMCC2047;g__IMCC2047;s__IMCC2047 sp001593685	1813817	1813817
GCA_001593825.1	N	Y	N	d__Bacteria;p__Cyanobacteria;c__Cyanobacteriia;o__Cyanobacteriales;f__Nostocaceae;g__Dolichospermum;s__Dolichospermum flosaquae	1176	1803587
GCA_001593845.1	N	Y	N	d__Archaea;p__Thermoproteota;c__Bathyarchaeia;o__B26-1;f__B26-1;g__B63;s__B63 sp001593845	1779372	1779372
GCA_001593855.1	N	Y	N	d__Archaea;p__Thermoproteota;c__Bathyarchaeia;o__B25;f__B25;g__B25;s__B25 sp001593855	1779369	1779369
GCA_001593865.1	N	Y	N	d__Archaea;p__Thermoproteota;c__Bathyarchaeia;o__B24;f__B24;g__B24;s__B24 sp001593865	1779368	1779368
GCA_001593875.1	N	Y	N	d__Archaea;p__Thermoproteota;c__Bathyarchaeia;o__TCS64;f__TCS64;g__B23;s__B23 sp001593875	1779367	1779367
GCA_001593925.1	N	Y	N	d__Archaea;p__Thermoproteota;c__Bathyarchaeia;o__B26-1;f__B26-1;g__B26-1;s__B26-1 sp001593925	1779370	1779370
GCA_001593935.1	N	Y	N	d__Archaea;p__Thermoproteota;c__Bathyarchaeia;o__B26-1;f__B26-1;g__B26-1;s__B26-1 sp001593935	1779371	1779371
GCA_001594145.1	N	Y	N	d__Bacteria;p__Actinobacteriota;c__Actinomycetia;o__Actinomycetales;f__Dermatophilaceae;g__Branchiibius;s__Branchiibius sp001594145	1807500	1807500
GCA_001594225.2	N	Y	N	d__Bacteria;p__Proteobacteria;c__Gammaproteobacteria;o__Pseudomonadales;f__Pseudomonadaceae;g__Pseudomonas_E;s__Pseudomonas_E glycinae	1785145	1785145
GCA_001595385.3	N	Y	N	d__Bacteria;p__Desulfobacterota_F;c__GWC2-55-46;o__GWC2-55-46;f__GWC2-55-46;g__GWC2-55-46;s__GWC2-55-46 sp001595385	1797818	1797818
GCA_001595785.1	N	Y	N	d__Archaea;p__Nanoarchaeota;c__Nanoarchaeia;o__Woesearchaeales;f__SM23-78;g__SM23-78;s__SM23-78 sp001595785	1803821	1803821
GCA_001595885.1	N	Y	N	d__Archaea;p__Thermoplasmatota;c__Thermoplasmata;o__SG8-5;f__SG8-5;g__SG8-5;s__SG8-5 sp001595885	1803822	1803822
GCA_001595915.1	N	Y	N	d__Archaea;p__Thermoplasmatota;c__E2;o__DHVEG-1;f__DHVEG-1;g__SG8-52-3;s__SG8-52-3 sp001595915	1803818	1803818
GCA_001595945.1	N	Y	N	d__Archaea;p__Thermoplasmatota;c__E2;o__DHVEG-1;f__DHVEG-1;g__SM1-50;s__SM1-50 sp001595945	1803815	1803815
GCA_001601815.1	N	Y	N	d__Bacteria;p__Bacteroidota;c__Bacteroidia;o__Chitinophagales;f__Chitinophagaceae;g__Flavihumibacter;s__Flavihumibacter sp001601815	1812911	1812911
GCA_001601825.1	N	Y	N	d__Bacteria;p__Proteobacteria;c__Gammaproteobacteria;o__Burkholderiales;f__Burkholderiaceae;g__Limnobacter;s__Limnobacter sp001601825	1813033	1813033
GCA_001602415.1	N	Y	N	d__Bacteria;p__Bacteroidota;c__Bacteroidia;o__NS11-12g;f__UKL13-3;g__UKL13-3;s__UKL13-3 sp001602415	1690483	1690483
GCA_001602435.1	N	Y	N	d__Bacteria;p__Proteobacteria;c__Alphaproteobacteria;o__Caulobacterales;f__Hyphomonadaceae;g__Aquidulcibacter;s__Aquidulcibacter sp001602435	1690484	1690484
GCA_001602455.1	N	Y	N	d__Bacteria;p__Proteobacteria;c__Gammaproteobacteria;o__Burkholderiales;f__UKL13-2;g__UKL13-2;s__UKL13-2 sp001602455	1690485	1690485
GCA_001602645.1	N	Y	N	d__Archaea;p__Halobacteriota;c__Methanosarcinia;o__Methanotrichales;f__Methanotrichaceae;g__Methanothrix_A;s__Methanothrix_A sp001602645	1674798	1674798
GCA_001602845.1	N	Y	N	d__Bacteria;p__Bacteroidota;c__Bacteroidia;o__Bacteroidales;f__UBA932;g__Bact-11;s__Bact-11 sp001602845	1674827	1674827
GCA_001602865.1	N	Y	N	d__Bacteria;p__Bacteroidota;c__Bacteroidia;o__Bacteroidales;f__UBA932;g__RC9;s__RC9 sp001602865	1674828	1674828
GCA_001602885.1	N	Y	N	d__Bacteria;p__Bacteroidota;c__Bacteroidia;o__Bacteroidales;f__UBA932;g__RC9;s__RC9 sp001602885	1674830	1674830
GCA_001602925.1	N	Y	N	d__Bacteria;p__Bacteroidota;c__Chlorobia;o__Chlorobiales;f__Chlorobiaceae;g__Chlorobaculum;s__Chlorobaculum sp001602925	1674889	1674889
GCA_001603005.1	N	Y	N	d__Bacteria;p__Firmicutes_A;c__Clostridia;o__Oscillospirales;f__Ruminococcaceae;g__Firm-04;s__Firm-04 sp001603005	1674842	1674842
GCA_001603025.1	N	Y	N	d__Bacteria;p__Firmicutes_A;c__Clostridia_A;o__Christensenellales;f__CAG-74;g__Firm-10;s__Firm-10 sp001603025	1674848	1674848
GCA_001603035.1	N	Y	N	d__Bacteria;p__Firmicutes_A;c__Clostridia;o__Saccharofermentanales;f__Saccharofermentanaceae;g__Firm-13;s__Firm-13 sp001603035	1674851	1674851
GCA_001603055.1	N	Y	N	d__Bacteria;p__Verrucomicrobiota;c__Lentisphaeria;o__UBA1407;f__Lenti-02;g__Lenti-02;s__Lenti-02 sp001603055	1674903	1674903
GCA_001603075.1	N	Y	N	d__Bacteria;p__Planctomycetota;c__Phycisphaerae;o__Sedimentisphaerales;f__SG8-4;g__PLanc-01;s__PLanc-01 sp001603075	1674905	1674905
GCA_001603105.1	N	Y	N	d__Bacteria;p__Spirochaetota;c__Spirochaetia;o__Sphaerochaetales;f__Sphaerochaetaceae;g__Sphaerochaeta;s__Sphaerochaeta sp001603105	1674859	1674859
GCA_001603115.1	N	Y	N	d__Bacteria;p__Spirochaetota;c__Spirochaetia;o__Sphaerochaetales;f__Sphaerochaetaceae;g__Sphaerochaeta;s__Sphaerochaeta sp001603115	1674861	1674861
GCA_001603145.1	N	Y	N	d__Bacteria;p__Spirochaetota;c__Spirochaetia;o__Treponematales;f__Treponemataceae;g__UBA1240;s__UBA1240 sp001603145	1674863	1674863
GCA_001603165.1	N	Y	N	d__Bacteria;p__Spirochaetota;c__Spirochaetia;o__Treponematales;f__UBA8932;g__UBA2256;s__UBA2256 sp001603165	1674868	1674868
GCA_001603185.1	N	Y	N	d__Bacteria;p__Thermotogota;c__Thermotogae;o__Petrotogales;f__Kosmotogaceae;g__Mesotoga;s__Mesotoga sp001603185	1674911	1674911
GCA_001603275.1	N	Y	N	d__Bacteria;p__Actinobacteriota;c__Actinomycetia;o__Propionibacteriales;f__Propionibacteriaceae;g__Propionicimonas;s__Propionicimonas sp001603275	1674809	1674809
GCA_001603335.1	N	Y	N	d__Bacteria;p__Proteobacteria;c__Alphaproteobacteria;o__Rhodospirillales;f__Rhodospirillaceae;g__Alpha-05;s__Alpha-05 sp001603335	1674814	1674814
GCA_001603415.1	N	Y	N	d__Bacteria;p__Bacteroidota;c__Bacteroidia;o__Bacteroidales;f__BBW3;g__Tenuifilum;s__Tenuifilum sp001603415	1674821	1674821
GCA_001603425.1	N	Y	N	d__Bacteria;p__Bacteroidota;c__Bacteroidia;o__Bacteroidales;f__UBA932;g__Bact-08;s__Bact-08 sp001603425	1674822	1674822
GCA_001603455.1	N	Y	N	d__Bacteria;p__Bacteroidota;c__Bacteroidia;o__Bacteroidales;f__UBA932;g__DMER64;s__DMER64 sp001603455	1674823	1674823
GCA_001603505.1	N	Y	N	d__Bacteria;p__Bacteroidota;c__Bacteroidia;o__Bacteroidales;f__UBA932;g__Bact-11;s__Bact-11 sp001603505	1674825	1674825
GCA_001603595.1	N	Y	N	d__Bacteria;p__Bacteroidota;c__Bacteroidia;o__Bacteroidales;f__ML635J-15;g__Bact-19;s__Bact-19 sp001603595	1674833	1674833
GCA_001603615.1	N	Y	N	d__Bacteria;p__Bacteroidota;c__Bacteroidia;o__Bacteroidales;f__DTU049;g__DTU049;s__DTU049 sp001603615	1674834	1674834
GCA_001603665.1	N	Y	N	d__Bacteria;p__Bacteroidota;c__Bacteroidia;o__Bacteroidales;f__F082;g__F082;s__F082 sp001603665	1674836	1674836
GCA_001603685.1	N	Y	N	d__Bacteria;p__Bacteroidota;c__Bacteroidia;o__Bacteroidales;f__Lentimicrobiaceae;g__Lentimicrobium;s__Lentimicrobium sp001603685	1674837	1674837
GCA_001603765.1	N	Y	N	d__Bacteria;p__Chloroflexota;c__Anaerolineae;o__Anaerolineales;f__Anaerolineaceae;g__T78;s__T78 sp001603765	1674891	1674891
GCA_001603805.1	N	Y	N	d__Bacteria;p__Deferribacterota;c__Deferribacteres;o__Deferribacterales;f__Denitrovibrionaceae;g__Geovibrio;s__Geovibrio sp001603805	1674894	1674894
GCA_001603845.1	N	Y	N	d__Bacteria;p__Desulfobacterota;c__Syntrophobacteria;o__Syntrophobacterales;f__Syntrophobacteraceae;g__Delta-01;s__Delta-01 sp001603845	1674895	1674895
GCA_001603905.1	N	Y	N	d__Bacteria;p__Fibrobacterota;c__Fibrobacteria;o__Fibrobacterales;f__Fibrobacteraceae;g__Fibrobacter;s__Fibrobacter sp001603905	1674900	1674900
GCA_001603955.1	N	Y	N	d__Bacteria;p__Desulfobacterota_G;c__Syntrophorhabdia;o__Syntrophorhabdales;f__Syntrophorhabdaceae;g__Delta-02;s__Delta-02 sp001603955	1674896	1674896
GCA_001604005.1	N	Y	N	d__Bacteria;p__Firmicutes_A;c__Clostridia;o__Oscillospirales;f__CAG-272;g__Firm-07;s__Firm-07 sp001604005	1674845	1674845
GCA_001604035.1	N	Y	N	d__Bacteria;p__Firmicutes_A;c__Clostridia;o__Oscillospirales;f__Ruminococcaceae;g__Ruminococcus;s__Ruminococcus sp001604035	1674843	1674843
GCA_001604045.1	N	Y	N	d__Bacteria;p__Firmicutes_A;c__Clostridia;o__Oscillospirales;f__QAKW01;g__Firm-08;s__Firm-08 sp001604045	1674846	1674846
GCA_001604065.1	N	Y	N	d__Bacteria;p__Firmicutes_A;c__Clostridia_A;o__Christensenellales;f__DTU072;g__Firm-09;s__Firm-09 sp001604065	1674847	1674847
GCA_001604105.1	N	Y	N	d__Bacteria;p__Firmicutes_A;c__Clostridia_A;o__Christensenellales;f__CAG-74;g__Firm-11;s__Firm-11 sp001604105	1674849	1674849
GCA_001604115.1	N	Y	N	d__Bacteria;p__Firmicutes_A;c__Clostridia_A;o__Christensenellales;f__CAG-74;g__Firm-11;s__Firm-11 sp001604115	1674850	1674850
GCA_001604135.1	N	Y	N	d__Bacteria;p__Firmicutes_A;c__Clostridia;o__Saccharofermentanales;f__Saccharofermentanaceae;g__Saccharofermentans;s__Saccharofermentans sp001604135	1674852	1674852
GCA_001604185.1	N	Y	N	d__Bacteria;p__Firmicutes_A;c__Clostridia;o__Saccharofermentanales;f__Saccharofermentanaceae;g__Firm-16;s__Firm-16 sp001604185	1674854	1674854
GCA_001604215.1	N	Y	N	d__Bacteria;p__Firmicutes_A;c__Clostridia;o__Monoglobales;f__Firm-18;g__Firm-18;s__Firm-18 sp001604215	1674856	1674856
GCA_001604265.1	N	Y	N	d__Bacteria;p__Spirochaetota;c__Spirochaetia;o__Sphaerochaetales;f__Sphaerochaetaceae;g__Spiro-01;s__Spiro-01 sp001604265	1674857	1674857
GCA_001604275.1	N	Y	N	d__Bacteria;p__Spirochaetota;c__Spirochaetia;o__Sphaerochaetales;f__Sphaerochaetaceae;g__Spiro-02;s__Spiro-02 sp001604275	1674858	1674858
GCA_001604325.1	N	Y	N	d__Bacteria;p__Spirochaetota;c__Spirochaetia;o__Sphaerochaetales;f__Sphaerochaetaceae;g__Sphaerochaeta;s__Sphaerochaeta sp001604325	1674860	1674860
GCA_001604385.1	N	Y	N	d__Bacteria;p__Spirochaetota;c__Spirochaetia;o__Treponematales;f__Treponemataceae;g__Spiro-10;s__Spiro-10 sp001604385	1674865	1674865
GCA_001604405.1	N	Y	N	d__Bacteria;p__Spirochaetota;c__Spirochaetia;o__Treponematales;f__Treponemataceae;g__Spiro-10;s__Spiro-10 sp001604405	1674866	1674866
GCA_001604435.1	N	Y	N	d__Bacteria;p__Synergistota;c__Synergistia;o__Synergistales;f__Aminobacteriaceae;g__Aminivibrio;s__Aminivibrio sp001604435	1674906	1674906
GCA_001604495.1	N	Y	N	d__Bacteria;p__Firmicutes;c__Bacilli;o__ML615J-28;f__CAG-698;g__Tener-01;s__Tener-01 sp001604495	1674909	1674909
GCA_001604565.1	N	Y	N	d__Bacteria;p__Verrucomicrobiota;c__Verrucomicrobiae;o__Opitutales;f__Verruco-01;g__Verruco-01;s__Verruco-01 sp001604565	1674912	1674912
GCA_001604585.1	N	Y	N	d__Bacteria;p__Verrucomicrobiota;c__Verrucomicrobiae;o__Opitutales;f__Verruco-01;g__Verruco-01;s__Verruco-01 sp001604585	1674913	1674913
GCA_001618605.1	N	Y	N	d__Bacteria;p__Fermentibacterota;c__Fermentibacteria;o__Fermentibacterales;f__Fermentibacteraceae;g__Fermentibacter;s__Fermentibacter daniensis	1729713	1729713
GCA_001622165.1	N	Y	N	d__Bacteria;p__Bacteroidota;c__Chlorobia;o__Chlorobiales;f__Chlorobiaceae;g__Chlorobium;s__Chlorobium luteolum_B	1100	1100
GCA_001623405.1	N	Y	N	d__Bacteria;p__Bacteroidota;c__Bacteroidia;o__Chitinophagales;f__Chitinophagaceae;g__Hydrotalea;s__Hydrotalea flava	714549	714549
GCA_001626655.1	N	Y	N	d__Bacteria;p__Marinisomatota;c__Marinisomatia;o__Marinisomatales;f__S15-B10;g__S15-B10;s__S15-B10 sp001626655	1811603	1811603
GCA_001626765.1	N	Y	N	d__Bacteria;p__Proteobacteria;c__Alphaproteobacteria;o__Rhodobacterales;f__Rhodobacteraceae;g__Maritimibacter;s__Maritimibacter sp001626765	1811547	1811547
GCA_001626925.1	N	Y	N	d__Bacteria;p__Proteobacteria;c__Gammaproteobacteria;o__Pseudomonadales;f__Moraxellaceae;g__Acinetobacter;s__Acinetobacter sp001626925	1811612	1811612
GCA_001627235.1	N	Y	N	d__Archaea;p__Thermoproteota;c__Nitrososphaeria;o__Nitrososphaerales;f__Nitrosopumilaceae;g__Nitrosopelagicus;s__Nitrosopelagicus sp001627235	1811586	1811586
GCA_001627335.1	N	Y	N	d__Bacteria;p__Actinobacteriota;c__Actinomycetia;o__Propionibacteriales;f__Nocardioidaceae;g__Nocardioides;s__Nocardioides sp001627335	1811554	1811554
GCA_001627375.1	N	Y	N	d__Bacteria;p__Proteobacteria;c__Alphaproteobacteria;o__Rhodobacterales;f__Rhodobacteraceae;g__MED-G52;s__MED-G52 sp001627375	1811619	1811619
GCA_001627655.1	N	Y	N	d__Bacteria;p__Proteobacteria;c__Alphaproteobacteria;o__Puniceispirillales;f__Puniceispirillaceae;g__UBA8309;s__UBA8309 sp001627655	1811626	1811626
GCA_001627865.1	N	Y	N	d__Bacteria;p__SAR324;c__SAR324;o__SAR324;f__NAC60-12;g__Arctic96AD-7;s__Arctic96AD-7 sp001627865	1811637	1811637
GCA_001627925.1	N	Y	N	d__Bacteria;p__Proteobacteria;c__Alphaproteobacteria;o__Rhodobacterales;f__Rhodobacteraceae;g__MED-G52;s__MED-G52 sp001627925	1811624	1811624
GCA_001628005.1	N	Y	N	d__Bacteria;p__Proteobacteria;c__Gammaproteobacteria;o__SAR86;f__SAR86;g__AEGEAN-183;s__AEGEAN-183 sp001628005	1811643	1811643
GCA_001628405.1	N	Y	N	d__Bacteria;p__Proteobacteria;c__Gammaproteobacteria;o__PS1;f__Thioglobaceae;g__Thioglobus;s__Thioglobus sp001628405	1811594	1811594
GCA_001628485.1	N	Y	N	d__Archaea;p__Thermoplasmatota;c__Poseidoniia_A;o__Poseidoniales;f__Thalassarchaeaceae;g__MGIIb-O3;s__MGIIb-O3 sp001628485	1811651	1811651
GCA_001629205.1	N	Y	N	d__Archaea;p__Thermoplasmatota;c__Poseidoniia_A;o__Poseidoniales;f__Thalassarchaeaceae;g__MGIIb-O3;s__MGIIb-O3 sp001629205	1811655	1811655
GCA_001629235.1	N	Y	N	d__Archaea;p__Thermoplasmatota;c__Poseidoniia_A;o__Poseidoniales;f__Thalassarchaeaceae;g__MGIIb-O3;s__MGIIb-O3 sp001629235	1811660	1811660
GCA_001629255.1	N	Y	N	d__Archaea;p__Thermoplasmatota;c__Poseidoniia_A;o__Poseidoniales;f__Thalassarchaeaceae;g__MGIIb-O3;s__MGIIb-O3 sp001629255	1811659	1811659
GCA_001629325.1	N	Y	N	d__Bacteria;p__Proteobacteria;c__Gammaproteobacteria;o__UBA11654;f__UBA11654;g__UBA11654;s__UBA11654 sp001629325	1811661	1811661
GCA_001629395.1	N	Y	N	d__Bacteria;p__Proteobacteria;c__Gammaproteobacteria;o__Arenicellales;f__UBA868;g__REDSEA-S09-B13;s__REDSEA-S09-B13 sp001629395	1811666	1811666
GCA_001636495.1	N	Y	N	d__Bacteria;p__Firmicutes;c__Bacilli;o__Bacillales;f__Bacillaceae_I;g__Sutcliffiella;s__Sutcliffiella horikoshii_A	79883	79883
GCA_001640045.1	N	Y	N	d__Bacteria;p__Proteobacteria;c__Gammaproteobacteria;o__Beggiatoales;f__Beggiatoaceae;g__Thiomargarita;s__Thiomargarita nelsonii_A	1003181	1003181
GCA_001641205.1	N	Y	N	d__Bacteria;p__Firmicutes;c__Bacilli;o__Mycoplasmatales;f__Hepatoplasmataceae;g__Bg2;s__Bg2 sp001641205	1784822	1784822
GCA_001641225.1	N	Y	N	d__Bacteria;p__Firmicutes;c__Bacilli;o__Mycoplasmatales;f__Hepatoplasmataceae;g__Bg2;s__Bg2 sp001641225	1784823	1784823
GCA_001643475.1	N	Y	N	d__Bacteria;p__Proteobacteria;c__Gammaproteobacteria;o__Acidiferrobacterales;f__SPGG2;g__SPGG2;s__SPGG2 sp001643475	1842525	1842525
GCA_001643535.1	N	Y	N	d__Bacteria;p__Methylomirabilota;c__Methylomirabilia;o__Methylomirabilales;f__CSP1-5;g__CSP1-5;s__CSP1-5 sp001643535	1842517	1842517
GCA_001643555.1	N	Y	N	d__Bacteria;p__Nitrospirota;c__Nitrospiria;o__Nitrospirales;f__UBA8639;g__SPGG5;s__SPGG5 sp001643555	1842520	1842520
GCA_001644445.1	N	Y	N	d__Bacteria;p__Proteobacteria;c__Gammaproteobacteria;o__DSM-16500;f__DSM-16500;g__SCGC-AG-212-F23;s__SCGC-AG-212-F23 sp001644445	1799661	1799661
GCA_001644455.1	N	Y	N	d__Bacteria;p__Proteobacteria;c__Gammaproteobacteria;o__Burkholderiales;f__SG8-39;g__SCGC-AG-212-J23;s__SCGC-AG-212-J23 sp001644455	1799662	1799662
GCA_001648025.1	N	Y	N	d__Bacteria;p__Proteobacteria;c__Alphaproteobacteria;o__Rickettsiales;f__Anaplasmataceae;g__Wolbachia;s__Wolbachia sp001648025	1605993	1605993
GCA_001655195.1	N	Y	N	d__Bacteria;p__Campylobacterota;c__Campylobacteria;o__Campylobacterales;f__Arcobacteraceae;g__Arcobacter_A;s__Arcobacter_A sp001655195	1665555	1665555
GCA_001657295.1	N	Y	N	d__Bacteria;p__Proteobacteria;c__Alphaproteobacteria;o__Caulobacterales;f__Maricaulaceae;g__Oceanicaulis;s__Oceanicaulis sp001657295	1852617	1852617
GCA_001657315.1	N	Y	N	d__Bacteria;p__Bacteroidota;c__Bacteroidia;o__Cytophagales;f__Cyclobacteriaceae;g__Fulvivirga;s__Fulvivirga sp001657315	1852619	1852619
GCA_001657325.1	N	Y	N	d__Bacteria;p__Cyanobacteria;c__Cyanobacteriia;o__Cyanobacteriales;f__Geitlerinemaceae;g__Geitlerinema;s__Geitlerinema sp001657325	352353	1643526
GCA_001657385.1	N	Y	N	d__Bacteria;p__Proteobacteria;c__Alphaproteobacteria;o__Caulobacterales;f__Parvularculaceae;g__Marinicaulis;s__Marinicaulis sp001657385	1852618	1852618
GCA_001657395.1	N	Y	N	d__Bacteria;p__Proteobacteria;c__Alphaproteobacteria;o__Kiloniellales;f__Kiloniellaceae;g__Pelagibius;s__Pelagibius sp001657395	1852621	1852621
GCA_001664505.1	N	Y	N	d__Bacteria;p__Acidobacteriota;c__Mor1;o__Mor1;f__Mor1;g__Mor1;s__Mor1 sp001664505	1660251	1660251
GCA_001683845.1	N	Y	N	d__Bacteria;p__Proteobacteria;c__Alphaproteobacteria;o__Sphingomonadales;f__Sphingomonadaceae;g__Croceibacterium;s__Croceibacterium sp001683845	1844758	1844758
GCA_001683895.1	N	Y	N	d__Bacteria;p__Proteobacteria;c__Gammaproteobacteria;o__Xanthomonadales;f__Xanthomonadaceae;g__Luteimonas;s__Luteimonas sp001683895	1844759	1844759
GCA_001683905.1	N	Y	N	d__Bacteria;p__Bacteroidota;c__Bacteroidia;o__Cytophagales;f__Cyclobacteriaceae;g__ANT-B6;s__ANT-B6 sp001683905	1844760	1844760
GCA_001683985.1	N	Y	N	d__Bacteria;p__Desulfobacterota;c__Syntrophia;o__Syntrophales;f__Smithellaceae;g__Smithella;s__Smithella sp001683985	1678137	1678137
GCA_001686385.1	N	Y	N	d__Bacteria;p__Proteobacteria;c__Gammaproteobacteria;o__Enterobacterales;f__Enterobacteriaceae;g__Citrobacter;s__Citrobacter freundii_A	546	546
GCA_001689405.1	N	Y	N	d__Bacteria;p__Bacteroidota;c__Bacteroidia;o__Bacteroidales;f__Muribaculaceae;g__Muribaculum;s__Muribaculum arabinoxylanisolvens	2005518	2005518
GCA_001689415.1	N	Y	N	d__Bacteria;p__Bacteroidota;c__Bacteroidia;o__Bacteroidales;f__Muribaculaceae;g__CAG-873;s__CAG-873 sp001689415	1807730	1807730
GCA_001689445.1	N	Y	N	d__Bacteria;p__Bacteroidota;c__Bacteroidia;o__Bacteroidales;f__Muribaculaceae;g__M3;s__M3 sp001689445	1807731	1807731
GCA_001689485.1	N	Y	N	d__Bacteria;p__Bacteroidota;c__Bacteroidia;o__Bacteroidales;f__Muribaculaceae;g__UBA7173;s__UBA7173 sp001689485	1807734	1807734
GCA_001689495.1	N	Y	N	d__Bacteria;p__Bacteroidota;c__Bacteroidia;o__Bacteroidales;f__Muribaculaceae;g__Duncaniella;s__Duncaniella sp001689495	1807736	1807736
GCA_001689515.1	N	Y	N	d__Bacteria;p__Bacteroidota;c__Bacteroidia;o__Bacteroidales;f__Muribaculaceae;g__Amulumruptor;s__Amulumruptor sp001689515	1807735	1807735
GCA_001689535.1	N	Y	N	d__Bacteria;p__Bacteroidota;c__Bacteroidia;o__Bacteroidales;f__Muribaculaceae;g__Paramuribaculum;s__Paramuribaculum sp001689535	1807733	1807733
GCA_001689685.1	N	Y	N	d__Bacteria;p__Bacteroidota;c__Bacteroidia;o__Bacteroidales;f__Muribaculaceae;g__UBA7173;s__UBA7173 sp001689685	1807738	1807738
GCA_001698425.1	N	Y	N	d__Bacteria;p__Cyanobacteria;c__Cyanobacteriia;o__Cyanobacteriales;f__Microcoleaceae;g__Kamptonema;s__Kamptonema sp001698425	1880991	1880991
GCA_001698435.1	N	Y	N	d__Bacteria;p__Cyanobacteria;c__Cyanobacteriia;o__Cyanobacteriales;f__Nostocaceae;g__Nostoc_B;s__Nostoc_B sp001698435	1881015	1881015
GCA_001698445.1	N	Y	N	d__Bacteria;p__Cyanobacteria;c__Cyanobacteriia;o__CACIAM-69d;f__CACIAM-69d;g__CACIAM-69d;s__CACIAM-69d sp001698445	1880902	1880902
GCA_001701065.1	N	Y	N	d__Bacteria;p__Bacteroidota;c__Bacteroidia;o__Bacteroidales;f__Muribaculaceae;g__Muribaculum;s__Muribaculum sp001701065	1807748	1807748
GCA_001701075.1	N	Y	N	d__Bacteria;p__Bacteroidota;c__Bacteroidia;o__Bacteroidales;f__Muribaculaceae;g__CAG-485;s__CAG-485 sp001701075	1807747	1807747
GCA_001701105.1	N	Y	N	d__Bacteria;p__Bacteroidota;c__Bacteroidia;o__Bacteroidales;f__Muribaculaceae;g__CAG-485;s__CAG-485 sp001701105	1807745	1807745
GCA_001701115.1	N	Y	N	d__Bacteria;p__Bacteroidota;c__Bacteroidia;o__Bacteroidales;f__Muribaculaceae;g__Paramuribaculum;s__Paramuribaculum sp001701115	1807746	1807746
GCA_001701135.1	N	Y	N	d__Bacteria;p__Bacteroidota;c__Bacteroidia;o__Bacteroidales;f__Muribaculaceae;g__UBA7173;s__UBA7173 sp001701135	1807751	1807751
GCA_001701165.1	N	Y	N	d__Bacteria;p__Bacteroidota;c__Bacteroidia;o__Bacteroidales;f__Muribaculaceae;g__CAG-873;s__CAG-873 sp001701165	1807752	1807752
GCA_001701225.1	N	Y	N	d__Bacteria;p__Bacteroidota;c__Bacteroidia;o__Bacteroidales;f__Muribaculaceae;g__Duncaniella;s__Duncaniella sp001701225	1807753	1807753
GCA_001701295.1	N	Y	N	d__Bacteria;p__Bacteroidota;c__Bacteroidia;o__Bacteroidales;f__Muribaculaceae;g__CAG-485;s__CAG-485 sp001701295	1807758	1807758
GCA_001704065.1	N	Y	N	d__Bacteria;p__Proteobacteria;c__Alphaproteobacteria;o__Pelagibacterales;f__Pelagibacteraceae;g__Pelagibacter;s__Pelagibacter sp001704065	1696173	1696173
GCA_001704765.1	N	Y	N	d__Bacteria;p__Proteobacteria;c__Alphaproteobacteria;o__Rhizobiales;f__Rhizobiaceae;g__Sinorhizobium;s__Sinorhizobium shofinae	1850094	1850094
GCA_001708385.1	N	Y	N	d__Bacteria;p__Bacteroidota;c__Bacteroidia;o__Flavobacteriales;f__Flavobacteriaceae;g__Flavobacterium;s__Flavobacterium psychrophilum_A	96345	96345
GCA_001709035.1	N	Y	N	d__Bacteria;p__Proteobacteria;c__Gammaproteobacteria;o__Chromatiales;f__Sedimenticolaceae;g__Thiodiazotropha;s__Thiodiazotropha endoloripes_B	1818881	1818881
GCA_001714685.2	N	Y	N	d__Archaea;p__Halobacteriota;c__Methanosarcinia;o__Methanosarcinales;f__Methanosarcinaceae;g__Methanosarcina;s__Methanosarcina sp001714685	1882735	1882735
GCA_001717015.1	N	Y	N	d__Archaea;p__Thermoproteota;c__Methanomethylicia;o__Methanomethylicales;f__Methanomethylicaceae;g__Methanosuratus;s__Methanosuratus petracarbonis_A	1867261	1867261
GCA_001717025.1	N	Y	N	d__Archaea;p__Thermoproteota;c__Methanomethylicia;o__Methanomethylicales;f__Methanomethylicaceae;g__Methanomethylicus;s__Methanomethylicus oleusabulum	1867260	1867260
GCA_001717035.1	N	Y	N	d__Archaea;p__Thermoproteota;c__Methanomethylicia;o__Methanomethylicales;f__Methanomethylicaceae;g__Methanomethylicus;s__Methanomethylicus mesodigestum	1867258	1867258
GCA_001723645.1	N	Y	N	d__Bacteria;p__Proteobacteria;c__Gammaproteobacteria;o__Pseudomonadales;f__Cellvibrionaceae;g__Endobugula;s__Endobugula sertula	62101	62101
GCA_001723765.1	N	Y	N	d__Bacteria;p__Planctomycetota;c__Brocadiae;o__Brocadiales;f__Scalinduaceae;g__Scalindua;s__Scalindua rubra_A	1872076	1872076
GCA_001723835.1	N	Y	N	d__Archaea;p__Altarchaeota;c__Altarchaeia;o__IMC4;f__WOR-SM1-SCG;g__WOR-SM1-SCG;s__WOR-SM1-SCG sp001723835	1849365	1849365
GCA_001723845.1	N	Y	N	d__Archaea;p__Altarchaeota;c__Altarchaeia;o__IMC4;f__WOR-SM1-SCG;g__WOR-SM1-SCG-A;s__WOR-SM1-SCG-A sp001723845	1849261	1849261
GCA_001723855.1	N	Y	N	d__Archaea;p__Altarchaeota;c__Altarchaeia;o__IMC4;f__WOR-SM1-SCG;g__WOR-SM1-SCG;s__WOR-SM1-SCG sp001723855	1849364	1849364
GCA_001724025.1	N	Y	N	d__Bacteria;p__Acidobacteriota;c__Vicinamibacteria;o__Vicinamibacterales;f__SCN-69-37;g__SCN-69-37;s__SCN-69-37 sp001724025	1660160	1660160
GCA_001724035.1	N	Y	N	d__Bacteria;p__Proteobacteria;c__Alphaproteobacteria;o__Rhizobiales;f__Rhizobiaceae;g__Allorhizobium;s__Allorhizobium sp001724035	1660088	1660088
GCA_001724135.1	N	Y	N	d__Bacteria;p__Proteobacteria;c__Gammaproteobacteria;o__Burkholderiales;f__Burkholderiaceae;g__Comamonas_C;s__Comamonas_C sp001724135	1660095	1660095
GCA_001724175.1	N	Y	N	d__Bacteria;p__Bacteroidota;c__Bacteroidia;o__Cytophagales;f__Spirosomaceae;g__SCN-52-12;s__SCN-52-12 sp001724175	1660162	1660162
GCA_001724215.1	N	Y	N	d__Bacteria;p__Proteobacteria;c__Alphaproteobacteria;o__Sphingomonadales;f__Sphingomonadaceae;g__Erythrobacter;s__Erythrobacter sp001724215	1660099	1660099
GCA_001724275.1	N	Y	N	d__Bacteria;p__Gemmatimonadota;c__Gemmatimonadetes;o__Gemmatimonadales;f__Gemmatimonadaceae;g__SCN-70-22;s__SCN-70-22 sp001724275	1660163	1660163
GCA_001724315.1	N	Y	N	d__Bacteria;p__Proteobacteria;c__Gammaproteobacteria;o__Burkholderiales;f__Burkholderiaceae;g__SCN-69-89;s__SCN-69-89 sp001724315	1660105	1660105
GCA_001724355.1	N	Y	N	d__Bacteria;p__Proteobacteria;c__Alphaproteobacteria;o__Rhizobiales;f__Rhizobiaceae;g__Aminobacter;s__Aminobacter sp001724355	1660109	1660109
GCA_001724425.1	N	Y	N	d__Bacteria;p__Actinobacteriota;c__Actinomycetia;o__Actinomycetales;f__Microbacteriaceae;g__Microbacterium;s__Microbacterium sp001724425	1660114	1660114
GCA_001724605.1	N	Y	N	d__Bacteria;p__Proteobacteria;c__Alphaproteobacteria;o__Caulobacterales;f__Caulobacteraceae;g__Phenylobacterium;s__Phenylobacterium sp001724605	1660129	1660129
GCA_001724715.1	N	Y	N	d__Bacteria;p__Proteobacteria;c__Alphaproteobacteria;o__Sphingomonadales;f__Sphingomonadaceae;g__SCN-67-18;s__SCN-67-18 sp001724715	1660141	1660141
GCA_001724785.1	N	Y	N	d__Bacteria;p__Proteobacteria;c__Gammaproteobacteria;o__Burkholderiales;f__Burkholderiaceae;g__Giesbergeria;s__Giesbergeria sp001724785	1660087	1660087
GCA_001724815.1	N	Y	N	d__Bacteria;p__Proteobacteria;c__Gammaproteobacteria;o__Xanthomonadales;f__Xanthomonadaceae;g__Arenimonas;s__Arenimonas sp001724815	1660089	1660089
GCA_001724855.1	N	Y	N	d__Bacteria;p__Proteobacteria;c__Gammaproteobacteria;o__Burkholderiales;f__Burkholderiaceae;g__SCN-69-89;s__SCN-69-89 sp001724855	1660104	1660104
GCA_001724985.1	N	Y	N	d__Bacteria;p__Proteobacteria;c__Alphaproteobacteria;o__Caulobacterales;f__Caulobacteraceae;g__Phenylobacterium;s__Phenylobacterium sp001724985	1660128	1660128
GCA_001724995.1	N	Y	N	d__Bacteria;p__Proteobacteria;c__Gammaproteobacteria;o__Burkholderiales;f__Burkholderiaceae;g__Rubrivivax;s__Rubrivivax sp001724995	1660138	1660138
GCA_001725155.1	N	Y	N	d__Bacteria;p__Proteobacteria;c__Gammaproteobacteria;o__Xanthomonadales;f__Rhodanobacteraceae;g__Tahibacter;s__Tahibacter sp001725155	1660169	1660169
GCA_001725215.1	N	Y	N	d__Bacteria;p__Firmicutes_A;c__Clostridia;o__Oscillospirales;f__Butyricicoccaceae;g__SCN-57-10;s__SCN-57-10 sp001725215	1660094	1660094
GCA_001725235.1	N	Y	N	d__Bacteria;p__Proteobacteria;c__Gammaproteobacteria;o__Burkholderiales;f__Burkholderiaceae;g__Acidovorax_C;s__Acidovorax_C sp001725235	1660161	1660161
GCA_001725255.1	N	Y	N	d__Bacteria;p__Proteobacteria;c__Gammaproteobacteria;o__Burkholderiales;f__Burkholderiaceae;g__Comamonas_C;s__Comamonas_C sp001725255	1660096	1660096
GCA_001725325.1	N	Y	N	d__Bacteria;p__Actinobacteriota;c__Actinomycetia;o__Actinomycetales;f__Microbacteriaceae;g__Rhodoglobus;s__Rhodoglobus sp001725325	1660107	1660107
GCA_001725355.1	N	Y	N	d__Bacteria;p__Proteobacteria;c__Alphaproteobacteria;o__Sphingomonadales;f__Sphingomonadaceae;g__Novosphingobium;s__Novosphingobium sp001725355	1660121	1660121
GCA_001725415.1	N	Y	N	d__Bacteria;p__Actinobacteriota;c__Actinomycetia;o__Mycobacteriales;f__Pseudonocardiaceae;g__Pseudonocardia;s__Pseudonocardia sp001725415	1660132	1660132
GCA_001725505.1	N	Y	N	d__Bacteria;p__Proteobacteria;c__Gammaproteobacteria;o__Burkholderiales;f__Burkholderiaceae;g__Rubrivivax;s__Rubrivivax sp001725505	1660139	1660139
GCA_001725945.1	N	Y	N	d__Bacteria;p__Proteobacteria;c__Gammaproteobacteria;o__Burkholderiales;f__Burkholderiaceae;g__Cupriavidus;s__Cupriavidus sp001725945	1774745	1774745
GCA_001730015.1	N	Y	N	d__Bacteria;p__Proteobacteria;c__Gammaproteobacteria;o__Granulosicoccales;f__Granulosicoccaceae;g__GCA-1730015;s__GCA-1730015 sp001730015	1868282	1868282
GCA_001730065.1	N	Y	N	d__Bacteria;p__Proteobacteria;c__Alphaproteobacteria;o__Rickettsiales_B;f__AB1-6;g__AB1-6;s__AB1-6 sp001730065	1868285	1868285
GCA_001730085.1	N	Y	N	d__Bacteria;p__GCA-001730085;c__GCA-001730085;o__GCA-001730085;f__GCA-001730085;g__GCA-001730085;s__GCA-001730085 sp001730085	1868283	1868283
GCA_001730095.1	N	Y	N	d__Bacteria;p__Proteobacteria;c__Alphaproteobacteria;o__Rhodobacterales;f__Rhodobacteraceae;g__Leisingera;s__Leisingera sp001730095	1868286	1868286
GCA_001735895.1	N	Y	N	d__Bacteria;p__Proteobacteria;c__Gammaproteobacteria;o__GCA-001735895;f__GCA-001735895;g__GCA-001735895;s__GCA-001735895 sp001735895	260704	260704
GCA_001742785.1	N	Y	N	d__Archaea;p__Altarchaeota;c__Altarchaeia;o__IMC4;f__IMC4;g__IMC4;s__IMC4 sp001742785	1878999	1878999
GCA_001750625.1	N	Y	N	d__Bacteria;p__Proteobacteria;c__Gammaproteobacteria;o__AqS2;f__AqS2;g__AqS2;s__AqS2 sp001750625	1732024	1732024
GCA_001750645.1	N	Y	N	d__Bacteria;p__Proteobacteria;c__Gammaproteobacteria;o__AqS3;f__AqS3;g__AqS3;s__AqS3 sp001750645	1732023	1732023
GCA_001750925.1	N	Y	N	d__Bacteria;p__Desulfobacterota;c__Desulfobulbia;o__Desulfobulbales;f__Desulfocapsaceae;g__UBA2775;s__UBA2775 sp001750925	1869305	1869305
GCA_001751005.1	N	Y	N	d__Bacteria;p__Desulfobacterota;c__Desulfobacteria;o__Desulfobacterales;f__UBA11574;g__S5133MH16;s__S5133MH16 sp001751005	1869300	1869300
GCA_001751015.1	N	Y	N	d__Bacteria;p__Desulfobacterota;c__Desulfobacteria;o__C00003060;f__C00003106;g__C00003106;s__C00003106 sp001751015	1869301	1869301
GCA_001751075.1	N	Y	N	d__Bacteria;p__Desulfobacterota;c__Desulfobacteria;o__C00003060;f__C00003060;g__S7086C20;s__S7086C20 sp001751075	1869302	1869302
GCA_001751085.1	N	Y	N	d__Bacteria;p__Desulfobacterota;c__Desulfobacteria;o__C00003060;f__C00003060;g__C00003060;s__C00003060 sp001751085	1869303	1869303
GCA_001751155.1	N	Y	N	d__Bacteria;p__Desulfobacterota_F;c__Desulfuromonadia;o__Desulfuromonadales;f__Desulfuromonadaceae;g__Desulfuromonas;s__Desulfuromonas sp001751155	1869312	1869312
GCA_001751225.1	N	Y	N	d__Bacteria;p__Desulfobacterota_F;c__Desulfuromonadia;o__Desulfuromonadales;f__Syntrophotaleaceae;g__SFB93;s__SFB93 sp001751225	1869309	1869309
GCA_001761425.1	N	Y	N	d__Archaea;p__Nanohaloarchaeota;c__Nanosalinia;o__Nanosalinales;f__Nanosalinaceae;g__SG9;s__SG9 sp001761425	1737403	1737403
GCA_001765415.1	N	Y	N	d__Bacteria;p__Cyanobacteria;c__Vampirovibrionia;o__Gastranaerophilales;f__Gastranaerophilaceae;g__Zag1;s__Zag1 sp001765415	1899017	1899017
GCA_001766815.1	N	Y	N	d__Archaea;p__Halobacteriota;c__Syntropharchaeia;o__Syntropharchaeales;f__Syntropharchaeaceae;g__Syntropharchaeum_A;s__Syntropharchaeum_A caldarius	1838285	1838285
GCA_001766825.1	N	Y	N	d__Archaea;p__Halobacteriota;c__Syntropharchaeia;o__Syntropharchaeales;f__Syntropharchaeaceae;g__Syntropharchaeum;s__Syntropharchaeum butanivorans	1839936	1839936
GCA_001766905.1	N	Y	N	d__Bacteria;p__Acidobacteriota;c__Thermoanaerobaculia;o__Thermoanaerobaculales;f__Thermoanaerobaculaceae;g__RBG-13-68-16;s__RBG-13-68-16 sp001766905	1797171	1797171
GCA_001766965.1	N	Y	N	d__Bacteria;p__Acidobacteriota;c__Acidobacteriae;o__UBA7541;f__2-02-FULL-67-57;g__2-02-FULL-67-57;s__2-02-FULL-67-57 sp001766965	1797175	1797175
GCA_001767035.1	N	Y	N	d__Bacteria;p__Acidobacteriota;c__Acidobacteriae;o__2-12-FULL-54-10;f__2-12-FULL-54-10;g__2-02-FULL-61-28;s__2-02-FULL-61-28 sp001767035	1797180	1797180
GCA_001767075.1	N	Y	N	d__Bacteria;p__Acidobacteriota;c__Acidobacteriae;o__2-12-FULL-54-10;f__2-12-FULL-54-10;g__2-12-FULL-54-10;s__2-12-FULL-54-10 sp001767075	1797186	1797186
GCA_001767195.1	N	Y	N	d__Bacteria;p__Acidobacteriota;c__Vicinamibacteria;o__Vicinamibacterales;f__UBA2999;g__2-12-FULL-68-19;s__2-12-FULL-68-19 sp001767195	1797183	1797183
GCA_001767435.1	N	Y	N	d__Bacteria;p__Acidobacteriota;c__Vicinamibacteria;o__Vicinamibacterales;f__UBA2999;g__2-02-FULL-65-29;s__2-02-FULL-65-29 sp001767435	1797182	1797182
GCA_001767455.1	N	Y	N	d__Bacteria;p__Acidobacteriota;c__Vicinamibacteria;o__Vicinamibacterales;f__2-12-FULL-66-21;g__2-12-FULL-66-21;s__2-12-FULL-66-21 sp001767455	1797191	1797191
GCA_001767495.1	N	Y	N	d__Bacteria;p__Acidobacteriota;c__Vicinamibacteria;o__Vicinamibacterales;f__UBA2999;g__2-12-FULL-65-11;s__2-12-FULL-65-11 sp001767495	1797189	1797189
GCA_001767525.1	N	Y	N	d__Bacteria;p__Acidobacteriota;c__Vicinamibacteria;o__Vicinamibacterales;f__UBA2999;g__2-12-FULL-68-19;s__2-12-FULL-68-19 sp001767525	1797194	1797194
GCA_001767575.1	N	Y	N	d__Bacteria;p__Actinobacteriota;c__UBA9087;o__UBA10029;f__UBA10029;g__UBA10029;s__UBA10029 sp001767575	1797195	1797195
GCA_001767695.1	N	Y	N	d__Bacteria;p__Actinobacteriota;c__Acidimicrobiia;o__UBA5794;f__UBA11373;g__RBG-16-68-21;s__RBG-16-68-21 sp001767695	1797204	1797204
GCA_001767835.1	N	Y	N	d__Bacteria;p__Proteobacteria;c__Alphaproteobacteria;o__UBA9655;f__UBA9655;g__UBA9655;s__UBA9655 sp001767835	1797212	1797212
GCA_001767855.1	N	Y	N	d__Bacteria;p__Proteobacteria;c__Alphaproteobacteria;o__UBA7879;f__UBA5542;g__2-01-FULL-41-14;s__2-01-FULL-41-14 sp001767855	1797217	1797217
GCA_001767915.1	N	Y	N	d__Bacteria;p__Proteobacteria;c__Alphaproteobacteria;o__Micavibrionales;f__Micavibrionaceae;g__UBA1573;s__UBA1573 sp001767915	1797220	1797220
GCA_001767925.1	N	Y	N	d__Bacteria;p__Proteobacteria;c__Alphaproteobacteria;o__Caulobacterales;f__Parvularculaceae;g__CV81;s__CV81 sp001767925	1797224	1797224
GCA_001767945.1	N	Y	N	d__Bacteria;p__Proteobacteria;c__Alphaproteobacteria;o__Reyranellales;f__Reyranellaceae;g__Reyranella;s__Reyranella sp001767945	1797225	1797225
GCA_001767955.1	N	Y	N	d__Bacteria;p__Proteobacteria;c__Alphaproteobacteria;o__Rickettsiales;f__UBA1997;g__UBA2645;s__UBA2645 sp001767955	1797226	1797226
GCA_001768075.1	N	Y	N	d__Bacteria;p__Myxococcota;c__Myxococcia;o__Myxococcales;f__Anaeromyxobacteraceae;g__R267;s__R267 sp001768075	1797238	1797238
GCA_001768155.1	N	Y	N	d__Bacteria;p__Bacteroidota;c__Bacteroidia;o__Bacteroidales;f__GWF2-33-38;g__GWA2-31-9;s__GWA2-31-9 sp001768155	1797313	1797313
GCA_001768195.1	N	Y	N	d__Bacteria;p__Bacteroidota;c__Bacteroidia;o__Bacteroidales;f__VadinHA17;g__LD21;s__LD21 sp001768195	1797319	1797319
GCA_001768235.1	N	Y	N	d__Bacteria;p__Bacteroidota;c__Bacteroidia;o__Bacteroidales;f__UBA12077;g__UBA12077;s__UBA12077 sp001768235	1797321	1797321
GCA_001768325.1	N	Y	N	d__Bacteria;p__Bacteroidota;c__Bacteroidia;o__Bacteroidales;f__Dysgonomonadaceae;g__Proteiniphilum;s__Proteiniphilum sp001768325	1797327	1797327
GCA_001768515.1	N	Y	N	d__Bacteria;p__Bacteroidota;c__Bacteroidia;o__Bacteroidales;f__TTA-H9;g__GWE2-42-24;s__GWE2-42-24 sp001768515	1797337	1797337
GCA_001768555.1	N	Y	N	d__Bacteria;p__Bacteroidota;c__Bacteroidia;o__Bacteroidales;f__GWE2-29-8;g__GWE2-29-8;s__GWE2-29-8 sp001768555	1797340	1797340
GCA_001768565.1	N	Y	N	d__Bacteria;p__Bacteroidota;c__Bacteroidia;o__Bacteroidales;f__UBA12077;g__UBA12077;s__UBA12077 sp001768565	1797341	1797341
GCA_001768615.1	N	Y	N	d__Bacteria;p__Acidobacteriota;c__Vicinamibacteria;o__Vicinamibacterales;f__UBA2999;g__12-FULL-67-14b;s__12-FULL-67-14b sp001768615	1797193	1797193
GCA_001768645.1	N	Y	N	d__Bacteria;p__Actinobacteriota;c__RBG-13-55-18;o__RBG-13-55-18;f__RBG-13-55-18;g__RBG-13-55-18;s__RBG-13-55-18 sp001768645	1797197	1797197
GCA_001768675.1	N	Y	N	d__Bacteria;p__Actinobacteriota;c__Thermoleophilia;o__RBG-16-64-13;f__RBG-16-64-13;g__RBG-16-64-13;s__RBG-16-64-13 sp001768675	1797200	1797200
GCA_001768735.1	N	Y	N	d__Bacteria;p__Proteobacteria;c__Alphaproteobacteria;o__Micavibrionales_B;f__UBA1247;g__UBA12471;s__UBA12471 sp001768735	1797213	1797213
GCA_001768965.1	N	Y	N	d__Archaea;p__Thermoproteota;c__Bathyarchaeia;o__40CM-2-53-6;f__FEN-987;g__FEN-987;s__FEN-987 sp001768965	1797286	1797286
GCA_001768975.1	N	Y	N	d__Bacteria;p__Bacteroidota;c__Bacteroidia;o__Bacteroidales;f__GWF2-33-38;g__GWA2-31-9;s__GWA2-31-9 sp001768975	1797314	1797314
GCA_001769005.1	N	Y	N	d__Bacteria;p__Bacteroidota;c__Bacteroidia;o__Bacteroidales;f__UBA12077;g__UBA12077;s__UBA12077 sp001769005	1797315	1797315
GCA_001769035.1	N	Y	N	d__Bacteria;p__Bacteroidota;c__Bacteroidia;o__Bacteroidales;f__GWA2-32-17;g__GWA2-32-17;s__GWA2-32-17 sp001769035	1797316	1797316
GCA_001769125.1	N	Y	N	d__Bacteria;p__Bacteroidota;c__Bacteroidia;o__Bacteroidales;f__GWF2-35-48;g__GWF2-35-48;s__GWF2-35-48 sp001769125	1797343	1797343
GCA_001769195.1	N	Y	N	d__Bacteria;p__Bacteroidota;c__Bacteroidia;o__Bacteroidales;f__UBA932;g__Bact-08;s__Bact-08 sp001769195	1797347	1797347
GCA_001769215.1	N	Y	N	d__Bacteria;p__Bacteroidota;c__Bacteroidia;o__Bacteroidales;f__F082;g__UBA6244;s__UBA6244 sp001769215	1797348	1797348
GCA_001769275.1	N	Y	N	d__Bacteria;p__Bacteroidota;c__Bacteroidia;o__Bacteroidales;f__DTU049;g__GWF2-43-63;s__GWF2-43-63 sp001769275	1797353	1797353
GCA_001769295.1	N	Y	N	d__Bacteria;p__Bacteroidota;c__Bacteroidia;o__Bacteroidales;f__UBA12481;g__UBA12481;s__UBA12481 sp001769295	1797354	1797354
GCA_001769385.1	N	Y	N	d__Bacteria;p__Bacteroidota;c__Bacteroidia;o__AKYH767;f__2-12-FULL-35-15;g__2-12-FULL-35-15;s__2-12-FULL-35-15 sp001769385	1797364	1797364
GCA_001769505.1	N	Y	N	d__Bacteria;p__Bacteroidota;c__Bacteroidia;o__Bacteroidales;f__GWF2-33-38;g__GWF2-33-38;s__GWF2-33-38 sp001769505	1797342	1797342
GCA_001769535.1	N	Y	N	d__Bacteria;p__Bacteroidota;c__Bacteroidia;o__Bacteroidales;f__GWF2-38-335;g__GWF2-38-335;s__GWF2-38-335 sp001769535	1797344	1797344
GCA_001769655.1	N	Y	N	d__Bacteria;p__Bacteroidota;c__Bacteroidia;o__2-12-FULL-37-12;f__2-12-FULL-37-12;g__2-12-FULL-37-12;s__2-12-FULL-37-12 sp001769655	1797365	1797365
GCA_001769805.1	N	Y	N	d__Bacteria;p__Bdellovibrionota;c__Bdellovibrionia_A;o__UBA1018;f__UBA1018;g__GWA1-52-35;s__GWA1-52-35 sp001769805	1797383	1797383
GCA_001769835.1	N	Y	N	d__Bacteria;p__Bdellovibrionota;c__Bdellovibrionia_A;o__UBA1018;f__UBA1018;g__GWB1-55-8;s__GWB1-55-8 sp001769835	1797386	1797386
GCA_001769855.1	N	Y	N	d__Bacteria;p__Bdellovibrionota;c__Bacteriovoracia;o__Bacteriovoracales;f__Bacteriovoracaceae;g__GWA2-49-15;s__GWA2-49-15 sp001769855	1797384	1797384
GCA_001769925.1	N	Y	N	d__Bacteria;p__Bdellovibrionota;c__Bdellovibrionia;o__Bdellovibrionales;f__UBA1609;g__RBG-16-40-8;s__RBG-16-40-8 sp001769925	1797388	1797388
GCA_001769975.1	N	Y	N	d__Bacteria;p__Bdellovibrionota;c__Bacteriovoracia;o__Bacteriovoracales;f__Bacteriovoracaceae;g__XYC1-FULL-37-79;s__XYC1-FULL-37-79 sp001769975	1797391	1797391
GCA_001770015.1	N	Y	N	d__Bacteria;p__Bdellovibrionota;c__Bacteriovoracia;o__Bacteriovoracales;f__Bacteriovoracaceae;g__XYC1-FULL-37-79;s__XYC1-FULL-37-79 sp001770015	1797395	1797395
GCA_001770165.1	N	Y	N	d__Bacteria;p__Bdellovibrionota;c__Bdellovibrionia_A;o__UBA1018;f__UBA1018;g__XYD1-FULL-53-11;s__XYD1-FULL-53-11 sp001770165	1797403	1797403
GCA_001770175.1	N	Y	N	d__Bacteria;p__Bdellovibrionota;c__Bdellovibrionia_A;o__UBA1018;f__UBA1018;g__XYD1-FULL-55-31;s__XYD1-FULL-55-31 sp001770175	1797404	1797404
GCA_001770205.1	N	Y	N	d__Bacteria;p__Bdellovibrionota;c__Bacteriovoracia;o__Bacteriovoracales;f__Bacteriovoracaceae;g__YD12-FULL-39-22;s__YD12-FULL-39-22 sp001770205	1797405	1797405
GCA_001770235.1	N	Y	N	d__Bacteria;p__Proteobacteria;c__Gammaproteobacteria;o__Burkholderiales;f__RBG-16-58-11;g__RBG-16-58-11;s__RBG-16-58-11 sp001770235	1797476	1797476
GCA_001770285.1	N	Y	N	d__Bacteria;p__Proteobacteria;c__Gammaproteobacteria;o__Burkholderiales;f__SG8-39;g__RBG-16-66-20;s__RBG-16-66-20 sp001770285	1797479	1797479
GCA_001770325.1	N	Y	N	d__Bacteria;p__Proteobacteria;c__Gammaproteobacteria;o__Burkholderiales;f__SG8-41;g__PLOWO2-02-64-14;s__PLOWO2-02-64-14 sp001770325	1797482	1797482
GCA_001770355.1	N	Y	N	d__Bacteria;p__Proteobacteria;c__Gammaproteobacteria;o__Burkholderiales;f__SG8-39;g__2-02-FULL-62-17;s__2-02-FULL-62-17 sp001770355	1797484	1797484
GCA_001770415.1	N	Y	N	d__Bacteria;p__Proteobacteria;c__Gammaproteobacteria;o__Burkholderiales;f__SG8-39;g__2-02-FULL-63-19;s__2-02-FULL-63-19 sp001770415	1797486	1797486
GCA_001770425.1	N	Y	N	d__Bacteria;p__Proteobacteria;c__Gammaproteobacteria;o__Burkholderiales;f__SG8-39;g__2-02-FULL-63-19;s__2-02-FULL-63-19 sp001770425	1797488	1797488
GCA_001770475.1	N	Y	N	d__Bacteria;p__Proteobacteria;c__Gammaproteobacteria;o__Burkholderiales;f__SG8-39;g__2-02-FULL-66-14;s__2-02-FULL-66-14 sp001770475	1797490	1797490
GCA_001770575.1	N	Y	N	d__Bacteria;p__Proteobacteria;c__Gammaproteobacteria;o__Burkholderiales;f__SG8-39;g__2-12-FULL-64-23;s__2-12-FULL-64-23 sp001770575	1797499	1797499
GCA_001770655.1	N	Y	N	d__Bacteria;p__Proteobacteria;c__Gammaproteobacteria;o__Burkholderiales;f__SG8-39;g__2-12-FULL-68-20;s__2-12-FULL-68-20 sp001770655	1797505	1797505
GCA_001770725.1	N	Y	N	d__Bacteria;p__Proteobacteria;c__Gammaproteobacteria;o__Burkholderiales;f__Burkholderiaceae;g__Aquabacterium;s__Aquabacterium sp001770725	1797552	1797552
GCA_001770775.1	N	Y	N	d__Bacteria;p__Proteobacteria;c__Gammaproteobacteria;o__Burkholderiales;f__Burkholderiaceae;g__Aquabacterium;s__Aquabacterium sp001770775	1797558	1797558
GCA_001770785.1	N	Y	N	d__Bacteria;p__Proteobacteria;c__Gammaproteobacteria;o__Burkholderiales;f__Burkholderiaceae;g__Polaromonas;s__Polaromonas sp001770785	1797557	1797557
GCA_001770815.1	N	Y	N	d__Bacteria;p__Proteobacteria;c__Gammaproteobacteria;o__Burkholderiales;f__Burkholderiaceae;g__Aquabacterium_A;s__Aquabacterium_A sp001770815	1797561	1797561
GCA_001770855.1	N	Y	N	d__Bacteria;p__Proteobacteria;c__Gammaproteobacteria;o__Burkholderiales;f__Burkholderiaceae;g__MESE01;s__MESE01 sp001770855	1797562	1797562
GCA_001770905.1	N	Y	N	d__Bacteria;p__Proteobacteria;c__Gammaproteobacteria;o__Burkholderiales;f__Burkholderiaceae;g__Hydrogenophaga;s__Hydrogenophaga sp001770905	1797564	1797564
GCA_001770935.1	N	Y	N	d__Bacteria;p__Proteobacteria;c__Gammaproteobacteria;o__Burkholderiales;f__Burkholderiaceae;g__Rhodoferax;s__Rhodoferax sp001770935	1797566	1797566
GCA_001770955.1	N	Y	N	d__Bacteria;p__Proteobacteria;c__Gammaproteobacteria;o__Burkholderiales;f__Burkholderiaceae;g__Giesbergeria;s__Giesbergeria sp001770955	1797569	1797569
GCA_001771065.1	N	Y	N	d__Bacteria;p__Proteobacteria;c__Gammaproteobacteria;o__Burkholderiales;f__Burkholderiaceae;g__Rhodoferax;s__Rhodoferax sp001771065	1797574	1797574
GCA_001771135.1	N	Y	N	d__Bacteria;p__Patescibacteria;c__CPR3;o__CPR3;f__GWF2-35-18;g__GWF2-35-18;s__GWF2-35-18 sp001771135	1797701	1797701
GCA_001771185.1	N	Y	N	d__Bacteria;p__Patescibacteria;c__Kazan-3B-28;o__Kazan-3B-28;f__Kazan-3B-28;g__Kazan-3B-28;s__Kazan-3B-28 sp001771185	1798536	1798536
GCA_001771275.1	N	Y	N	d__Bacteria;p__Patescibacteria;c__Kazan-3B-28;o__Kazan-3B-28;f__UBA10110;g__2-01-FULL-49-10;s__2-01-FULL-49-10 sp001771275	1798539	1798539
GCA_001771285.1	N	Y	N	d__Bacteria;p__Methylomirabilota;c__Methylomirabilia;o__Methylomirabilales;f__2-02-FULL-66-22;g__2-02-FULL-66-22;s__2-02-FULL-66-22 sp001771285	1801659	1801659
GCA_001771315.1	N	Y	N	d__Bacteria;p__Dependentiae;c__Babeliae;o__Babeliales;f__UBA12409;g__2-12-FULL-36-22;s__2-12-FULL-36-22 sp001771315	1802376	1802376
GCA_001771365.1	N	Y	N	d__Bacteria;p__Margulisbacteria;c__WOR-1;o__O2-12-FULL-45-9;f__O2-12-FULL-45-9;g__O2-12-FULL-45-9-A;s__O2-12-FULL-45-9-A sp001771365	1802567	1802567
GCA_001771505.1	N	Y	N	d__Bacteria;p__Margulisbacteria;c__WOR-1;o__XYC2-FULL-46-14;f__XYC2-FULL-37-10;g__XYB2-FULL-36-35;s__XYB2-FULL-36-35 sp001771505	1802578	1802578
GCA_001771535.1	N	Y	N	d__Bacteria;p__Margulisbacteria;c__WOR-1;o__XYC2-FULL-46-14;f__XYC2-FULL-37-10;g__XYC2-FULL-37-10;s__XYC2-FULL-37-10 sp001771535	1802579	1802579
GCA_001771545.1	N	Y	N	d__Bacteria;p__Margulisbacteria;c__WOR-1;o__O2-12-FULL-45-9;f__O2-12-FULL-45-9;g__XYD2-FULL-41-8;s__XYD2-FULL-41-8 sp001771545	1802580	1802580
GCA_001771575.1	N	Y	N	d__Bacteria;p__Margulisbacteria;c__WOR-1;o__O2-12-FULL-45-9;f__XYB2-FULL-48-7;g__XYB2-FULL-45-9;s__XYB2-FULL-45-9 sp001771575	1802581	1802581
GCA_001771585.1	N	Y	N	d__Bacteria;p__Margulisbacteria;c__WOR-1;o__XYC2-FULL-46-14;f__XYC2-FULL-46-14;g__XYC2-FULL-46-14;s__XYC2-FULL-46-14 sp001771585	1802582	1802582
GCA_001771615.1	N	Y	N	d__Bacteria;p__Margulisbacteria;c__WOR-1;o__O2-12-FULL-45-9;f__XYB2-FULL-48-7;g__OXYB2-FULL-48-7-A;s__OXYB2-FULL-48-7-A sp001771615	1802583	1802583
GCA_001771735.1	N	Y	N	d__Bacteria;p__WOR-3;c__WOR-3;o__SM23-42;f__SM23-42;g__RBG-13-43-14;s__RBG-13-43-14 sp001771735	1802590	1802590
GCA_001771815.1	N	Y	N	d__Bacteria;p__Bdellovibrionota;c__Bdellovibrionia;o__Bdellovibrionales;f__Bdellovibrionaceae;g__Pseudobdellovibrio;s__Pseudobdellovibrio sp001771815	1797389	1797389
GCA_001771935.1	N	Y	N	d__Bacteria;p__Proteobacteria;c__Gammaproteobacteria;o__Burkholderiales;f__SG8-41;g__SG8-41;s__SG8-41 sp001771935	1797492	1797492
GCA_001771975.1	N	Y	N	d__Bacteria;p__Proteobacteria;c__Gammaproteobacteria;o__Burkholderiales;f__SG8-39;g__2-02-FULL-66-14;s__2-02-FULL-66-14 sp001771975	1797493	1797493
GCA_001771985.1	N	Y	N	d__Bacteria;p__Proteobacteria;c__Gammaproteobacteria;o__Burkholderiales;f__SG8-41;g__2-12-FULL-62-58;s__2-12-FULL-62-58 sp001771985	1797495	1797495
GCA_001772005.1	N	Y	N	d__Bacteria;p__Proteobacteria;c__Gammaproteobacteria;o__Burkholderiales;f__SG8-41;g__2-12-FULL-62-58;s__2-12-FULL-62-58 sp001772005	1797497	1797497
GCA_001772055.1	N	Y	N	d__Bacteria;p__Proteobacteria;c__Gammaproteobacteria;o__Burkholderiales;f__SG8-39;g__SCGC-AG-212-J23;s__SCGC-AG-212-J23 sp001772055	1797504	1797504
GCA_001772255.1	N	Y	N	d__Bacteria;p__Patescibacteria;c__Kazan-3B-28;o__Kazan-3B-28;f__UBA10110;g__RBG-13-50-9;s__RBG-13-50-9 sp001772255	1798535	1798535
GCA_001772335.1	N	Y	N	d__Bacteria;p__Margulisbacteria;c__WOR-1;o__O2-12-FULL-45-9;f__XYB2-FULL-48-7;g__2-01-FULL-53-15;s__2-01-FULL-53-15 sp001772335	1802564	1802564
GCA_001772575.1	N	Y	N	d__Bacteria;p__Patescibacteria;c__WWE3;o__UBA101185;f__UBA10185;g__MEUV01;s__MEUV01 sp001772575	1802612	1802612
GCA_001772615.1	N	Y	N	d__Bacteria;p__Patescibacteria;c__WWE3;o__UBA101185;f__2-01-FULL-41-18;g__2-01-FULL-41-18;s__2-01-FULL-41-18 sp001772615	1802616	1802616
GCA_001772625.1	N	Y	N	d__Bacteria;p__Patescibacteria;c__WWE3;o__UBA101185;f__UBA10185;g__2-01-FULL-42-13;s__2-01-FULL-42-13 sp001772625	1802617	1802617
GCA_001772665.1	N	Y	N	d__Bacteria;p__Patescibacteria;c__WWE3;o__2-01-FULL-39-13;f__2-01-FULL-39-13;g__2-01-FULL-39-13;s__2-01-FULL-39-13 sp001772665	1802624	1802624
GCA_001772805.1	N	Y	N	d__Bacteria;p__Patescibacteria;c__WWE3;o__9FT-COMBO-53-11;f__9FT-COMBO-53-11;g__9FT-COMBO-53-11;s__9FT-COMBO-53-11 sp001772805	1802613	1802613
GCA_001772865.1	N	Y	N	d__Bacteria;p__Patescibacteria;c__WWE3;o__UBA101185;f__UBA10185;g__2-02-FULL-38-14;s__2-02-FULL-38-14 sp001772865	1802620	1802620
GCA_001772985.1	N	Y	N	d__Bacteria;p__Patescibacteria;c__WWE3;o__UBA101185;f__UBA10185;g__MEVN01;s__MEVN01 sp001772985	1802630	1802630
GCA_001773135.1	N	Y	N	d__Bacteria;p__Patescibacteria;c__WWE3;o__UBA101185;f__UBA10185;g__UBA8498;s__UBA8498 sp001773135	1802640	1802640
GCA_001773215.1	N	Y	N	d__Bacteria;p__Patescibacteria;c__WWE3;o__UBA101185;f__UBA10185;g__OXYB2-FULL-41-6;s__OXYB2-FULL-41-6 sp001773215	1802644	1802644
GCA_001773255.1	N	Y	N	d__Bacteria;p__Patescibacteria;c__WWE3;o__UBA101185;f__UBA10185;g__UBA8498;s__UBA8498 sp001773255	1802648	1802648
GCA_001773295.1	N	Y	N	d__Bacteria;p__Patescibacteria;c__WWE3;o__UBA101185;f__UBA10185;g__OXYD1-FULL-39-9;s__OXYD1-FULL-39-9 sp001773295	1802649	1802649
GCA_001773385.1	N	Y	N	d__Bacteria;p__Patescibacteria;c__WWE3;o__UBA101185;f__UBA10185;g__UBA8498;s__UBA8498 sp001773385	1802652	1802652
GCA_001773455.1	N	Y	N	d__Bacteria;p__Patescibacteria;c__Gracilibacteria;o__RBG-16-42-10;f__RBG-16-42-10;g__RBG-16-42-10;s__RBG-16-42-10 sp001773455	1817814	1817814
GCA_001773575.1	N	Y	N	d__Bacteria;p__Patescibacteria;c__Paceibacteria;o__UBA9983_A;f__UBA2163;g__GWA1-54-10;s__GWA1-54-10 sp001773575	1797247	1797247
GCA_001773695.1	N	Y	N	d__Bacteria;p__Patescibacteria;c__Microgenomatia;o__GWA2-44-7;f__Amesbacteraceae;g__WO2-48-25;s__WO2-48-25 sp001773695	1797259	1797259
GCA_001773725.1	N	Y	N	d__Bacteria;p__Patescibacteria;c__Microgenomatia;o__GWA2-44-7;f__Amesbacteraceae;g__01-FULL-48-32b;s__01-FULL-48-32b sp001773725	1797261	1797261
GCA_001773775.1	N	Y	N	d__Bacteria;p__Patescibacteria;c__Microgenomatia;o__GWA2-44-7;f__Amesbacteraceae;g__XYB1-FULL-44-23;s__XYB1-FULL-44-23 sp001773775	1797263	1797263
GCA_001773855.1	N	Y	N	d__Bacteria;p__Acidobacteriota;c__Aminicenantia;o__Aminicenantales;f__RBG-16-66-30;g__RBG-16-66-30;s__RBG-16-66-30 sp001773855	1797271	1797271
GCA_001773955.1	N	Y	N	d__Bacteria;p__Caldatribacteriota;c__JS1;o__SB-45;f__34-128;g__34-128;s__34-128 sp001773955	1797291	1797291
GCA_001773975.1	N	Y	N	d__Bacteria;p__Patescibacteria;c__Paceibacteria;o__GWC2-36-17;f__M10-OD1-4;g__MEYI01;s__MEYI01 sp001773975	1797292	1797292
GCA_001774075.1	N	Y	N	d__Bacteria;p__Patescibacteria;c__Paceibacteria;o__UBA10092;f__UBA10092;g__2-02-FULL-45-18;s__2-02-FULL-45-18 sp001774075	1797304	1797304
GCA_001774105.1	N	Y	N	d__Bacteria;p__Patescibacteria;c__Paceibacteria;o__UBA9936;f__UBA9936;g__UBA9936;s__UBA9936 sp001774105	1797299	1797299
GCA_001774245.1	N	Y	N	d__Archaea;p__Thermoproteota;c__Bathyarchaeia;o__TCS64;f__TCS64;g__UBA8941;s__UBA8941 sp001774245	1797379	1797379
GCA_001774395.1	N	Y	N	d__Bacteria;p__Patescibacteria;c__UBA1384;o__2-12-FULL-50-11;f__2-12-FULL-50-11;g__2-12-FULL-50-11;s__2-12-FULL-50-11 sp001774395	1797471	1797471
GCA_001774455.1	N	Y	N	d__Bacteria;p__Patescibacteria;c__Paceibacteria;o__UBA9983_A;f__UBA2163;g__UBA2163;s__UBA2163 sp001774455	1797580	1797580
GCA_001774495.1	N	Y	N	d__Bacteria;p__Patescibacteria;c__Paceibacteria;o__UBA9983_A;f__UBA12079;g__UBA12079;s__UBA12079 sp001774495	1797582	1797582
GCA_001774505.1	N	Y	N	d__Bacteria;p__RBG-13-66-14;c__RBG-13-66-14;o__RBG-13-66-14;f__RBG-13-66-14;g__RBG-13-66-14;s__RBG-13-66-14 sp001774505	1817816	1817816
GCA_001774555.1	N	Y	N	d__Bacteria;p__Patescibacteria;c__Microgenomatia;o__UBA1400;f__MFAQ01;g__2-01-FULL-50-23;s__2-01-FULL-50-23 sp001774555	1817724	1817724
GCA_001774685.1	N	Y	N	d__Bacteria;p__Patescibacteria;c__Microgenomatia;o__UBA1400;f__MFAQ01;g__UBA10133;s__UBA10133 sp001774685	1817733	1817733
GCA_001774865.1	N	Y	N	d__Bacteria;p__Patescibacteria;c__Microgenomatia;o__Curtissbacterales;f__GWA2-41-24;g__MFBF01;s__MFBF01 sp001774865	1797716	1797716
GCA_001774945.1	N	Y	N	d__Bacteria;p__Patescibacteria;c__Microgenomatia;o__Curtissbacterales;f__GWA2-41-24;g__2-12-FULL-41-17;s__2-12-FULL-41-17 sp001774945	1797722	1797722
GCA_001774995.1	N	Y	N	d__Bacteria;p__Patescibacteria;c__Microgenomatia;o__Curtissbacterales;f__GWA2-41-24;g__MFBO01;s__MFBO01 sp001774995	1797725	1797725
GCA_001775055.1	N	Y	N	d__Bacteria;p__Patescibacteria;c__Microgenomatia;o__Curtissbacterales;f__GWA2-41-24;g__GWA2-41-24;s__GWA2-41-24 sp001775055	1797731	1797731
GCA_001775095.1	N	Y	N	d__Bacteria;p__Patescibacteria;c__Microgenomatia;o__Curtissbacterales;f__GWA2-41-24;g__GWC1-40-35;s__GWC1-40-35 sp001775095	1797737	1797737
GCA_001775255.1	N	Y	N	d__Bacteria;p__Desulfobacterota_D;c__UBA1144;o__UBA2774;f__UBA2774;g__2-12-FULL-53-21;s__2-12-FULL-53-21 sp001775255	1797756	1797756
GCA_001775355.1	N	Y	N	d__Bacteria;p__Zixibacteria;c__MSB-5A5;o__MSB-5A5;f__RBG-16-43-9;g__RBG-16-43-9;s__RBG-16-43-9 sp001775355	1802784	1802784
GCA_001775395.1	N	Y	N	d__Bacteria;p__Zixibacteria;c__MSB-5A5;o__UBA10806;f__UBA10806;g__UBA10806;s__UBA10806 sp001775395	1802787	1802787
GCA_001775445.1	N	Y	N	d__Bacteria;p__Patescibacteria;c__Paceibacteria;o__UBA9983_A;f__UBA2163;g__GWA1-54-10;s__GWA1-54-10 sp001775445	1797241	1797241
GCA_001775475.1	N	Y	N	d__Bacteria;p__Patescibacteria;c__Paceibacteria;o__UBA9983_A;f__UBA2163;g__GWA1-54-10;s__GWA1-54-10 sp001775475	1797242	1797242
GCA_001775485.1	N	Y	N	d__Bacteria;p__Patescibacteria;c__Paceibacteria;o__UBA9983_A;f__UBA2163;g__GWA1-54-10;s__GWA1-54-10 sp001775485	1797243	1797243
GCA_001775555.1	N	Y	N	d__Bacteria;p__Patescibacteria;c__Microgenomatia;o__GWA2-44-7;f__Amesbacteraceae;g__UBA12042;s__UBA12042 sp001775555	1797250	1797250
GCA_001775715.1	N	Y	N	d__Bacteria;p__Acidobacteriota;c__Aminicenantia;o__Aminicenantales;f__RBG-16-66-30;g__RBG-16-66-30;s__RBG-16-66-30 sp001775715	1797274	1797274
GCA_001775755.1	N	Y	N	d__Bacteria;p__Acidobacteriota;c__Aminicenantia;o__Aminicenantales;f__RBG-16-66-30;g__RBG-16-66-30;s__RBG-16-66-30 sp001775755	1797277	1797277
GCA_001775835.1	N	Y	N	d__Bacteria;p__Patescibacteria;c__Paceibacteria;o__GWC2-36-17;f__M10-OD1-4;g__WO2-46-25;s__WO2-46-25 sp001775835	1797296	1797296
GCA_001775955.1	N	Y	N	d__Archaea;p__Thermoproteota;c__Bathyarchaeia;o__40CM-2-53-6;f__RBG-13-38-9;g__RBG-13-38-9;s__RBG-13-38-9 sp001775955	1797377	1797377
GCA_001775965.1	N	Y	N	d__Archaea;p__Thermoproteota;c__Bathyarchaeia;o__TCS64;f__TCS64;g__RBG-16-57-9;s__RBG-16-57-9 sp001775965	1797380	1797380
GCA_001775995.1	N	Y	N	d__Archaea;p__Thermoproteota;c__Bathyarchaeia;o__RBG-16-48-13;f__RBG-16-48-13;g__RBG-16-48-13;s__RBG-16-48-13 sp001775995	1797381	1797381
GCA_001776015.1	N	Y	N	d__Archaea;p__Thermoproteota;c__Bathyarchaeia;o__TCS64;f__TCS64;g__RBG-16-57-9;s__RBG-16-57-9 sp001776015	1797382	1797382
GCA_001776195.1	N	Y	N	d__Bacteria;p__Patescibacteria;c__UBA1384;o__XYA2-FULL-43-10;f__XYA2-FULL-43-10;g__XYA2-FULL-43-10;s__XYA2-FULL-43-10 sp001776195	1797472	1797472
GCA_001776275.1	N	Y	N	d__Bacteria;p__Patescibacteria;c__Microgenomatia;o__UBA1400;f__MFAQ01;g__MFAQ01;s__MFAQ01 sp001776275	1817731	1817731
GCA_001776335.1	N	Y	N	d__Bacteria;p__Patescibacteria;c__Microgenomatia;o__Curtissbacterales;f__GWA2-41-24;g__2-01-FULL-41-11;s__2-01-FULL-41-11 sp001776335	1797711	1797711
GCA_001776425.1	N	Y	N	d__Bacteria;p__Patescibacteria;c__Microgenomatia;o__Curtissbacterales;f__GWA2-41-24;g__MFBN01;s__MFBN01 sp001776425	1797724	1797724
GCA_001776475.1	N	Y	N	d__Bacteria;p__Patescibacteria;c__Microgenomatia;o__Curtissbacterales;f__GWA2-41-24;g__2-01-FULL-41-18-A;s__2-01-FULL-41-18-A sp001776475	1797727	1797727
GCA_001776505.1	N	Y	N	d__Bacteria;p__Patescibacteria;c__Microgenomatia;o__Curtissbacterales;f__GWA2-41-24;g__WO2-FULL-40-11;s__WO2-FULL-40-11 sp001776505	1797732	1797732
GCA_001776545.1	N	Y	N	d__Bacteria;p__Patescibacteria;c__Microgenomatia;o__Curtissbacterales;f__GWA2-41-24;g__WO2-42-50;s__WO2-42-50 sp001776545	1797736	1797736
GCA_001776635.1	N	Y	N	d__Bacteria;p__Patescibacteria;c__Microgenomatia;o__Daviesbacterales;f__UBA10151;g__UBA10151;s__UBA10151 sp001776635	1797762	1797762
GCA_001776775.1	N	Y	N	d__Bacteria;p__Patescibacteria;c__Microgenomatia;o__Daviesbacterales;f__UBA10151;g__HO2-FULL-47-45;s__HO2-FULL-47-45 sp001776775	1797776	1797776
GCA_001776785.1	N	Y	N	d__Bacteria;p__Patescibacteria;c__Microgenomatia;o__Daviesbacterales;f__UBA10151;g__GWB1-36-5;s__GWB1-36-5 sp001776785	1797778	1797778
GCA_001776865.1	N	Y	N	d__Bacteria;p__Patescibacteria;c__Microgenomatia;o__Daviesbacterales;f__UBA10151;g__2-12-FULL-37-11;s__2-12-FULL-37-11 sp001776865	1797783	1797783
GCA_001776905.1	N	Y	N	d__Bacteria;p__Patescibacteria;c__Microgenomatia;o__Daviesbacterales;f__UBA10151;g__2-01-FULL-39-12-A;s__2-01-FULL-39-12-A sp001776905	1797785	1797785
GCA_001776935.1	N	Y	N	d__Bacteria;p__Patescibacteria;c__Microgenomatia;o__Daviesbacterales;f__UBA10151;g__UBA10151;s__UBA10151 sp001776935	1797786	1797786
GCA_001776975.1	N	Y	N	d__Bacteria;p__Patescibacteria;c__Microgenomatia;o__Daviesbacterales;f__UBA10151;g__2-01-FULL-40-24;s__2-01-FULL-40-24 sp001776975	1797765	1797765
GCA_001777015.1	N	Y	N	d__Bacteria;p__Patescibacteria;c__Microgenomatia;o__Daviesbacterales;f__UBA10151;g__2-02-FULL-36-13;s__2-02-FULL-36-13 sp001777015	1797768	1797768
GCA_001777055.1	N	Y	N	d__Bacteria;p__Patescibacteria;c__Microgenomatia;o__Daviesbacterales;f__UBA10151;g__2-02-FULL-38-15;s__2-02-FULL-38-15 sp001777055	1797770	1797770
GCA_001777455.1	N	Y	N	d__Bacteria;p__Patescibacteria;c__Microgenomatia;o__Daviesbacterales;f__UBA10151;g__UBA10151;s__UBA10151 sp001777455	1797798	1797798
GCA_001777515.1	N	Y	N	d__Bacteria;p__Patescibacteria;c__Doudnabacteria;o__UBA920;f__2-01-FULL-46-14;g__2-01-FULL-46-14;s__2-01-FULL-46-14 sp001777515	1817819	1817819
GCA_001777575.1	N	Y	N	d__Bacteria;p__Patescibacteria;c__Doudnabacteria;o__UBA920;f__O2-02-FULL-48-8;g__O2-02-FULL-48-8;s__O2-02-FULL-48-8 sp001777575	1817825	1817825
GCA_001777585.1	N	Y	N	d__Bacteria;p__Patescibacteria;c__Doudnabacteria;o__UBA920;f__2-01-FULL-50-11;g__2-01-FULL-50-11;s__2-01-FULL-50-11 sp001777585	1817828	1817828
GCA_001777655.1	N	Y	N	d__Bacteria;p__Patescibacteria;c__Doudnabacteria;o__UBA920;f__O2-02-FULL-48-8;g__2-01-FULL-44-21;s__2-01-FULL-44-21 sp001777655	1817831	1817831
GCA_001777665.1	N	Y	N	d__Bacteria;p__Patescibacteria;c__Doudnabacteria;o__UBA920;f__O2-02-FULL-48-8;g__O2-12-FULL-42-9;s__O2-12-FULL-42-9 sp001777665	1817830	1817830
GCA_001777915.1	N	Y	N	d__Bacteria;p__Edwardsbacteria;c__AC1;o__AC1;f__EtOH8;g__UBA2226;s__UBA2226 sp001777915	1817852	1817852
GCA_001777995.1	N	Y	N	d__Bacteria;p__Patescibacteria;c__ABY1;o__BM507;f__XYC2-FULL-47-12;g__2-12-FULL-45-10;s__2-12-FULL-45-10 sp001777995	1797988	1797988
GCA_001778055.1	N	Y	N	d__Bacteria;p__Patescibacteria;c__ABY1;o__BM507;f__GWC2-42-12;g__GWC2-42-12;s__GWC2-42-12 sp001778055	1797991	1797991
GCA_001778095.1	N	Y	N	d__Bacteria;p__Patescibacteria;c__ABY1;o__XYB2-FULL-38-15;f__XYB2-FULL-38-15;g__XYB2-FULL-38-15;s__XYB2-FULL-38-15 sp001778095	1797993	1797993
GCA_001778235.1	N	Y	N	d__Bacteria;p__Patescibacteria;c__ABY1;o__UBA11705;f__UBA11705;g__XYA2-FULL-35-8;s__XYA2-FULL-35-8 sp001778235	1798002	1798002
GCA_001778275.1	N	Y	N	d__Bacteria;p__Patescibacteria;c__ABY1;o__UBA11705;f__UBA11705;g__MFGM01;s__MFGM01 sp001778275	1798005	1798005
GCA_001778285.1	N	Y	N	d__Bacteria;p__Patescibacteria;c__ABY1;o__BM507;f__XYC2-FULL-47-12;g__XYC2-FULL-47-12;s__XYC2-FULL-47-12 sp001778285	1798004	1798004
GCA_001778355.1	N	Y	N	d__Bacteria;p__Firestonebacteria;c__D2-FULL-39-29;o__D2-FULL-39-29;f__D2-FULL-39-29;g__D2-FULL-39-29;s__D2-FULL-39-29 sp001778355	1817859	1817859
GCA_001778375.1	N	Y	N	d__Bacteria;p__Firestonebacteria;c__D2-FULL-39-29;o__D2-FULL-39-29;f__D2-FULL-39-29;g__D2-FULL-39-29;s__D2-FULL-39-29 sp001778375	1817862	1817862
GCA_001778455.1	N	Y	N	d__Bacteria;p__Bipolaricaulota;c__Bipolaricaulia;o__RBG-16-55-9;f__RBG-16-55-9;g__RBG-16-55-9;s__RBG-16-55-9 sp001778455	1817864	1817864
GCA_001778495.1	N	Y	N	d__Bacteria;p__Patescibacteria;c__Paceibacteria;o__WO2-41-13;f__2-01-FULL-45-33;g__MFHE01;s__MFHE01 sp001778495	1798326	1798326
GCA_001778545.1	N	Y	N	d__Bacteria;p__Patescibacteria;c__Paceibacteria;o__WO2-41-13;f__UBA11713;g__2-01-FULL-46-13;s__2-01-FULL-46-13 sp001778545	1798331	1798331
GCA_001778595.1	N	Y	N	d__Bacteria;p__Patescibacteria;c__Paceibacteria;o__WO2-41-13;f__2-01-FULL-45-33;g__2-01-FULL-45-33;s__2-01-FULL-45-33 sp001778595	1798333	1798333
GCA_001778635.1	N	Y	N	d__Bacteria;p__Patescibacteria;c__Paceibacteria;o__WO2-41-13;f__2-01-FULL-45-33;g__GWA1-44-25;s__GWA1-44-25 sp001778635	1798336	1798336
GCA_001778695.1	N	Y	N	d__Bacteria;p__Patescibacteria;c__Paceibacteria;o__WO2-41-13;f__2-01-FULL-45-33;g__GWA1-44-29;s__GWA1-44-29 sp001778695	1798342	1798342
GCA_001778785.1	N	Y	N	d__Bacteria;p__Patescibacteria;c__Paceibacteria;o__WO2-41-13;f__UBA11713;g__2-01-FULL-46-13;s__2-01-FULL-46-13 sp001778785	1798352	1798352
GCA_001778875.1	N	Y	N	d__Bacteria;p__Patescibacteria;c__Paceibacteria;o__WO2-41-13;f__2-01-FULL-45-33;g__2-01-FULL-45-33;s__2-01-FULL-45-33 sp001778875	1798358	1798358
GCA_001778905.1	N	Y	N	d__Bacteria;p__Patescibacteria;c__Paceibacteria;o__WO2-41-13;f__UBA11713;g__2-01-FULL-46-13;s__2-01-FULL-46-13 sp001778905	1798364	1798364
GCA_001778985.1	N	Y	N	d__Bacteria;p__Patescibacteria;c__Paceibacteria;o__WO2-41-13;f__UBA11713;g__UBA11713;s__UBA11713 sp001778985	1798368	1798368
GCA_001779055.1	N	Y	N	d__Bacteria;p__Patescibacteria;c__Microgenomatia;o__2-02-FULL-39-11;f__2-02-FULL-39-11;g__2-02-FULL-39-14;s__2-02-FULL-39-14 sp001779055	1798371	1798371
GCA_001779095.1	N	Y	N	d__Bacteria;p__Patescibacteria;c__Microgenomatia;o__UBA10105;f__UBA927;g__RBG-16-52-11;s__RBG-16-52-11 sp001779095	1798374	1798374
GCA_001779115.1	N	Y	N	d__Bacteria;p__Patescibacteria;c__Microgenomatia;o__2-02-FULL-39-11;f__2-02-FULL-39-11;g__2-02-FULL-40-10;s__2-02-FULL-40-10 sp001779115	1798376	1798376
GCA_001779195.1	N	Y	N	d__Bacteria;p__Patescibacteria;c__Microgenomatia;o__2-02-FULL-39-11;f__2-02-FULL-39-11;g__2-02-FULL-39-11;s__2-02-FULL-39-11 sp001779195	1798382	1798382
GCA_001779205.1	N	Y	N	d__Bacteria;p__Patescibacteria;c__Microgenomatia;o__2-02-FULL-39-11;f__2-02-FULL-39-11;g__2-02-FULL-39-14;s__2-02-FULL-39-14 sp001779205	1798383	1798383
GCA_001779235.1	N	Y	N	d__Bacteria;p__Patescibacteria;c__Microgenomatia;o__2-02-FULL-39-11;f__2-02-FULL-39-11;g__2-02-FULL-40-13;s__2-02-FULL-40-13 sp001779235	1798384	1798384
GCA_001779315.1	N	Y	N	d__Bacteria;p__Patescibacteria;c__Microgenomatia;o__2-02-FULL-39-11;f__2-02-FULL-39-11;g__GWA2-43-14;s__GWA2-43-14 sp001779315	1798391	1798391
GCA_001779455.1	N	Y	N	d__Bacteria;p__Patescibacteria;c__Microgenomatia;o__UBA10105;f__UBA927;g__XYB1-FULL-47-11;s__XYB1-FULL-47-11 sp001779455	1798401	1798401
GCA_001779505.1	N	Y	N	d__Bacteria;p__Patescibacteria;c__Paceibacteria;o__UBA6257;f__GWB1-50-10;g__GWA1-54-12;s__GWA1-54-12 sp001779505	1798468	1798468
GCA_001779535.1	N	Y	N	d__Bacteria;p__Patescibacteria;c__Paceibacteria;o__UBA6257;f__GWB1-50-10;g__GWA2-45-9;s__GWA2-45-9 sp001779535	1798470	1798470
GCA_001779575.1	N	Y	N	d__Bacteria;p__Patescibacteria;c__Paceibacteria;o__UBA6257;f__MFKM01;g__MFKM01;s__MFKM01 sp001779575	1798473	1798473
GCA_001779595.1	N	Y	N	d__Bacteria;p__Patescibacteria;c__Paceibacteria;o__UBA9983_A;f__UBA2163;g__UBA918;s__UBA918 sp001779595	1798475	1798475
GCA_001779915.1	N	Y	N	d__Bacteria;p__Patescibacteria;c__Doudnabacteria;o__UBA920;f__O2-02-FULL-48-8;g__2-01-FULL-45-18;s__2-01-FULL-45-18 sp001779915	1817823	1817823
GCA_001779925.1	N	Y	N	d__Bacteria;p__Patescibacteria;c__Doudnabacteria;o__UBA920;f__2-01-FULL-46-14;g__2-01-FULL-46-14;s__2-01-FULL-46-14 sp001779925	1817824	1817824
GCA_001779955.1	N	Y	N	d__Bacteria;p__Patescibacteria;c__Doudnabacteria;o__UBA920;f__2-02-FULL-46-11;g__2-02-FULL-46-11;s__2-02-FULL-46-11 sp001779955	1817832	1817832
GCA_001780035.1	N	Y	N	d__Bacteria;p__Patescibacteria;c__Doudnabacteria;o__UBA920;f__O2-02-FULL-48-8;g__WO2-49-40;s__WO2-49-40 sp001780035	1817838	1817838
GCA_001780165.1	N	Y	N	d__Bacteria;p__Eisenbacteria;c__RBG-16-71-46;o__RBG-16-71-46;f__RBG-16-71-46;g__RBG-16-71-46;s__RBG-16-71-46 sp001780165	1817856	1817856
GCA_001780275.1	N	Y	N	d__Bacteria;p__Patescibacteria;c__ABY1;o__BM507;f__UBA12075;g__XYA2-FULL-47-19;s__XYA2-FULL-47-19 sp001780275	1797994	1797994
GCA_001780285.1	N	Y	N	d__Bacteria;p__Patescibacteria;c__ABY1;o__BM507;f__UBA12075;g__XYC2-34-220;s__XYC2-34-220 sp001780285	1798006	1798006
GCA_001780725.1	N	Y	N	d__Bacteria;p__Patescibacteria;c__Paceibacteria;o__WO2-41-13;f__2-01-FULL-45-33;g__GWA1-44-25;s__GWA1-44-25 sp001780725	1798360	1798360
GCA_001780775.1	N	Y	N	d__Bacteria;p__Patescibacteria;c__Paceibacteria;o__WO2-41-13;f__UBA11713;g__2-01-FULL-46-13;s__2-01-FULL-46-13 sp001780775	1798362	1798362
GCA_001780825.1	N	Y	N	d__Bacteria;p__Gemmatimonadota;c__Glassbacteria;o__GWA2-58-10;f__GWA2-58-10;g__GWA2-58-10;s__GWA2-58-10 sp001780825	1817867	1817867
GCA_001780895.1	N	Y	N	d__Bacteria;p__Patescibacteria;c__Microgenomatia;o__UBA10105;f__UBA927;g__2-01-FULL-46-14-A;s__2-01-FULL-46-14-A sp001780895	1798380	1798380
GCA_001780955.1	N	Y	N	d__Bacteria;p__Patescibacteria;c__Microgenomatia;o__2-02-FULL-39-11;f__2-02-FULL-39-11;g__01-FULL-39-12b;s__01-FULL-39-12b sp001780955	1798388	1798388
GCA_001780985.1	N	Y	N	d__Bacteria;p__Patescibacteria;c__Microgenomatia;o__UBA10105;f__UBA927;g__01-FULL-43-11b;s__01-FULL-43-11b sp001780985	1798392	1798392
GCA_001781025.1	N	Y	N	d__Bacteria;p__Patescibacteria;c__Microgenomatia;o__UBA10105;f__UBA927;g__MFJZ01;s__MFJZ01 sp001781025	1798396	1798396
GCA_001781035.1	N	Y	N	d__Bacteria;p__Patescibacteria;c__Paceibacteria;o__UBA6257;f__GWB1-50-10;g__01-FULL-45-25b;s__01-FULL-45-25b sp001781035	1798471	1798471
GCA_001781095.1	N	Y	N	d__Bacteria;p__Patescibacteria;c__Paceibacteria;o__UBA9983_A;f__UBA2163;g__C7867-001;s__C7867-001 sp001781095	1798481	1798481
GCA_001781105.1	N	Y	N	d__Bacteria;p__Patescibacteria;c__Paceibacteria;o__UBA9983_A;f__UBA2163;g__UBA10103;s__UBA10103 sp001781105	1798482	1798482
GCA_001781125.1	N	Y	N	d__Bacteria;p__Patescibacteria;c__Paceibacteria;o__UBA9983_A;f__UBA2163;g__UBA10103;s__UBA10103 sp001781125	1798480	1798480
GCA_001781175.1	N	Y	N	d__Bacteria;p__Patescibacteria;c__Paceibacteria;o__UBA9983_A;f__UBA2163;g__UBA10103;s__UBA10103 sp001781175	1798485	1798485
GCA_001781205.1	N	Y	N	d__Bacteria;p__Patescibacteria;c__Paceibacteria;o__UBA9983_A;f__UBA2163;g__HO2-49-34;s__HO2-49-34 sp001781205	1798491	1798491
GCA_001781275.1	N	Y	N	d__Bacteria;p__Patescibacteria;c__Paceibacteria;o__UBA9983_A;f__UBA2163;g__UBA10103;s__UBA10103 sp001781275	1798494	1798494
GCA_001781335.1	N	Y	N	d__Bacteria;p__Patescibacteria;c__Paceibacteria;o__UBA9983_A;f__UBA2163;g__UBA10103;s__UBA10103 sp001781335	1798498	1798498
GCA_001781415.1	N	Y	N	d__Bacteria;p__Patescibacteria;c__Paceibacteria;o__UBA9983_A;f__UBA2163;g__OLB19;s__OLB19 sp001781415	1798506	1798506
GCA_001781435.1	N	Y	N	d__Bacteria;p__Patescibacteria;c__Paceibacteria;o__UBA9983_A;f__UBA2163;g__2-01-FULL-51-21;s__2-01-FULL-51-21 sp001781435	1798508	1798508
GCA_001781445.1	N	Y	N	d__Bacteria;p__Patescibacteria;c__Paceibacteria;o__UBA9983_A;f__UBA2163;g__UBA10103;s__UBA10103 sp001781445	1798488	1798488
GCA_001781465.1	N	Y	N	d__Bacteria;p__Patescibacteria;c__Paceibacteria;o__UBA9983_A;f__UBA2163;g__UBA10103;s__UBA10103 sp001781465	1798490	1798490
GCA_001781555.1	N	Y	N	d__Bacteria;p__Patescibacteria;c__Paceibacteria;o__UBA9983_A;f__UBA2163;g__UBA10103;s__UBA10103 sp001781555	1798502	1798502
GCA_001781625.1	N	Y	N	d__Bacteria;p__Patescibacteria;c__Paceibacteria;o__UBA9983_A;f__UBA2163;g__C7867-001;s__C7867-001 sp001781625	1798505	1798505
GCA_001781685.1	N	Y	N	d__Bacteria;p__Patescibacteria;c__Paceibacteria;o__UBA9983_A;f__UBA2163;g__UBA10103;s__UBA10103 sp001781685	1798512	1798512
GCA_001781715.1	N	Y	N	d__Bacteria;p__Patescibacteria;c__Paceibacteria;o__UBA9983_A;f__UBA2163;g__C7867-001;s__C7867-001 sp001781715	1798516	1798516
GCA_001781915.1	N	Y	N	d__Bacteria;p__Patescibacteria;c__Paceibacteria;o__UBA9983_A;f__UBA2163;g__C7867-001;s__C7867-001 sp001781915	1798533	1798533
GCA_001781995.1	N	Y	N	d__Bacteria;p__Patescibacteria;c__Microgenomatia;o__Levybacterales;f__UBA12049;g__MFNH01;s__MFNH01 sp001781995	1798584	1798584
GCA_001782015.1	N	Y	N	d__Bacteria;p__Patescibacteria;c__Microgenomatia;o__Levybacterales;f__GWA1-39-11;g__2-01-FULL-36-15;s__2-01-FULL-36-15 sp001782015	1798586	1798586
GCA_001782035.1	N	Y	N	d__Bacteria;p__Patescibacteria;c__Microgenomatia;o__Levybacterales;f__UBA12049;g__01-FULL-36-15b;s__01-FULL-36-15b sp001782035	1798588	1798588
GCA_001782045.1	N	Y	N	d__Bacteria;p__Patescibacteria;c__Microgenomatia;o__Levybacterales;f__UBA12049;g__01-FULL-36-15b;s__01-FULL-36-15b sp001782045	1798587	1798587
GCA_001782075.1	N	Y	N	d__Bacteria;p__Patescibacteria;c__Microgenomatia;o__Levybacterales;f__UBA12049;g__2-01-FULL-38-26;s__2-01-FULL-38-26 sp001782075	1798591	1798591
GCA_001782085.1	N	Y	N	d__Bacteria;p__Patescibacteria;c__Microgenomatia;o__Levybacterales;f__UBA12049;g__2-01-FULL-38-21;s__2-01-FULL-38-21 sp001782085	1798589	1798589
GCA_001782165.1	N	Y	N	d__Bacteria;p__Patescibacteria;c__Microgenomatia;o__Levybacterales;f__UBA12049;g__2-01-FULL-38-13;s__2-01-FULL-38-13 sp001782165	1798598	1798598
GCA_001782195.1	N	Y	N	d__Bacteria;p__Patescibacteria;c__Microgenomatia;o__Levybacterales;f__UBA12049;g__2-02-FULL-37-13;s__2-02-FULL-37-13 sp001782195	1798602	1798602
GCA_001782235.1	N	Y	N	d__Bacteria;p__Patescibacteria;c__Microgenomatia;o__Levybacterales;f__GWA1-39-11;g__GWA1-39-11;s__GWA1-39-11 sp001782235	1798605	1798605
GCA_001782475.1	N	Y	N	d__Bacteria;p__Patescibacteria;c__Microgenomatia;o__Levybacterales;f__UBA12049;g__2-01-FULL-38-21;s__2-01-FULL-38-21 sp001782475	1798620	1798620
GCA_001782515.1	N	Y	N	d__Bacteria;p__Patescibacteria;c__Microgenomatia;o__Levybacterales;f__UBA12049;g__2-01-FULL-39-10-A;s__2-01-FULL-39-10-A sp001782515	1798622	1798622
GCA_001782645.1	N	Y	N	d__Bacteria;p__Patescibacteria;c__Microgenomatia;o__Levybacterales;f__UBA12049;g__GWB1-37-8;s__GWB1-37-8 sp001782645	1798634	1798634
GCA_001782675.1	N	Y	N	d__Bacteria;p__Patescibacteria;c__Microgenomatia;o__Levybacterales;f__GWA1-39-11;g__GWA1-39-11;s__GWA1-39-11 sp001782675	1798636	1798636
GCA_001782805.1	N	Y	N	d__Bacteria;p__Patescibacteria;c__ABY1;o__Magasanikbacterales;f__UBA922;g__2-12-FULL-41-16;s__2-12-FULL-41-16 sp001782805	1798672	1798672
GCA_001782825.1	N	Y	N	d__Bacteria;p__Patescibacteria;c__ABY1;o__Magasanikbacterales;f__UBA922;g__XYB1-40-15;s__XYB1-40-15 sp001782825	1798671	1798671
GCA_001782975.1	N	Y	N	d__Bacteria;p__Patescibacteria;c__ABY1;o__Magasanikbacterales;f__2-02-FULL-50-9b;g__2-02-FULL-50-9b;s__2-02-FULL-50-9b sp001782975	1798682	1798682
GCA_001783035.1	N	Y	N	d__Bacteria;p__Patescibacteria;c__ABY1;o__Magasanikbacterales;f__GWA2-37-8;g__2-02-FULL-45-10;s__2-02-FULL-45-10 sp001783035	1798689	1798689
GCA_001783065.1	N	Y	N	d__Bacteria;p__Patescibacteria;c__ABY1;o__Magasanikbacterales;f__UBA922;g__2-12-FULL-43-12;s__2-12-FULL-43-12 sp001783065	1798692	1798692
GCA_001783145.1	N	Y	N	d__Bacteria;p__Patescibacteria;c__ABY1;o__Magasanikbacterales;f__UBA10003;g__GWC2-40-17;s__GWC2-40-17 sp001783145	1798698	1798698
GCA_001783185.1	N	Y	N	d__Bacteria;p__Patescibacteria;c__ABY1;o__Magasanikbacterales;f__UBA922;g__XYB1-40-15;s__XYB1-40-15 sp001783185	1798703	1798703
GCA_001783215.1	N	Y	N	d__Bacteria;p__Patescibacteria;c__ABY1;o__Magasanikbacterales;f__GWA2-37-8;g__XYD2-FULL-39-9;s__XYD2-FULL-39-9 sp001783215	1798705	1798705
GCA_001783255.1	N	Y	N	d__Bacteria;p__Patescibacteria;c__ABY1;o__Magasanikbacterales;f__UBA922;g__UBA1557;s__UBA1557 sp001783255	1798706	1798706
GCA_001783275.1	N	Y	N	d__Bacteria;p__Margulisbacteria;c__Riflemargulisbacteria;o__GWF2-35-9;f__GWF2-35-9;g__GWF2-35-9;s__GWF2-35-9 sp001783275	1817873	1817873
GCA_001783335.1	N	Y	N	d__Bacteria;p__Patescibacteria;c__Paceibacteria;o__UBA9983_A;f__UBA2163;g__UBA10103;s__UBA10103 sp001783335	1798507	1798507
GCA_001783355.1	N	Y	N	d__Bacteria;p__Patescibacteria;c__Paceibacteria;o__UBA9983_A;f__UBA2163;g__UBA10103;s__UBA10103 sp001783355	1798513	1798513
GCA_001783465.1	N	Y	N	d__Bacteria;p__Patescibacteria;c__Paceibacteria;o__UBA9983_A;f__UBA2163;g__C7867-001;s__C7867-001 sp001783465	1798521	1798521
GCA_001783515.1	N	Y	N	d__Bacteria;p__Patescibacteria;c__Paceibacteria;o__UBA9983_A;f__UBA2163;g__HO2-49-34;s__HO2-49-34 sp001783515	1798526	1798526
GCA_001783525.1	N	Y	N	d__Bacteria;p__Patescibacteria;c__Paceibacteria;o__UBA9983_A;f__UBA2163;g__UBA918;s__UBA918 sp001783525	1798531	1798531
GCA_001783565.1	N	Y	N	d__Bacteria;p__Patescibacteria;c__Paceibacteria;o__UBA9983_A;f__UBA2163;g__OLB19;s__OLB19 sp001783565	1798532	1798532
GCA_001783595.1	N	Y	N	d__Bacteria;p__Patescibacteria;c__ABY1;o__UBA2196;f__GWA2-42-15;g__2-02-FULL-39-13;s__2-02-FULL-39-13 sp001783595	1798561	1798561
GCA_001783695.1	N	Y	N	d__Bacteria;p__SAR324;c__SAR324;o__XYD2-FULL-50-16;f__XYD2-FULL-50-16;g__XYD2-FULL-50-16;s__XYD2-FULL-50-16 sp001783695	1817772	1817772
GCA_001783715.1	N	Y	N	d__Bacteria;p__SAR324;c__SAR324;o__XYD2-FULL-50-16;f__XYD2-FULL-50-16;g__XYC1-FULL-56-13;s__XYC1-FULL-56-13 sp001783715	1817773	1817773
GCA_001783805.1	N	Y	N	d__Bacteria;p__Patescibacteria;c__Microgenomatia;o__Levybacterales;f__UBA12049;g__GWB1-37-8;s__GWB1-37-8 sp001783805	1798595	1798595
GCA_001784055.1	N	Y	N	d__Bacteria;p__Patescibacteria;c__Microgenomatia;o__Levybacterales;f__UBA12049;g__2-01-FULL-42-15;s__2-01-FULL-42-15 sp001784055	1798626	1798626
GCA_001784115.1	N	Y	N	d__Bacteria;p__Patescibacteria;c__Microgenomatia;o__Levybacterales;f__UBA12049;g__2-01-FULL-37-20;s__2-01-FULL-37-20 sp001784115	1798630	1798630
GCA_001784155.1	N	Y	N	d__Bacteria;p__Patescibacteria;c__Microgenomatia;o__Levybacterales;f__UBA12049;g__UBA12049;s__UBA12049 sp001784155	1798638	1798638
GCA_001784175.1	N	Y	N	d__Bacteria;p__Lindowbacteria;c__2-12-FULL-62-27;o__2-12-FULL-62-27;f__2-12-FULL-62-27;g__2-12-FULL-62-27;s__2-12-FULL-62-27 sp001784175	1817870	1817870
GCA_001784275.1	N	Y	N	d__Bacteria;p__Patescibacteria;c__ABY1;o__Magasanikbacterales;f__UBA922;g__MFQB01;s__MFQB01 sp001784275	1798680	1798680
GCA_001784285.1	N	Y	N	d__Bacteria;p__Patescibacteria;c__ABY1;o__Magasanikbacterales;f__UBA922;g__UBA10181;s__UBA10181 sp001784285	1798681	1798681
GCA_001784435.1	N	Y	N	d__Bacteria;p__Patescibacteria;c__ABY1;o__Magasanikbacterales;f__GWA2-37-8;g__XYD2-FULL-41-14;s__XYD2-FULL-41-14 sp001784435	1798704	1798704
GCA_001784475.1	N	Y	N	d__Bacteria;p__Patescibacteria;c__ABY1;o__Magasanikbacterales;f__GWA2-37-8;g__XYD2-FULL-41-14;s__XYD2-FULL-41-14 sp001784475	1798709	1798709
GCA_001784535.1	N	Y	N	d__Bacteria;p__Cyanobacteria;c__Vampirovibrionia;o__Gastranaerophilales;f__UBA9579;g__UBA9971;s__UBA9971 sp001784535	1801604	1801604
GCA_001784555.1	N	Y	N	d__Bacteria;p__Cyanobacteria;c__Vampirovibrionia;o__2-02-FULL-35-15;f__2-02-FULL-35-15;g__2-02-FULL-34-12;s__2-02-FULL-34-12 sp001784555	1801607	1801607
GCA_001784565.1	N	Y	N	d__Bacteria;p__Cyanobacteria;c__Vampirovibrionia;o__Gastranaerophilales;f__UBA9579;g__GWF2-37-15;s__GWF2-37-15 sp001784565	1801606	1801606
GCA_001784585.1	N	Y	N	d__Bacteria;p__Cyanobacteria;c__Vampirovibrionia;o__2-02-FULL-35-15;f__2-02-FULL-35-15;g__2-02-FULL-35-15;s__2-02-FULL-35-15 sp001784585	1801608	1801608
GCA_001784615.1	N	Y	N	d__Bacteria;p__Cyanobacteria;c__Vampirovibrionia;o__Gastranaerophilales;f__UBA9579;g__UBA9579;s__UBA9579 sp001784615	1801611	1801611
GCA_001784635.1	N	Y	N	d__Archaea;p__Aenigmatarchaeota;c__Aenigmatarchaeia;o__CG10238-14;f__CG10238-14;g__RBG-16-49-10;s__RBG-16-49-10 sp001784635	1801633	1801633
GCA_001784695.1	N	Y	N	d__Bacteria;p__Patescibacteria;c__Paceibacteria;o__Moranbacterales;f__UBA1568;g__UBA1568;s__UBA1568 sp001784695	1801637	1801637
GCA_001784725.1	N	Y	N	d__Bacteria;p__Patescibacteria;c__Paceibacteria;o__Moranbacterales;f__2-12-FULL-40-10;g__2-12-FULL-40-10;s__2-12-FULL-40-10 sp001784725	1801639	1801639
GCA_001784735.1	N	Y	N	d__Bacteria;p__Patescibacteria;c__Paceibacteria;o__Moranbacterales;f__UBA1568;g__UBA1568;s__UBA1568 sp001784735	1801643	1801643
GCA_001784805.1	N	Y	N	d__Bacteria;p__Patescibacteria;c__Paceibacteria;o__Moranbacterales;f__UBA2206;g__UBA2206;s__UBA2206 sp001784805	1801646	1801646
GCA_001784815.1	N	Y	N	d__Bacteria;p__Patescibacteria;c__Paceibacteria;o__Moranbacterales;f__UBA2206;g__XYA2-FULL-43-15;s__XYA2-FULL-43-15 sp001784815	1801647	1801647
GCA_001784875.1	N	Y	N	d__Bacteria;p__Patescibacteria;c__Paceibacteria;o__Moranbacterales;f__UBA11712;g__UBA11712;s__UBA11712 sp001784875	1801649	1801649
GCA_001785115.1	N	Y	N	d__Bacteria;p__Proteobacteria;c__Gammaproteobacteria;o__Acidiferrobacterales;f__Sulfurifustaceae;g__RBG-16-65-34;s__RBG-16-65-34 sp001785115	1817760	1817760
GCA_001785175.1	N	Y	N	d__Bacteria;p__Proteobacteria;c__Gammaproteobacteria;o__Acidiferrobacterales;f__Sulfurifustaceae;g__MFSY01;s__MFSY01 sp001785175	1817764	1817764
GCA_001785195.1	N	Y	N	d__Bacteria;p__Proteobacteria;c__Gammaproteobacteria;o__Acidiferrobacterales;f__Sulfurifustaceae;g__Sulfuricaulis;s__Sulfuricaulis sp001785195	1817767	1817767
GCA_001785355.1	N	Y	N	d__Bacteria;p__Patescibacteria;c__Paceibacteria;o__UBA9983_A;f__UBA9973;g__UBA9973;s__UBA9973 sp001785355	1801740	1801740
GCA_001785445.1	N	Y	N	d__Bacteria;p__Patescibacteria;c__Paceibacteria;o__UBA9983_A;f__UBA9973;g__UBA9973;s__UBA9973 sp001785445	1801745	1801745
GCA_001785515.1	N	Y	N	d__Bacteria;p__Patescibacteria;c__Paceibacteria;o__UBA9983_A;f__UBA9973;g__UBA9973;s__UBA9973 sp001785515	1801748	1801748
GCA_001785575.1	N	Y	N	d__Bacteria;p__Patescibacteria;c__Paceibacteria;o__UBA9983_A;f__UBA9973;g__MFUC01;s__MFUC01 sp001785575	1801752	1801752
GCA_001785615.1	N	Y	N	d__Bacteria;p__Patescibacteria;c__Paceibacteria;o__UBA9983_A;f__UBA9973;g__UBA9973;s__UBA9973 sp001785615	1801756	1801756
GCA_001785675.1	N	Y	N	d__Bacteria;p__Patescibacteria;c__Paceibacteria;o__UBA9983_A;f__UBA9973;g__UBA9973;s__UBA9973 sp001785675	1801759	1801759
GCA_001785725.1	N	Y	N	d__Bacteria;p__Patescibacteria;c__Paceibacteria;o__UBA9983_A;f__UBA1006;g__01-FULL-36-10b;s__01-FULL-36-10b sp001785725	1801766	1801766
GCA_001785735.1	N	Y	N	d__Bacteria;p__Patescibacteria;c__Paceibacteria;o__UBA9983_A;f__UBA9973_B;g__MFUP01;s__MFUP01 sp001785735	1801765	1801765
GCA_001785805.1	N	Y	N	d__Bacteria;p__Patescibacteria;c__Paceibacteria;o__UBA9983_A;f__UBA9973;g__UBA9973;s__UBA9973 sp001785805	1801770	1801770
GCA_001785865.1	N	Y	N	d__Bacteria;p__Patescibacteria;c__Paceibacteria;o__UBA9983_A;f__UBA9973;g__UBA9973;s__UBA9973 sp001785865	1801775	1801775
GCA_001785965.1	N	Y	N	d__Bacteria;p__Patescibacteria;c__Paceibacteria;o__UBA9983_A;f__UBA9973;g__2-01-FULL-42-20;s__2-01-FULL-42-20 sp001785965	1801781	1801781
GCA_001785985.1	N	Y	N	d__Bacteria;p__Patescibacteria;c__Paceibacteria;o__UBA9983_A;f__UBA9973;g__UBA9973;s__UBA9973 sp001785985	1801780	1801780
GCA_001786015.1	N	Y	N	d__Bacteria;p__Patescibacteria;c__Paceibacteria;o__UBA9983_A;f__UBA9973;g__UBA9973;s__UBA9973 sp001786015	1801783	1801783
GCA_001786095.1	N	Y	N	d__Bacteria;p__Patescibacteria;c__Paceibacteria;o__UBA9983_A;f__UBA9973;g__O2-02-FULL-42-17;s__O2-02-FULL-42-17 sp001786095	1801789	1801789
GCA_001786195.1	N	Y	N	d__Bacteria;p__Patescibacteria;c__Paceibacteria;o__UBA9983_A;f__UBA9973;g__UBA9973;s__UBA9973 sp001786195	1801794	1801794
GCA_001786225.1	N	Y	N	d__Bacteria;p__Patescibacteria;c__Paceibacteria;o__UBA9983_A;f__UBA9973;g__UBA9973;s__UBA9973 sp001786225	1801797	1801797
GCA_001786365.1	N	Y	N	d__Bacteria;p__Patescibacteria;c__Paceibacteria;o__UBA9983_A;f__UBA9973;g__UBA9973;s__UBA9973 sp001786365	1801812	1801812
GCA_001786395.1	N	Y	N	d__Archaea;p__Nanoarchaeota;c__Nanoarchaeia;o__Pacearchaeales;f__MFWN01;g__MFWN01;s__MFWN01 sp001786395	1801881	1801881
GCA_001786415.1	N	Y	N	d__Archaea;p__Nanoarchaeota;c__Nanoarchaeia;o__Pacearchaeales;f__GW2011-AR1;g__RBG-13-33-26;s__RBG-13-33-26 sp001786415	1801883	1801883
GCA_001786575.1	N	Y	N	d__Bacteria;p__Patescibacteria;c__Paceibacteria;o__Moranbacterales;f__UBA1568;g__UBA1568;s__UBA1568 sp001786575	1801638	1801638
GCA_001786745.1	N	Y	N	d__Bacteria;p__Patescibacteria;c__Paceibacteria;o__UBA9983_A;f__UBA9973;g__UBA9973;s__UBA9973 sp001786745	1801729	1801729
GCA_001786765.1	N	Y	N	d__Bacteria;p__Patescibacteria;c__Paceibacteria;o__UBA9983_A;f__UBA9973;g__UBA9973;s__UBA9973 sp001786765	1801731	1801731
GCA_001786805.1	N	Y	N	d__Bacteria;p__Patescibacteria;c__Paceibacteria;o__UBA9983_A;f__UBA9973;g__UBA9973;s__UBA9973 sp001786805	1801733	1801733
GCA_001786825.1	N	Y	N	d__Bacteria;p__Patescibacteria;c__Paceibacteria;o__UBA9983_A;f__UBA9973;g__MFTL01;s__MFTL01 sp001786825	1801735	1801735
GCA_001786835.1	N	Y	N	d__Bacteria;p__Patescibacteria;c__Paceibacteria;o__UBA9983_A;f__UBA9973;g__UBA9973;s__UBA9973 sp001786835	1801738	1801738
GCA_001786955.1	N	Y	N	d__Bacteria;p__Patescibacteria;c__Paceibacteria;o__UBA9983_A;f__UBA9973;g__UBA9973;s__UBA9973 sp001786955	1801762	1801762
GCA_001786995.1	N	Y	N	d__Bacteria;p__Patescibacteria;c__Paceibacteria;o__UBA9983_A;f__UBA9973;g__2-01-FULL-33-17;s__2-01-FULL-33-17 sp001786995	1801764	1801764
GCA_001787005.1	N	Y	N	d__Bacteria;p__Patescibacteria;c__Paceibacteria;o__UBA9983_A;f__UBA9973;g__UBA9973;s__UBA9973 sp001787005	1801771	1801771
GCA_001787035.1	N	Y	N	d__Bacteria;p__Patescibacteria;c__Paceibacteria;o__UBA9983_A;f__UBA9973;g__UBA9973;s__UBA9973 sp001787035	1801774	1801774
GCA_001787125.1	N	Y	N	d__Bacteria;p__Patescibacteria;c__Paceibacteria;o__UBA9983_A;f__UBA9973;g__UBA9973;s__UBA9973 sp001787125	1801796	1801796
GCA_001787205.1	N	Y	N	d__Bacteria;p__Patescibacteria;c__Paceibacteria;o__UBA9983_A;f__UBA9973;g__UBA9973;s__UBA9973 sp001787205	1801803	1801803
GCA_001787405.1	N	Y	N	d__Bacteria;p__Patescibacteria;c__Microgenomatia;o__UBA1400;f__PJMF01;g__UBA10119;s__UBA10119 sp001787405	1801888	1801888
GCA_001787455.1	N	Y	N	d__Bacteria;p__Patescibacteria;c__Gracilibacteria;o__UBA1369;f__LOWO2-01-FULL-3;g__2-01-FULL-39-12;s__2-01-FULL-39-12 sp001787455	1801897	1801897
GCA_001787465.1	N	Y	N	d__Bacteria;p__Patescibacteria;c__Gracilibacteria;o__UBA1369;f__GWF2-33-10;g__OXYB2-FULL-32-7;s__OXYB2-FULL-32-7 sp001787465	1801906	1801906
GCA_001787475.1	N	Y	N	d__Bacteria;p__Patescibacteria;c__Gracilibacteria;o__UBA1369;f__2-02-FULL-48-14;g__2-02-FULL-48-14;s__2-02-FULL-48-14 sp001787475	1801898	1801898
GCA_001787535.1	N	Y	N	d__Bacteria;p__Patescibacteria;c__Gracilibacteria;o__Peribacterales;f__Peribacteraceae;g__2-02-FULL-52-16;s__2-02-FULL-52-16 sp001787535	1801914	1801914
GCA_001787585.1	N	Y	N	d__Bacteria;p__Patescibacteria;c__Gracilibacteria;o__Peribacterales;f__Peribacteraceae;g__2-12-FULL-55-11;s__2-12-FULL-55-11 sp001787585	1801921	1801921
GCA_001787755.1	N	Y	N	d__Bacteria;p__Patescibacteria;c__Gracilibacteria;o__Peribacterales;f__Peribacteraceae;g__GWB1-54-5;s__GWB1-54-5 sp001787755	1801934	1801934
GCA_001787855.1	N	Y	N	d__Bacteria;p__Riflebacteria;c__Ozemobacteria;o__Ozemobacterales;f__Ozemobacteraceae;g__Rifleibacterium;s__Rifleibacterium sp001787855	1817874	1817874
GCA_001788015.1	N	Y	N	d__Bacteria;p__Patescibacteria;c__Microgenomatia;o__UBA1406;f__GWC2-37-13;g__2-01-FULL-40-13;s__2-01-FULL-40-13 sp001788015	1802039	1802039
GCA_001788095.1	N	Y	N	d__Bacteria;p__Patescibacteria;c__Microgenomatia;o__UBA1406;f__HO2-37-13b;g__2-12-FULL-37-7b;s__2-12-FULL-37-7b sp001788095	1802047	1802047
GCA_001788215.1	N	Y	N	d__Bacteria;p__Patescibacteria;c__Microgenomatia;o__GCA-001788215;f__2-01-FULL-40-14;g__2-01-FULL-40-14;s__2-01-FULL-40-14 sp001788215	1802064	1802064
GCA_001788295.1	N	Y	N	d__Bacteria;p__Patescibacteria;c__Microgenomatia;o__UBA1406;f__UBA1406;g__UBA1406;s__UBA1406 sp001788295	1802090	1802090
GCA_001788395.1	N	Y	N	d__Bacteria;p__Methylomirabilota;c__Methylomirabilia;o__Rokubacteriales;f__GWA2-73-35;g__UBA12499;s__UBA12499 sp001788395	1802095	1802095
GCA_001788415.1	N	Y	N	d__Bacteria;p__Methylomirabilota;c__Methylomirabilia;o__Rokubacteriales;f__GWA2-73-35;g__UBA12499;s__UBA12499 sp001788415	1802097	1802097
GCA_001788495.1	N	Y	N	d__Bacteria;p__Methylomirabilota;c__Methylomirabilia;o__Rokubacteriales;f__GWA2-73-35;g__GWA2-73-35;s__GWA2-73-35 sp001788495	1802107	1802107
GCA_001788565.1	N	Y	N	d__Bacteria;p__Patescibacteria;c__Saccharimonadia;o__Saccharimonadales;f__UBA10212;g__2-01-FULL-49-22;s__2-01-FULL-49-22 sp001788565	1802145	1802145
GCA_001788795.1	N	Y	N	d__Bacteria;p__Patescibacteria;c__Gracilibacteria;o__UBA1369;f__UBA12470;g__XYC2-FULL-41-22;s__XYC2-FULL-41-22 sp001788795	1801904	1801904
GCA_001788835.1	N	Y	N	d__Bacteria;p__Patescibacteria;c__Gracilibacteria;o__UBA1369;f__GWF2-33-10;g__GWF2-33-10;s__GWF2-33-10 sp001788835	1801907	1801907
GCA_001788925.1	N	Y	N	d__Bacteria;p__Patescibacteria;c__Gracilibacteria;o__Peribacterales;f__Peribacteraceae;g__2-12-FULL-55-11;s__2-12-FULL-55-11 sp001788925	1801917	1801917
GCA_001788955.1	N	Y	N	d__Bacteria;p__Patescibacteria;c__Gracilibacteria;o__Peribacterales;f__Peribacteraceae;g__2-02-FULL-49-16;s__2-02-FULL-49-16 sp001788955	1801918	1801918
GCA_001788965.1	N	Y	N	d__Bacteria;p__Patescibacteria;c__Gracilibacteria;o__Peribacterales;f__Peribacteraceae;g__2-02-FULL-51-10;s__2-02-FULL-51-10 sp001788965	1801919	1801919
GCA_001789045.1	N	Y	N	d__Bacteria;p__Patescibacteria;c__Gracilibacteria;o__Peribacterales;f__Peribacteraceae;g__01-FULL-54-110;s__01-FULL-54-110 sp001789045	1801931	1801931
GCA_001789205.1	N	Y	N	d__Bacteria;p__Fibrobacterota;c__OXYB2-FULL-49-7;o__OXYB2-FULL-49-7;f__XYB2-FULL-49-35;g__XYB2-FULL-49-35;s__XYB2-FULL-49-35 sp001789205	1817885	1817885
GCA_001789355.1	N	Y	N	d__Bacteria;p__Patescibacteria;c__Microgenomatia;o__UBA1406;f__GWC2-37-13;g__O2-01-FULL-39-8;s__O2-01-FULL-39-8 sp001789355	1802033	1802033
GCA_001789395.1	N	Y	N	d__Bacteria;p__Patescibacteria;c__Microgenomatia;o__UBA1406;f__HO2-37-13b;g__HO2-37-13b;s__HO2-37-13b sp001789395	1802035	1802035
GCA_001789445.1	N	Y	N	d__Bacteria;p__Patescibacteria;c__Microgenomatia;o__UBA1406;f__HO2-37-13b;g__2-01-FULL-39-24;s__2-01-FULL-39-24 sp001789445	1802041	1802041
GCA_001789515.1	N	Y	N	d__Bacteria;p__Patescibacteria;c__Microgenomatia;o__UBA1406;f__HO2-37-13b;g__2-02-FULL-43-11-A;s__2-02-FULL-43-11-A sp001789515	1802043	1802043
GCA_001789555.1	N	Y	N	d__Bacteria;p__Patescibacteria;c__Microgenomatia;o__UBA1406;f__GWC2-37-13;g__UBA1450;s__UBA1450 sp001789555	1802049	1802049
GCA_001789635.1	N	Y	N	d__Bacteria;p__Patescibacteria;c__Microgenomatia;o__UBA1406;f__GWC2-37-13;g__2-01-FULL-40-13;s__2-01-FULL-40-13 sp001789635	1802055	1802055
GCA_001789645.1	N	Y	N	d__Bacteria;p__Patescibacteria;c__Microgenomatia;o__UBA1406;f__GWC2-37-13;g__2-01-FULL-40-13;s__2-01-FULL-40-13 sp001789645	1802056	1802056
GCA_001789695.1	N	Y	N	d__Bacteria;p__Patescibacteria;c__Microgenomatia;o__UBA1406;f__GWC2-37-13;g__2-01-FULL-40-13;s__2-01-FULL-40-13 sp001789695	1802058	1802058
GCA_001789725.1	N	Y	N	d__Bacteria;p__Patescibacteria;c__Microgenomatia;o__UBA1406;f__HO2-37-13b;g__2-01-FULL-39-19;s__2-01-FULL-39-19 sp001789725	1802062	1802062
GCA_001789745.1	N	Y	N	d__Bacteria;p__Patescibacteria;c__Microgenomatia;o__UBA1406;f__GWC2-37-13;g__2-01-FULL-40-13;s__2-01-FULL-40-13 sp001789745	1802063	1802063
GCA_001789805.1	N	Y	N	d__Bacteria;p__Patescibacteria;c__Microgenomatia;o__UBA1406;f__GWC2-37-13;g__2-01-FULL-41-22;s__2-01-FULL-41-22 sp001789805	1802067	1802067
GCA_001789855.1	N	Y	N	d__Bacteria;p__Patescibacteria;c__Microgenomatia;o__UBA1406;f__GWC2-37-13;g__GWC2-37-13;s__GWC2-37-13 sp001789855	1802069	1802069
GCA_001789965.1	N	Y	N	d__Bacteria;p__Patescibacteria;c__Microgenomatia;o__UBA1406;f__GWC2-37-13;g__2-01-FULL-40-42;s__2-01-FULL-40-42 sp001789965	1802076	1802076
GCA_001790095.1	N	Y	N	d__Bacteria;p__Patescibacteria;c__Microgenomatia;o__UBA1406;f__GWC2-37-13;g__YC2-FULL-38-9;s__YC2-FULL-38-9 sp001790095	1802083	1802083
GCA_001790205.1	N	Y	N	d__Bacteria;p__Methylomirabilota;c__Methylomirabilia;o__Rokubacteriales;f__GWA2-73-35;g__GWA2-73-35;s__GWA2-73-35 sp001790205	1802096	1802096
GCA_001790315.1	N	Y	N	d__Bacteria;p__Methylomirabilota;c__Methylomirabilia;o__Rokubacteriales;f__GWA2-73-35;g__GWA2-73-35;s__GWA2-73-35 sp001790315	1802106	1802106
GCA_001790445.1	N	Y	N	d__Bacteria;p__Patescibacteria;c__Saccharimonadia;o__Saccharimonadales;f__2-12-FULL-41-12;g__2-12-FULL-41-12;s__2-12-FULL-41-12 sp001790445	1802138	1802138
GCA_001790455.1	N	Y	N	d__Bacteria;p__Patescibacteria;c__Saccharimonadia;o__Saccharimonadales;f__UBA10212_A;g__2-02-FULL-47-12;s__2-02-FULL-47-12 sp001790455	1802137	1802137
GCA_001790515.1	N	Y	N	d__Bacteria;p__Patescibacteria;c__Saccharimonadia;o__Saccharimonadales;f__Saccharimonadaceae;g__2011-GWC2-44-17;s__2011-GWC2-44-17 sp001790515	1802140	1802140
GCA_001790525.1	N	Y	N	d__Bacteria;p__Patescibacteria;c__Saccharimonadia;o__Saccharimonadales;f__UBA10212;g__UBA10212;s__UBA10212 sp001790525	1802142	1802142
GCA_001790575.1	N	Y	N	d__Bacteria;p__Patescibacteria;c__Saccharimonadia;o__Saccharimonadales;f__UBA10212;g__UBA10212;s__UBA10212 sp001790575	1802143	1802143
GCA_001790645.1	N	Y	N	d__Bacteria;p__Schekmanbacteria;c__GWA2-38-11;o__GWA2-38-11;f__GWA2-38-11;g__GWA2-38-11;s__GWA2-38-11 sp001790645	1817876	1817876
GCA_001790715.1	N	Y	N	d__Bacteria;p__Schekmanbacteria;c__GWA2-38-11;o__GWA2-38-11;f__GWA2-38-11;g__GWA2-38-11;s__GWA2-38-11 sp001790715	1817880	1817880
GCA_001790815.1	N	Y	N	d__Bacteria;p__Patescibacteria;c__ABY1;o__SG8-24;f__GWA2-47-26;g__GWA2-47-26;s__GWA2-47-26 sp001790815	1802386	1802386
GCA_001790855.1	N	Y	N	d__Bacteria;p__Schekmanbacteria;c__GWA2-38-11;o__GWA2-38-11;f__GWA2-38-11;g__2-02-FULL-38-14-A;s__2-02-FULL-38-14-A sp001790855	1817882	1817882
GCA_001790955.1	N	Y	N	d__Bacteria;p__Nitrospinota_A;c__UBA8248;o__UBA8248;f__UBA8248;g__2-12-FULL-69-37;s__2-12-FULL-69-37 sp001790955	1802343	1802343
GCA_001791035.1	N	Y	N	d__Bacteria;p__Patescibacteria;c__ABY1;o__SG8-24;f__UBA11717;g__2-02-FULL-53-10;s__2-02-FULL-53-10 sp001791035	1802389	1802389
GCA_001791045.1	N	Y	N	d__Bacteria;p__Patescibacteria;c__ABY1;o__SG8-24;f__GWF2-40-263;g__2-01-FULL-63-20;s__2-01-FULL-63-20 sp001791045	1802385	1802385
GCA_001791115.1	N	Y	N	d__Bacteria;p__Patescibacteria;c__ABY1;o__SG8-24;f__2-12-FULL-57-11;g__2-12-FULL-57-11;s__2-12-FULL-57-11 sp001791115	1802391	1802391
GCA_001791275.1	N	Y	N	d__Bacteria;p__Patescibacteria;c__ABY1;o__SG8-24;f__2-12-FULL-60-25;g__2-12-FULL-60-25;s__2-12-FULL-60-25 sp001791275	1802399	1802399
GCA_001791305.1	N	Y	N	d__Bacteria;p__Patescibacteria;c__ABY1;o__SG8-24;f__GWF2-40-263;g__XYB2-FULL-45-11;s__XYB2-FULL-45-11 sp001791305	1802400	1802400
GCA_001791325.1	N	Y	N	d__Bacteria;p__Patescibacteria;c__ABY1;o__GWA2-46-9;f__GWA2-46-9;g__GWA2-46-9;s__GWA2-46-9 sp001791325	1802402	1802402
GCA_001791425.1	N	Y	N	d__Bacteria;p__Patescibacteria;c__ABY1;o__GWA2-46-9;f__GWA2-46-9;g__GWA2-46-9;s__GWA2-46-9 sp001791425	1802407	1802407
GCA_001791465.1	N	Y	N	d__Bacteria;p__Patescibacteria;c__ABY1;o__2-02-FULL-49-11;f__2-02-FULL-49-11;g__2-02-FULL-49-11;s__2-02-FULL-49-11 sp001791465	1802409	1802409
GCA_001791615.1	N	Y	N	d__Bacteria;p__Patescibacteria;c__ABY1;o__SG8-24;f__GWF2-40-263;g__UBA12396;s__UBA12396 sp001791615	1802416	1802416
GCA_001791645.1	N	Y	N	d__Bacteria;p__Patescibacteria;c__ABY1;o__SG8-24;f__GWF2-40-263;g__YC12-FULL-57-11;s__YC12-FULL-57-11 sp001791645	1802418	1802418
GCA_001791715.1	N	Y	N	d__Bacteria;p__Patescibacteria;c__ABY1;o__SG8-24;f__GWF2-40-263;g__XYB2-FULL-45-11;s__XYB2-FULL-45-11 sp001791715	1802421	1802421
GCA_001791745.1	N	Y	N	d__Bacteria;p__Patescibacteria;c__ABY1;o__SG8-24;f__SG8-24;g__UBA1561;s__UBA1561 sp001791745	1802424	1802424
GCA_001791795.1	N	Y	N	d__Bacteria;p__Wallbacteria;c__UBA9980;o__UBA9980;f__UBA9980;g__UBA9980;s__UBA9980 sp001791795	1817813	1817813
GCA_001791995.1	N	Y	N	d__Bacteria;p__Patescibacteria;c__Microgenomatia;o__GWA2-44-7;f__UBA8517;g__RBG-13-46-13;s__RBG-13-46-13 sp001791995	1802479	1802479
GCA_001792115.1	N	Y	N	d__Bacteria;p__Patescibacteria;c__Microgenomatia;o__GWA2-44-7;f__UBA8517;g__RBG-16-42-24;s__RBG-16-42-24 sp001792115	1802485	1802485
GCA_001792215.1	N	Y	N	d__Bacteria;p__Patescibacteria;c__Microgenomatia;o__GWA2-44-7;f__UBA8517;g__WO2-39-10b;s__WO2-39-10b sp001792215	1802490	1802490
GCA_001792305.1	N	Y	N	d__Bacteria;p__Patescibacteria;c__Microgenomatia;o__GWA2-44-7;f__UBA8517;g__2-01-FULL-39-21;s__2-01-FULL-39-21 sp001792305	1802495	1802495
GCA_001792345.1	N	Y	N	d__Bacteria;p__Patescibacteria;c__Microgenomatia;o__GWA2-44-7;f__UBA8517;g__WO2-FULL-39-10;s__WO2-FULL-39-10 sp001792345	1802497	1802497
GCA_001792465.1	N	Y	N	d__Bacteria;p__Patescibacteria;c__Microgenomatia;o__GWA2-44-7;f__UBA8517;g__2-01-FULL-44-10;s__2-01-FULL-44-10 sp001792465	1802502	1802502
GCA_001792535.1	N	Y	N	d__Bacteria;p__Patescibacteria;c__Microgenomatia;o__GWA2-44-7;f__UBA8517;g__2-01-FULL-39-21;s__2-01-FULL-39-21 sp001792535	1802506	1802506
GCA_001793015.1	N	Y	N	d__Bacteria;p__Patescibacteria;c__Microgenomatia;o__GWA2-44-7;f__UBA8517;g__2-01-FULL-39-10;s__2-01-FULL-39-10 sp001793015	1802516	1802516
GCA_001793095.1	N	Y	N	d__Bacteria;p__Patescibacteria;c__Microgenomatia;o__GWA2-44-7;f__UBA8517;g__HO2-FULL-38-9;s__HO2-FULL-38-9 sp001793095	1802520	1802520
GCA_001793155.1	N	Y	N	d__Bacteria;p__Patescibacteria;c__Microgenomatia;o__GWA2-44-7;f__UBA8517;g__WO2-FULL-39-9;s__WO2-FULL-39-9 sp001793155	1802522	1802522
GCA_001793235.1	N	Y	N	d__Bacteria;p__Patescibacteria;c__Microgenomatia;o__GWA2-44-7;f__UBA8517;g__01-FULL-44-24b;s__01-FULL-44-24b sp001793235	1802526	1802526
GCA_001793775.1	N	Y	N	d__Bacteria;p__Patescibacteria;c__Paceibacteria;o__UBA6257;f__UBA9933;g__GWA1-42-9;s__GWA1-42-9 sp001793775	1802553	1802553
GCA_001793825.1	N	Y	N	d__Bacteria;p__Patescibacteria;c__Paceibacteria;o__UBA6257;f__UBA9933;g__GWC1-37-10;s__GWC1-37-10 sp001793825	1802556	1802556
GCA_001793855.1	N	Y	N	d__Bacteria;p__Patescibacteria;c__Paceibacteria;o__UBA6257;f__GWB1-45-9;g__GWB1-45-9;s__GWB1-45-9 sp001793855	1802557	1802557
GCA_001793865.1	N	Y	N	d__Bacteria;p__Patescibacteria;c__Paceibacteria;o__UBA6257;f__UBA9933;g__WO2-47-17b;s__WO2-47-17b sp001793865	1802558	1802558
GCA_001793895.1	N	Y	N	d__Bacteria;p__Patescibacteria;c__Paceibacteria;o__UBA6257;f__UBA9933;g__UBA9933;s__UBA9933 sp001793895	1802559	1802559
GCA_001793945.1	N	Y	N	d__Bacteria;p__Patescibacteria;c__Paceibacteria;o__UBA6257;f__UBA9933;g__UBA9933;s__UBA9933 sp001793945	1802562	1802562
GCA_001794015.1	N	Y	N	d__Bacteria;p__Patescibacteria;c__Paceibacteria;o__2-02-FULL-40-12;f__GWA2-44-9;g__2-01-FULL-39-28;s__2-01-FULL-39-28 sp001794015	1802659	1802659
GCA_001794025.1	N	Y	N	d__Bacteria;p__Patescibacteria;c__Paceibacteria;o__2-02-FULL-40-12;f__GWA2-44-9;g__2-01-FULL-41-21;s__2-01-FULL-41-21 sp001794025	1802660	1802660
GCA_001794055.1	N	Y	N	d__Bacteria;p__Patescibacteria;c__Paceibacteria;o__2-02-FULL-40-12;f__GWA2-44-9;g__2-01-FULL-41-26;s__2-01-FULL-41-26 sp001794055	1802661	1802661
GCA_001794125.1	N	Y	N	d__Bacteria;p__Patescibacteria;c__Paceibacteria;o__2-02-FULL-40-12;f__GWA2-44-9;g__2-01-FULL-41-26;s__2-01-FULL-41-26 sp001794125	1802665	1802665
GCA_001794195.1	N	Y	N	d__Bacteria;p__Patescibacteria;c__Paceibacteria;o__2-02-FULL-40-12;f__IGHO2-01-FULL-4-A;g__2-01-FULL-44-17;s__2-01-FULL-44-17 sp001794195	1802668	1802668
GCA_001794205.1	N	Y	N	d__Bacteria;p__Patescibacteria;c__Paceibacteria;o__2-02-FULL-40-12;f__GWA2-44-9;g__2-01-FULL-44-22;s__2-01-FULL-44-22 sp001794205	1802669	1802669
GCA_001794215.1	N	Y	N	d__Bacteria;p__Patescibacteria;c__Paceibacteria;o__2-02-FULL-40-12;f__GWA2-44-9;g__GWA2-44-9;s__GWA2-44-9 sp001794215	1802670	1802670
GCA_001794435.1	N	Y	N	d__Bacteria;p__Patescibacteria;c__Paceibacteria;o__2-02-FULL-40-12;f__GWA2-44-9;g__2-01-FULL-43-22;s__2-01-FULL-43-22 sp001794435	1802680	1802680
GCA_001794525.1	N	Y	N	d__Bacteria;p__Patescibacteria;c__Paceibacteria;o__2-02-FULL-40-12;f__GWA2-44-9;g__MGJZ01;s__MGJZ01 sp001794525	1802685	1802685
GCA_001794605.1	N	Y	N	d__Bacteria;p__Patescibacteria;c__Paceibacteria;o__2-02-FULL-40-12;f__IGHO2-12-FULL-4;g__12-FULL-45-19b;s__12-FULL-45-19b sp001794605	1802689	1802689
GCA_001794635.1	N	Y	N	d__Bacteria;p__Patescibacteria;c__Paceibacteria;o__2-02-FULL-40-12;f__GWA2-44-9;g__2-01-FULL-39-28;s__2-01-FULL-39-28 sp001794635	1802690	1802690
GCA_001794755.1	N	Y	N	d__Bacteria;p__Patescibacteria;c__Paceibacteria;o__2-02-FULL-40-12;f__GWA2-44-9;g__GWA2-44-10;s__GWA2-44-10 sp001794755	1802705	1802705
GCA_001794825.1	N	Y	N	d__Bacteria;p__Proteobacteria;c__Alphaproteobacteria;o__Caulobacterales;f__Caulobacteraceae;g__Brevundimonas;s__Brevundimonas sp001794825	1797585	1797585
GCA_001794905.1	N	Y	N	d__Bacteria;p__Chlamydiota;c__Chlamydiia;o__2-12-FULL-49-11;f__2-12-FULL-49-11;g__2-12-FULL-49-11;s__2-12-FULL-49-11 sp001794905	1797603	1797603
GCA_001794935.1	N	Y	N	d__Bacteria;p__Chlamydiota;c__Chlamydiia;o__Chlamydiales;f__SM23-39;g__O2-12-FULL-49-9;s__O2-12-FULL-49-9 sp001794935	1797605	1797605
GCA_001794945.1	N	Y	N	d__Bacteria;p__Chloroflexota;c__Ellin6529;o__CSP1-4;f__CSP1-4;g__GWC2-73-18;s__GWC2-73-18 sp001794945	1797616	1797616
GCA_001795035.1	N	Y	N	d__Bacteria;p__Chloroflexota;c__Dehalococcoidia;o__UBA2777;f__RBG-13-53-26;g__RBG-13-53-26;s__RBG-13-53-26 sp001795035	1797629	1797629
GCA_001795165.1	N	Y	N	d__Bacteria;p__Chloroflexota;c__Anaerolineae;o__Anaerolineales;f__UBA4823;g__RBG-16-57-11;s__RBG-16-57-11 sp001795165	1797651	1797651
GCA_001795235.1	N	Y	N	d__Bacteria;p__Chloroflexota;c__Dehalococcoidia;o__SM23-28-2;f__RBG-16-64-32;g__RBG-16-64-32;s__RBG-16-64-32 sp001795235	1797658	1797658
GCA_001795245.1	N	Y	N	d__Bacteria;p__Chloroflexota;c__Ellin6529;o__CSP1-4;f__CSP1-4;g__UBA5189;s__UBA5189 sp001795245	1797662	1797662
GCA_001795315.1	N	Y	N	d__Bacteria;p__Chloroflexota;c__Dehalococcoidia;o__GIF9;f__UBA5620;g__9FT-COMBO-48-23;s__9FT-COMBO-48-23 sp001795315	1797666	1797666
GCA_001795335.1	N	Y	N	d__Bacteria;p__Chloroflexota;c__Anaerolineae;o__Anaerolineales;f__UBA4823;g__9FT-COMBO-55-16;s__9FT-COMBO-55-16 sp001795335	1797669	1797669
GCA_001795345.1	N	Y	N	d__Bacteria;p__Chloroflexota;c__Ellin6529;o__P2-11E;f__P2-11E;g__GWC2-70-10;s__GWC2-70-10 sp001795345	1797672	1797672
GCA_001795385.1	N	Y	N	d__Bacteria;p__Firmicutes_A;c__Clostridia;o__Lachnospirales;f__UBA12420;g__UBA12420;s__UBA12420 sp001795385	1797679	1797679
GCA_001795455.1	N	Y	N	d__Bacteria;p__Proteobacteria;c__Gammaproteobacteria;o__Burkholderiales;f__Burkholderiaceae;g__Rhodoferax;s__Rhodoferax sp001795455	1797746	1797746
GCA_001795535.1	N	Y	N	d__Bacteria;p__Desulfobacterota_F;c__GWC2-55-46;o__GWC2-55-46;f__GWC2-55-46;g__GWA2-54-12;s__GWA2-54-12 sp001795535	1797808	1797808
GCA_001795615.1	N	Y	N	d__Bacteria;p__Patescibacteria;c__Paceibacteria;o__2-02-FULL-40-12;f__GWA2-44-9;g__2-01-FULL-43-22;s__2-01-FULL-43-22 sp001795615	1802694	1802694
GCA_001795695.1	N	Y	N	d__Bacteria;p__Patescibacteria;c__Paceibacteria;o__2-02-FULL-40-12;f__GWA2-44-9;g__2-01-FULL-49-17;s__2-01-FULL-49-17 sp001795695	1802700	1802700
GCA_001795735.1	N	Y	N	d__Bacteria;p__Patescibacteria;c__Paceibacteria;o__2-02-FULL-40-12;f__GWA2-44-9;g__2-01-FULL-39-28;s__2-01-FULL-39-28 sp001795735	1802702	1802702
GCA_001795795.1	N	Y	N	d__Bacteria;p__Patescibacteria;c__Paceibacteria;o__2-02-FULL-40-12;f__GWA2-44-9;g__2-02-FULL-46-19;s__2-02-FULL-46-19 sp001795795	1802707	1802707
GCA_001795975.1	N	Y	N	d__Bacteria;p__Patescibacteria;c__Paceibacteria;o__2-02-FULL-40-12;f__GWA2-44-9;g__2-01-FULL-44-22;s__2-01-FULL-44-22 sp001795975	1802718	1802718
GCA_001796045.1	N	Y	N	d__Bacteria;p__Proteobacteria;c__Alphaproteobacteria;o__Caulobacterales;f__Caulobacteraceae;g__Brevundimonas;s__Brevundimonas sp001796045	1797588	1797588
GCA_001796155.1	N	Y	N	d__Bacteria;p__Chlamydiota;c__Chlamydiia;o__Chlamydiales;f__SM23-39;g__O2-12-FULL-27-8;s__O2-12-FULL-27-8 sp001796155	1797601	1797601
GCA_001796285.1	N	Y	N	d__Bacteria;p__Chlamydiota;c__Chlamydiia;o__Chlamydiales;f__SM23-39;g__2-02-FULL-45-22;s__2-02-FULL-45-22 sp001796285	1797610	1797610
GCA_001796315.1	N	Y	N	d__Bacteria;p__Chlamydiota;c__Chlamydiia;o__Chlamydiales;f__Rhabdochlamydiaceae;g__2-02-FULL-49-12;s__2-02-FULL-49-12 sp001796315	1797611	1797611
GCA_001796335.1	N	Y	N	d__Bacteria;p__Chloroflexota;c__Anaerolineae;o__Anaerolineales;f__EnvOPS12;g__UBA12087;s__UBA12087 sp001796335	1797612	1797612
GCA_001796355.1	N	Y	N	d__Bacteria;p__Chloroflexota;c__Anaerolineae;o__Anaerolineales;f__Anaerolineaceae;g__Bellilinea;s__Bellilinea sp001796355	1797613	1797613
GCA_001796415.1	N	Y	N	d__Bacteria;p__Chloroflexota;c__Dehalococcoidia;o__Dehalococcoidales;f__UBA2162;g__MGML01;s__MGML01 sp001796415	1797618	1797618
GCA_001796495.1	N	Y	N	d__Bacteria;p__Chloroflexota;c__Dehalococcoidia;o__Dehalococcoidales;f__RBG-16-60-22;g__RBG-13-51-18;s__RBG-13-51-18 sp001796495	1797624	1797624
GCA_001796515.1	N	Y	N	d__Bacteria;p__Chloroflexota;c__Dehalococcoidia;o__GIF9;f__AB-539-J10;g__RBG-13-51-36;s__RBG-13-51-36 sp001796515	1797625	1797625
GCA_001796525.1	N	Y	N	d__Bacteria;p__Chloroflexota;c__Dehalococcoidia;o__Dehalococcoidales;f__RBG-16-60-22;g__RBG-13-51-18;s__RBG-13-51-18 sp001796525	1797626	1797626
GCA_001796785.1	N	Y	N	d__Bacteria;p__Chloroflexota;c__Anaerolineae;o__Anaerolineales;f__EnvOPS12;g__RBG-16-51-16;s__RBG-16-51-16 sp001796785	1797644	1797644
GCA_001796865.1	N	Y	N	d__Bacteria;p__Chloroflexota;c__Dehalococcoidia;o__Dehalococcoidales;f__RBG-16-60-22;g__RBG-16-56-11;s__RBG-16-56-11 sp001796865	1797649	1797649
GCA_001796935.1	N	Y	N	d__Bacteria;p__Chloroflexota;c__Dehalococcoidia;o__Dehalococcoidales;f__RBG-16-60-22;g__RBG-16-60-22;s__RBG-16-60-22 sp001796935	1797656	1797656
GCA_001796965.1	N	Y	N	d__Bacteria;p__Chloroflexota;c__Anaerolineae;o__Anaerolineales;f__RBG-16-64-43;g__RBG-16-64-43;s__RBG-16-64-43 sp001796965	1797659	1797659
GCA_001796995.1	N	Y	N	d__Bacteria;p__Chloroflexota;c__Dehalococcoidia;o__DSTF01;f__RBG-16-68-14;g__RBG-16-68-14;s__RBG-16-68-14 sp001796995	1797660	1797660
GCA_001797185.1	N	Y	N	d__Bacteria;p__Firmicutes_A;c__Clostridia;o__Lutisporales;f__Lutisporaceae;g__GWB2-37-7;s__GWB2-37-7 sp001797185	1797677	1797677
GCA_001797255.1	N	Y	N	d__Bacteria;p__Firmicutes_A;c__Clostridia;o__Lachnospirales;f__UBA12420;g__UBA12420;s__UBA12420 sp001797255	1797681	1797681
GCA_001797275.1	N	Y	N	d__Bacteria;p__Firmicutes_A;c__Clostridia;o__Oscillospirales;f__CAG-382;g__GWF2-38-85;s__GWF2-38-85 sp001797275	1797683	1797683
GCA_001797285.1	N	Y	N	d__Bacteria;p__Proteobacteria;c__Gammaproteobacteria;o__Coxiellales;f__Coxiellaceae;g__2-12-FULL-42-15;s__2-12-FULL-42-15 sp001797285	1797696	1797696
GCA_001797315.1	N	Y	N	d__Bacteria;p__Proteobacteria;c__Gammaproteobacteria;o__Burkholderiales;f__Burkholderiaceae;g__Hylemonella;s__Hylemonella sp001797315	1797747	1797747
GCA_001797335.1	N	Y	N	d__Bacteria;p__Bdellovibrionota;c__O2-12-FULL-43-9;o__2-02-FULL-40-11;f__2-02-FULL-40-11;g__2-02-FULL-38-15-A;s__2-02-FULL-38-15-A sp001797335	1797802	1797802
GCA_001797365.1	N	Y	N	d__Bacteria;p__UBA10199;c__UBA10199;o__UBA10199;f__UBA10199;g__UBA10199;s__UBA10199 sp001797365	1797805	1797805
GCA_001797415.1	N	Y	N	d__Bacteria;p__Desulfobacterota_F;c__GWC2-55-46;o__GWC2-55-46;f__GWC2-55-46;g__GWC2-55-46_A;s__GWC2-55-46_A sp001797415	1797809	1797809
GCA_001797445.1	N	Y	N	d__Bacteria;p__Desulfobacterota_E;c__MBNT15;o__MBNT15;f__MBNT15;g__CG2-30-66-27;s__CG2-30-66-27 sp001797445	1797812	1797812
GCA_001797465.1	N	Y	N	d__Bacteria;p__Desulfobacterota_F;c__GWC2-55-46;o__GWC2-55-46;f__GWC2-55-46;g__GWB2-55-19;s__GWB2-55-19 sp001797465	1797814	1797814
GCA_001797495.1	N	Y	N	d__Bacteria;p__Desulfobacterota_F;c__GWC2-55-46;o__GWC2-55-46;f__GWC2-42-11;g__GWC2-42-11;s__GWC2-42-11 sp001797495	1797816	1797816
GCA_001797615.1	N	Y	N	d__Bacteria;p__Desulfobacterota_E;c__MBNT15;o__MBNT15;f__MBNT15;g__GWC2-65-14;s__GWC2-65-14 sp001797615	1797820	1797820
GCA_001797665.1	N	Y	N	d__Bacteria;p__Desulfobacterota_F;c__GWC2-55-46;o__GWC2-55-46;f__UBA9637;g__UBA9637;s__UBA9637 sp001797665	1797824	1797824
GCA_001797675.1	N	Y	N	d__Bacteria;p__Desulfobacterota;c__Desulfobaccia_A;o__RBG-13-43-22;f__RBG-13-43-22;g__RBG-13-43-22;s__RBG-13-43-22 sp001797675	1797825	1797825
GCA_001797695.1	N	Y	N	d__Bacteria;p__Desulfobacterota;c__Desulfobacteria;o__Desulfobacterales;f__UBA2156;g__RBG-13-49-15;s__RBG-13-49-15 sp001797695	1797827	1797827
GCA_001797745.1	N	Y	N	d__Bacteria;p__Desulfobacterota;c__BSN033;o__B13-G15;f__RBG-16-54-18;g__RBG-13-52-11;s__RBG-13-52-11 sp001797745	1797829	1797829
GCA_001797815.1	N	Y	N	d__Bacteria;p__RBG-13-61-14;c__RBG-13-61-14;o__RBG-13-61-14;f__RBG-13-61-14;g__RBG-13-61-14;s__RBG-13-61-14 sp001797815	1797834	1797834
GCA_001797845.1	N	Y	N	d__Bacteria;p__Desulfobacterota;c__Syntrophia;o__Syntrophales;f__Smithellaceae;g__UBA4810;s__UBA4810 sp001797845	1797837	1797837
GCA_001797905.1	N	Y	N	d__Bacteria;p__Desulfobacterota;c__BSN033;o__B13-G15;f__RBG-16-54-18;g__RBG-16-54-11;s__RBG-16-54-11 sp001797905	1797842	1797842
GCA_001797935.1	N	Y	N	d__Bacteria;p__Desulfobacterota;c__BSN033;o__B13-G15;f__RBG-16-54-18;g__RBG-16-54-18;s__RBG-16-54-18 sp001797935	1797843	1797843
GCA_001798075.1	N	Y	N	d__Bacteria;p__UBA10199;c__UBA10199;o__SPLOWO2-01-44-7;f__SPLOWO2-01-44-7;g__SPLOWO2-01-44-7;s__SPLOWO2-01-44-7 sp001798075	1797856	1797856
GCA_001798105.1	N	Y	N	d__Bacteria;p__Bdellovibrionota;c__O2-12-FULL-43-9;o__2-02-FULL-40-11;f__2-02-FULL-40-11;g__2-02-FULL-40-11;s__2-02-FULL-40-11 sp001798105	1797858	1797858
GCA_001798135.1	N	Y	N	d__Bacteria;p__UBA10199;c__UBA10199;o__UBA10199;f__2-12-FULL-40-28;g__2-12-FULL-40-28;s__2-12-FULL-40-28 sp001798135	1797859	1797859
GCA_001798165.1	N	Y	N	d__Bacteria;p__Desulfobacterota_F;c__GWC2-55-46;o__GWC2-55-46;f__UBA9637;g__UBA10170;s__UBA10170 sp001798165	1797861	1797861
GCA_001798185.1	N	Y	N	d__Bacteria;p__UBA10199;c__UBA10199;o__2-02-FULL-44-16;f__2-02-FULL-44-16;g__2-02-FULL-44-16;s__2-02-FULL-44-16 sp001798185	1797862	1797862
GCA_001798265.1	N	Y	N	d__Bacteria;p__Bdellovibrionota;c__O2-12-FULL-43-9;o__O2-12-FULL-43-9;f__O2-12-FULL-43-9;g__O2-12-FULL-43-9;s__O2-12-FULL-43-9 sp001798265	1797867	1797867
GCA_001798455.1	N	Y	N	d__Bacteria;p__Desulfobacterota_B;c__Binatia;o__UBA9968;f__UBA9968;g__2-12-FULL-57-22;s__2-12-FULL-57-22 sp001798455	1797884	1797884
GCA_001798565.1	N	Y	N	d__Bacteria;p__Desulfobacterota_B;c__Binatia;o__UBA9968;f__UBA9968;g__UBA9968;s__UBA9968 sp001798565	1797893	1797893
GCA_001798595.1	N	Y	N	d__Bacteria;p__Desulfobacterota_B;c__Binatia;o__UBA9968;f__UBA9968;g__2-12-FULL-60-19;s__2-12-FULL-60-19 sp001798595	1797894	1797894
GCA_001798605.1	N	Y	N	d__Bacteria;p__Myxococcota;c__XYA12-FULL-58-9;o__XYA12-FULL-58-9;f__XYA12-FULL-58-9;g__XYA12-FULL-58-9;s__XYA12-FULL-58-9 sp001798605	1797895	1797895
GCA_001798715.1	N	Y	N	d__Bacteria;p__UBA10199;c__UBA10199;o__2-02-FULL-50-16;f__2-02-FULL-50-16;g__2-02-FULL-50-16;s__2-02-FULL-50-16 sp001798715	1797881	1797881
GCA_001798855.1	N	Y	N	d__Bacteria;p__Desulfobacterota;c__BSN033;o__BSN033;f__UBA1163;g__RBG-16-49-23;s__RBG-16-49-23 sp001798855	1797840	1797840
GCA_001798885.1	N	Y	N	d__Bacteria;p__Desulfobacterota_E;c__MBNT15;o__MBNT15;f__MBNT15;g__RBG-16-64-85;s__RBG-16-64-85 sp001798885	1797846	1797846
GCA_001798995.1	N	Y	N	d__Bacteria;p__Desulfobacterota_B;c__Binatia;o__UBA9968;f__UBA9968;g__UBA9968;s__UBA9968 sp001798995	1797865	1797865
GCA_001799045.1	N	Y	N	d__Bacteria;p__Desulfobacterota_B;c__Binatia;o__UBA9968;f__UBA9968;g__UBA9968;s__UBA9968 sp001799045	1797874	1797874
GCA_001799195.1	N	Y	N	d__Bacteria;p__Bdellovibrionota;c__YA12-FULL-61-11;o__YA12-FULL-61-11;f__YA12-FULL-61-11;g__YA12-FULL-61-11;s__YA12-FULL-61-11 sp001799195	1797896	1797896
GCA_001799225.1	N	Y	N	d__Bacteria;p__Desulfobacterota;c__Desulfobulbia;o__Desulfobulbales;f__Desulfurivibrionaceae;g__XYD12-FULL-50-9;s__XYD12-FULL-50-9 sp001799225	1797902	1797902
GCA_001799255.1	N	Y	N	d__Bacteria;p__Desulfobacterota;c__Desulfobulbia;o__Desulfobulbales;f__Desulfurivibrionaceae;g__UBA2262;s__UBA2262 sp001799255	1797904	1797904
GCA_001799275.1	N	Y	N	d__Bacteria;p__Desulfobacterota;c__Desulfobulbia;o__Desulfobulbales;f__BM004;g__YD12-FULL-57-12;s__YD12-FULL-57-12 sp001799275	1797906	1797906
GCA_001799285.1	N	Y	N	d__Bacteria;p__Desulfobacterota;c__Desulfobulbia;o__Desulfobulbales;f__Desulfurivibrionaceae;g__UBA2262;s__UBA2262 sp001799285	1797905	1797905
GCA_001799365.1	N	Y	N	d__Bacteria;p__Desulfobacterota;c__Desulfobulbia;o__Desulfobulbales;f__Desulfocapsaceae;g__Desulforhopalus;s__Desulforhopalus sp001799365	1797913	1797913
GCA_001799395.1	N	Y	N	d__Bacteria;p__Desulfobacterota;c__Desulfobacteria;o__Desulfobacterales;f__Desulfobacteraceae;g__Desulfobacula;s__Desulfobacula sp001799395	1797914	1797914
GCA_001799475.1	N	Y	N	d__Bacteria;p__Desulfobacterota;c__Desulfovibrionia;o__Desulfovibrionales;f__Desulfovibrionaceae;g__Humidesulfovibrio;s__Humidesulfovibrio sp001799475	1797915	1797915
GCA_001799485.1	N	Y	N	d__Bacteria;p__Desulfobacterota_F;c__Desulfuromonadia;o__Desulfuromonadales;f__Trichloromonadaceae;g__UBA12091;s__UBA12091 sp001799485	1797916	1797916
GCA_001799565.1	N	Y	N	d__Bacteria;p__Elusimicrobiota;c__Elusimicrobia;o__Elusimicrobiales;f__UBA9959;g__UBA9634;s__UBA9634 sp001799565	1797921	1797921
GCA_001799575.1	N	Y	N	d__Bacteria;p__Elusimicrobiota;c__Elusimicrobia;o__Elusimicrobiales;f__UBA9959;g__YA12-FULL-51-18;s__YA12-FULL-51-18 sp001799575	1797922	1797922
GCA_001799615.1	N	Y	N	d__Bacteria;p__Elusimicrobiota;c__Elusimicrobia;o__Elusimicrobiales;f__UBA9959;g__UBA9959;s__UBA9959 sp001799615	1797923	1797923
GCA_001799635.1	N	Y	N	d__Bacteria;p__Elusimicrobiota;c__Elusimicrobia;o__Elusimicrobiales;f__UBA9959;g__UBA9959;s__UBA9959 sp001799635	1797924	1797924
GCA_001799675.1	N	Y	N	d__Bacteria;p__Elusimicrobiota;c__Elusimicrobia;o__UBA1565;f__UBA9628;g__GWA2-66-18;s__GWA2-66-18 sp001799675	1797926	1797926
GCA_001799695.1	N	Y	N	d__Bacteria;p__Elusimicrobiota;c__Elusimicrobia;o__UBA1565;f__UBA1565;g__UBA10166;s__UBA10166 sp001799695	1797927	1797927
GCA_001799715.1	N	Y	N	d__Bacteria;p__Elusimicrobiota;c__Elusimicrobia;o__Elusimicrobiales;f__UBA9959;g__UBA9959;s__UBA9959 sp001799715	1797928	1797928
GCA_001799735.1	N	Y	N	d__Bacteria;p__Elusimicrobiota;c__Elusimicrobia;o__Elusimicrobiales;f__UBA9959;g__UBA9959;s__UBA9959 sp001799735	1797929	1797929
GCA_001799795.1	N	Y	N	d__Bacteria;p__Elusimicrobiota;c__Elusimicrobia;o__Elusimicrobiales;f__UBA9959;g__UBA9959;s__UBA9959 sp001799795	1797932	1797932
GCA_001799845.1	N	Y	N	d__Bacteria;p__Elusimicrobiota;c__Elusimicrobia;o__Elusimicrobiales;f__UBA9959;g__UBA9959;s__UBA9959 sp001799845	1797935	1797935
GCA_001799895.1	N	Y	N	d__Bacteria;p__Elusimicrobiota;c__Elusimicrobia;o__Elusimicrobiales;f__UBA9959;g__UBA9959;s__UBA9959 sp001799895	1797937	1797937
GCA_001799975.1	N	Y	N	d__Bacteria;p__Elusimicrobiota;c__Elusimicrobia;o__2-02-FULL-39-32;f__2-02-FULL-39-32;g__2-01-FULL-60-11;s__2-01-FULL-60-11 sp001799975	1797945	1797945
GCA_001799995.1	N	Y	N	d__Bacteria;p__Elusimicrobiota;c__Elusimicrobia;o__Elusimicrobiales;f__UBA9959;g__UBA9959;s__UBA9959 sp001799995	1797939	1797939
GCA_001800015.1	N	Y	N	d__Bacteria;p__Elusimicrobiota;c__Elusimicrobia;o__UBA1565;f__UBA9628;g__O2-02-FULL-57-9;s__O2-02-FULL-57-9 sp001800015	1797943	1797943
GCA_001800075.1	N	Y	N	d__Bacteria;p__Elusimicrobiota;c__Elusimicrobia;o__2-01-FULL-59-12;f__2-01-FULL-59-12;g__2-01-FULL-59-12;s__2-01-FULL-59-12 sp001800075	1797946	1797946
GCA_001800085.1	N	Y	N	d__Bacteria;p__Elusimicrobiota;c__Elusimicrobia;o__2-02-FULL-39-32;f__2-02-FULL-39-32;g__2-01-FULL-60-11;s__2-01-FULL-60-11 sp001800085	1797947	1797947
GCA_001800095.1	N	Y	N	d__Bacteria;p__Elusimicrobiota;c__Elusimicrobia;o__2-02-FULL-39-32;f__2-02-FULL-39-32;g__2-01-FULL-64-13;s__2-01-FULL-64-13 sp001800095	1797948	1797948
GCA_001800135.1	N	Y	N	d__Bacteria;p__Elusimicrobiota;c__Elusimicrobia;o__2-02-FULL-39-32;f__2-02-FULL-39-32;g__2-02-FULL-39-32;s__2-02-FULL-39-32 sp001800135	1797949	1797949
GCA_001800185.1	N	Y	N	d__Bacteria;p__Elusimicrobiota;c__Elusimicrobia;o__02-12-FULL-59-9;f__O2-12-FULL-59-9;g__O2-12-FULL-59-9;s__O2-12-FULL-59-9 sp001800185	1797952	1797952
GCA_001800245.1	N	Y	N	d__Bacteria;p__Elusimicrobiota;c__Elusimicrobia;o__Elusimicrobiales;f__UBA9959;g__YA12-FULL-51-18;s__YA12-FULL-51-18 sp001800245	1797955	1797955
GCA_001800275.1	N	Y	N	d__Bacteria;p__Elusimicrobiota;c__Elusimicrobia;o__Elusimicrobiales;f__UBA9959;g__UBA9959;s__UBA9959 sp001800275	1797956	1797956
GCA_001800285.1	N	Y	N	d__Bacteria;p__Elusimicrobiota;c__Endomicrobia;o__CG1-02-37-114;f__XYA2-FULL-39-19;g__XYA2-FULL-39-19;s__XYA2-FULL-39-19 sp001800285	1797957	1797957
GCA_001800315.1	N	Y	N	d__Bacteria;p__Elusimicrobiota;c__Endomicrobia;o__Endomicrobiales;f__XYA2-FULL-47-53;g__XYA2-FULL-47-53;s__XYA2-FULL-47-53 sp001800315	1797959	1797959
GCA_001800355.1	N	Y	N	d__Bacteria;p__Elusimicrobiota;c__Endomicrobia;o__Endomicrobiales;f__XYA2-FULL-47-53;g__XYB2-FULL-50-12;s__XYB2-FULL-50-12 sp001800355	1797960	1797960
GCA_001800495.1	N	Y	N	d__Bacteria;p__Elusimicrobiota;c__Endomicrobia;o__CG1-02-37-114;f__XYA2-FULL-39-19;g__OXYB2-FULL-48-7;s__OXYB2-FULL-48-7 sp001800495	1797967	1797967
GCA_001800515.1	N	Y	N	d__Bacteria;p__Fibrobacterota;c__OXYB2-FULL-49-7;o__OXYB2-FULL-49-7;f__OXYB2-FULL-49-7;g__OXYB2-FULL-49-7;s__OXYB2-FULL-49-7 sp001800515	1797968	1797968
GCA_001800605.1	N	Y	N	d__Bacteria;p__Elusimicrobiota;c__UBA8919;o__UBA8919;f__UBA8919;g__UBA9627;s__UBA9627 sp001800605	1797973	1797973
GCA_001800675.1	N	Y	N	d__Archaea;p__Thermoplasmatota;c__Thermoplasmata;o__UBA10834;f__UBA10834;g__COMBO-56-21;s__COMBO-56-21 sp001800675	1797977	1797977
GCA_001800745.1	N	Y	N	d__Archaea;p__Thermoplasmatota;c__Thermoplasmata;o__RBG-16-68-12;f__RBG-16-68-12;g__RBG-16-68-12;s__RBG-16-68-12 sp001800745	1797980	1797980
GCA_001800815.1	N	Y	N	d__Archaea;p__Thermoplasmatota;c__Thermoplasmata;o__UBA10834;f__UBA10834;g__COMBO-56-21;s__COMBO-56-21 sp001800815	1797983	1797983
GCA_001800825.1	N	Y	N	d__Archaea;p__Thermoplasmatota;c__Thermoplasmata;o__RBG-16-68-12;f__RBG-16-68-12;g__RBG-16-68-12;s__RBG-16-68-12 sp001800825	1797984	1797984
GCA_001800905.1	N	Y	N	d__Bacteria;p__Bacteroidota;c__Bacteroidia;o__Flavobacteriales;f__Flavobacteriaceae;g__Flavobacterium;s__Flavobacterium sp001800905	1798013	1798013
GCA_001800945.1	N	Y	N	d__Bacteria;p__Bacteroidota;c__Bacteroidia;o__Flavobacteriales;f__Flavobacteriaceae;g__Flavobacterium;s__Flavobacterium sp001800945	1798015	1798015
GCA_001800975.1	N	Y	N	d__Bacteria;p__Bacteroidota;c__Bacteroidia;o__Flavobacteriales;f__Flavobacteriaceae;g__Lutibacter;s__Lutibacter sp001800975	1798016	1798016
GCA_001801025.1	N	Y	N	d__Bacteria;p__Proteobacteria;c__Gammaproteobacteria;o__Burkholderiales;f__Gallionellaceae;g__Gallionella;s__Gallionella sp001801025	1798243	1798243
GCA_001801055.1	N	Y	N	d__Bacteria;p__Proteobacteria;c__Gammaproteobacteria;o__Burkholderiales;f__Gallionellaceae;g__Gallionella;s__Gallionella sp001801055	1798244	1798244
GCA_001801085.1	N	Y	N	d__Bacteria;p__Proteobacteria;c__Gammaproteobacteria;o__Burkholderiales;f__Gallionellaceae;g__Gallionella;s__Gallionella sp001801085	1798246	1798246
GCA_001801105.1	N	Y	N	d__Bacteria;p__Proteobacteria;c__Gammaproteobacteria;o__Burkholderiales;f__Gallionellaceae;g__Gallionella;s__Gallionella sp001801105	1798247	1798247
GCA_001801175.1	N	Y	N	d__Bacteria;p__Proteobacteria;c__Gammaproteobacteria;o__Burkholderiales;f__Gallionellaceae;g__Gallionella;s__Gallionella sp001801175	1798254	1798254
GCA_001801215.1	N	Y	N	d__Bacteria;p__Proteobacteria;c__Gammaproteobacteria;o__Burkholderiales;f__Gallionellaceae;g__Gallionella;s__Gallionella sp001801215	1798255	1798255
GCA_001801285.1	N	Y	N	d__Bacteria;p__Proteobacteria;c__Gammaproteobacteria;o__UBA9339;f__UBA9339;g__GWE2-37-16;s__GWE2-37-16 sp001801285	1798261	1798261
GCA_001801305.1	N	Y	N	d__Bacteria;p__Proteobacteria;c__Gammaproteobacteria;o__UBA12402;f__UBA12402;g__UBA12402;s__UBA12402 sp001801305	1798262	1798262
GCA_001801315.1	N	Y	N	d__Bacteria;p__Proteobacteria;c__Gammaproteobacteria;o__UBA12402;f__UBA12402;g__UBA12402;s__UBA12402 sp001801315	1798263	1798263
GCA_001801345.1	N	Y	N	d__Bacteria;p__Proteobacteria;c__Gammaproteobacteria;o__UBA9339;f__UBA9339;g__UBA9339;s__UBA9339 sp001801345	1798264	1798264
GCA_001801365.1	N	Y	N	d__Bacteria;p__Proteobacteria;c__Gammaproteobacteria;o__Thiohalomonadales_A;f__RBG-16-57-12;g__RBG-16-57-12;s__RBG-16-57-12 sp001801365	1798266	1798266
GCA_001801405.1	N	Y	N	d__Bacteria;p__Proteobacteria;c__Gammaproteobacteria;o__UBA12402;f__UBA12402;g__O2-02-FULL-42-9;s__O2-02-FULL-42-9 sp001801405	1798271	1798271
GCA_001801425.1	N	Y	N	d__Bacteria;p__Proteobacteria;c__Gammaproteobacteria;o__Coxiellales;f__Coxiellaceae;g__2-02-FULL-42-43;s__2-02-FULL-42-43 sp001801425	1798272	1798272
GCA_001801465.1	N	Y	N	d__Bacteria;p__Proteobacteria;c__Gammaproteobacteria;o__UBA12402;f__UBA12402;g__2-12-FULL-35-23;s__2-12-FULL-35-23 sp001801465	1798274	1798274
GCA_001801485.1	N	Y	N	d__Bacteria;p__Proteobacteria;c__Gammaproteobacteria;o__DSM-16500;f__DSM-16500;g__2-12-FULL-37-34;s__2-12-FULL-37-34 sp001801485	1798276	1798276
GCA_001801495.1	N	Y	N	d__Bacteria;p__Proteobacteria;c__Gammaproteobacteria;o__DSM-16500;f__DSM-16500;g__2-12-FULL-37-34;s__2-12-FULL-37-34 sp001801495	1798277	1798277
GCA_001801515.1	N	Y	N	d__Bacteria;p__Proteobacteria;c__Gammaproteobacteria;o__Coxiellales;f__Coxiellaceae;g__2-02-FULL-42-43;s__2-02-FULL-42-43 sp001801515	1798278	1798278
GCA_001801575.1	N	Y	N	d__Bacteria;p__Proteobacteria;c__Gammaproteobacteria;o__DSM-16500;f__DSM-16500;g__2-12-FULL-41-20;s__2-12-FULL-41-20 sp001801575	1798283	1798283
GCA_001801625.1	N	Y	N	d__Bacteria;p__Proteobacteria;c__Gammaproteobacteria;o__DSM-16500;f__DSM-16500;g__2-12-FULL-42-10;s__2-12-FULL-42-10 sp001801625	1798285	1798285
GCA_001801635.1	N	Y	N	d__Bacteria;p__Proteobacteria;c__Gammaproteobacteria;o__DSM-16500;f__DSM-16500;g__2-12-FULL-43-28;s__2-12-FULL-43-28 sp001801635	1798287	1798287
GCA_001801665.1	N	Y	N	d__Bacteria;p__Proteobacteria;c__Gammaproteobacteria;o__DSM-16500;f__DSM-16500;g__2-12-FULL-45-12;s__2-12-FULL-45-12 sp001801665	1798288	1798288
GCA_001801685.1	N	Y	N	d__Bacteria;p__Proteobacteria;c__Gammaproteobacteria;o__Xanthomonadales;f__Xanthomonadaceae;g__Arenimonas;s__Arenimonas sp001801685	1798290	1798290
GCA_001801745.1	N	Y	N	d__Bacteria;p__Proteobacteria;c__Gammaproteobacteria;o__CAISUE01;f__CAISUE01;g__HIGHO2-12-38-15;s__HIGHO2-12-38-15 sp001801745	1798293	1798293
GCA_001801815.1	N	Y	N	d__Bacteria;p__Proteobacteria;c__Gammaproteobacteria;o__Coxiellales;f__Coxiellaceae;g__2-02-FULL-42-43;s__2-02-FULL-42-43 sp001801815	1798275	1798275
GCA_001801825.1	N	Y	N	d__Bacteria;p__Proteobacteria;c__Gammaproteobacteria;o__UBA4486;f__UBA4486;g__2-02-FULL-56-15;s__2-02-FULL-56-15 sp001801825	1798298	1798298
GCA_001801865.1	N	Y	N	d__Bacteria;p__Proteobacteria;c__Gammaproteobacteria;o__UBA4486;f__UBA4486;g__2-02-FULL-61-13;s__2-02-FULL-61-13 sp001801865	1798300	1798300
GCA_001801885.1	N	Y	N	d__Bacteria;p__Proteobacteria;c__Gammaproteobacteria;o__UBA4486;f__UBA4486;g__2-02-FULL-47-50;s__2-02-FULL-47-50 sp001801885	1798301	1798301
GCA_001801995.1	N	Y	N	d__Bacteria;p__Proteobacteria;c__Gammaproteobacteria;o__Chromatiales;f__Sedimenticolaceae;g__YD12-FULL-61-37;s__YD12-FULL-61-37 sp001801995	1798308	1798308
GCA_001802125.1	N	Y	N	d__Bacteria;p__Desulfobacterota_F;c__Desulfuromonadia;o__Geobacterales;f__Pseudopelobacteraceae;g__Pseudopelobacter;s__Pseudopelobacter sp001802125	1798317	1798317
GCA_001802375.1	N	Y	N	d__Bacteria;p__Proteobacteria;c__Gammaproteobacteria;o__UBA4486;f__UBA4486;g__RBG-16-51-14;s__RBG-16-51-14 sp001802375	1798265	1798265
GCA_001802455.1	N	Y	N	d__Bacteria;p__Proteobacteria;c__Gammaproteobacteria;o__Coxiellales;f__Coxiellaceae;g__2-02-FULL-42-43;s__2-02-FULL-42-43 sp001802455	1798280	1798280
GCA_001802565.1	N	Y	N	d__Bacteria;p__Proteobacteria;c__Gammaproteobacteria;o__Pseudomonadales;f__Pseudohongiellaceae;g__UBA5078;s__UBA5078 sp001802565	1798299	1798299
GCA_001802645.1	N	Y	N	d__Bacteria;p__Desulfobacterota_F;c__Desulfuromonadia;o__Geobacterales;f__Pseudopelobacteraceae;g__Pseudopelobacter;s__Pseudopelobacter sp001802645	1798316	1798316
GCA_001802655.1	N	Y	N	d__Bacteria;p__Proteobacteria;c__Gammaproteobacteria;o__Burkholderiales;f__Thiobacillaceae;g__Thiobacillus;s__Thiobacillus sp001802655	1798415	1798415
GCA_001802795.1	N	Y	N	d__Bacteria;p__Bacteroidota;c__Ignavibacteria;o__Ignavibacteriales;f__Ignavibacteriaceae;g__RBG-16-34-14;s__RBG-16-34-14 sp001802795	1798427	1798427
GCA_001802865.1	N	Y	N	d__Bacteria;p__Bacteroidota;c__Ignavibacteria;o__Ignavibacteriales;f__Ignavibacteriaceae;g__RBG-16-34-14;s__RBG-16-34-14 sp001802865	1798433	1798433
GCA_001802945.1	N	Y	N	d__Bacteria;p__Bacteroidota;c__UBA10030;o__UBA10030;f__UBA10030;g__2-02-FULL-55-14;s__2-02-FULL-55-14 sp001802945	1798438	1798438
GCA_001803045.1	N	Y	N	d__Bacteria;p__Bacteroidota;c__Ignavibacteria;o__Ignavibacteriales;f__Ignavibacteriaceae;g__XYD12-FULL-36-8;s__XYD12-FULL-36-8 sp001803045	1798445	1798445
GCA_001803165.1	N	Y	N	d__Bacteria;p__Bacteroidota;c__Ignavibacteria;o__Ignavibacteriales;f__Melioribacteraceae;g__XYB12-FULL-38-5;s__XYB12-FULL-38-5 sp001803165	1798453	1798453
GCA_001803185.1	N	Y	N	d__Bacteria;p__Proteobacteria;c__Gammaproteobacteria;o__Legionellales;f__Legionellaceae;g__2-12-FULL-35-11;s__2-12-FULL-35-11 sp001803185	1798567	1798567
GCA_001803205.1	N	Y	N	d__Bacteria;p__Verrucomicrobiota;c__Lentisphaeria;o__Victivallales;f__GWF2-38-69;g__GWF2-38-69;s__GWF2-38-69 sp001803205	1798570	1798570
GCA_001803225.1	N	Y	N	d__Bacteria;p__Verrucomicrobiota;c__Lentisphaeria;o__Victivallales;f__GWF2-45-14;g__GWF2-44-16;s__GWF2-44-16 sp001803225	1798571	1798571
GCA_001803235.1	N	Y	N	d__Bacteria;p__Verrucomicrobiota;c__Lentisphaeria;o__UBA1407;f__YB12-FULL-65-16;g__YB12-FULL-65-16;s__YB12-FULL-65-16 sp001803235	1798577	1798577
GCA_001803315.1	N	Y	N	d__Bacteria;p__Verrucomicrobiota;c__Kiritimatiellae;o__UBA8416;f__YA12-FULL-60-10;g__YA12-FULL-60-10;s__YA12-FULL-60-10 sp001803315	1798582	1798582
GCA_001803395.1	N	Y	N	d__Bacteria;p__Proteobacteria;c__Gammaproteobacteria;o__Burkholderiales;f__Methylophilaceae;g__Methylotenera;s__Methylotenera sp001803395	1801615	1801615
GCA_001803415.1	N	Y	N	d__Bacteria;p__Patescibacteria;c__Microgenomatia;o__UBA1400;f__RBG-16-45-19;g__RBG-16-45-19;s__RBG-16-45-19 sp001803415	1817747	1817747
GCA_001803465.1	N	Y	N	d__Bacteria;p__Patescibacteria;c__Microgenomatia;o__UBA1400;f__2-01-FULL-45-11;g__2-01-FULL-45-11;s__2-01-FULL-45-11 sp001803465	1817749	1817749
GCA_001803565.1	N	Y	N	d__Bacteria;p__Nitrospinota_B;c__2-12-FULL-45-22;o__2-12-FULL-45-22;f__2-12-FULL-45-22;g__2-12-FULL-45-22;s__2-12-FULL-45-22 sp001803565	1801687	1801687
GCA_001803635.1	N	Y	N	d__Bacteria;p__Nitrospirota;c__Thermodesulfovibrionia;o__Thermodesulfovibrionales;f__UBA9935;g__GWB2-47-37;s__GWB2-47-37 sp001803635	1801692	1801692
GCA_001803645.1	N	Y	N	d__Bacteria;p__Nitrospirota;c__Thermodesulfovibrionia;o__Thermodesulfovibrionales;f__UBA6898;g__GWC2-42-7;s__GWC2-42-7 sp001803645	1801694	1801694
GCA_001803705.1	N	Y	N	d__Bacteria;p__Nitrospirota;c__UBA9217;o__UBA9217;f__UBA9217;g__GWC2-56-14;s__GWC2-56-14 sp001803705	1801696	1801696
GCA_001803795.1	N	Y	N	d__Bacteria;p__Nitrospirota;c__RBG-16-64-22;o__RBG-16-64-22;f__RBG-16-64-22;g__RBG-16-64-22;s__RBG-16-64-22 sp001803795	1801708	1801708
GCA_001803815.1	N	Y	N	d__Bacteria;p__Nitrospirota;c__Nitrospiria;o__9FT-COMBO-42-15;f__9FT-COMBO-42-15;g__9FT-COMBO-42-15;s__9FT-COMBO-42-15 sp001803815	1801709	1801709
GCA_001803875.1	N	Y	N	d__Bacteria;p__Nitrospirota;c__Nitrospiria;o__SBBL01;f__2-01-FULL-66-17;g__2-01-FULL-66-17;s__2-01-FULL-66-17 sp001803875	1801712	1801712
GCA_001804025.1	N	Y	N	d__Bacteria;p__Omnitrophota;c__Omnitrophia;o__Omnitrophales;f__GWA2-52-8;g__GWA2-52-8;s__GWA2-52-8 sp001804025	1801817	1801817
GCA_001804045.1	N	Y	N	d__Bacteria;p__Omnitrophota;c__Koll11;o__UBA1560;f__RBG-13-46-9;g__RBG-13-46-9;s__RBG-13-46-9 sp001804045	1801818	1801818
GCA_001804065.1	N	Y	N	d__Bacteria;p__Omnitrophota;c__Koll11;o__UBA1560;f__2-01-FULL-45-10;g__2-01-FULL-45-10;s__2-01-FULL-45-10 sp001804065	1801821	1801821
GCA_001804125.1	N	Y	N	d__Bacteria;p__Omnitrophota;c__Koll11;o__2-02-FULL-51-18;f__2-02-FULL-51-18;g__2-02-FULL-51-18;s__2-02-FULL-51-18 sp001804125	1801823	1801823
GCA_001804165.1	N	Y	N	d__Bacteria;p__Omnitrophota;c__Koll11;o__UBA1560;f__2-01-FULL-45-10;g__2-01-FULL-45-10-A;s__2-01-FULL-45-10-A sp001804165	1801826	1801826
GCA_001804205.1	N	Y	N	d__Bacteria;p__Omnitrophota;c__Omnitrophia;o__Omnitrophales;f__01-FULL-45-10b;g__01-FULL-45-10b;s__01-FULL-45-10b sp001804205	1801827	1801827
GCA_001804225.1	N	Y	N	d__Bacteria;p__Omnitrophota;c__Omnitrophia;o__Omnitrophales;f__01-FULL-45-10b;g__2-01-FULL-50-24;s__2-01-FULL-50-24 sp001804225	1801829	1801829
GCA_001804285.1	N	Y	N	d__Bacteria;p__Omnitrophota;c__Omnitrophia;o__Omnitrophales;f__2-12-FULL-44-17;g__2-12-FULL-44-17;s__2-12-FULL-44-17 sp001804285	1801832	1801832
GCA_001804315.1	N	Y	N	d__Bacteria;p__Omnitrophota;c__Omnitrophia;o__Omnitrophales;f__01-FULL-45-10b;g__2-12-FULL-50-11-A;s__2-12-FULL-50-11-A sp001804315	1801834	1801834
GCA_001804345.1	N	Y	N	d__Bacteria;p__Omnitrophota;c__Omnitrophia;o__Omnitrophales;f__UBA2337;g__XYB12-FULL-50-7;s__XYB12-FULL-50-7 sp001804345	1801835	1801835
GCA_001804415.1	N	Y	N	d__Bacteria;p__Omnitrophota;c__Koll11;o__UBA9649;f__UBA9649;g__UBA9649;s__UBA9649 sp001804415	1801842	1801842
GCA_001804565.1	N	Y	N	d__Bacteria;p__Bacteroidota;c__Kapabacteria;o__Kapabacteriales;f__UBA2268;g__GWF2-33-9;s__GWF2-33-9 sp001804565	1798430	1798430
GCA_001804705.1	N	Y	N	d__Bacteria;p__Bacteroidota;c__Kapabacteria;o__Kapabacteriales;f__UBA2268;g__XYC2-FULL-35-21;s__XYC2-FULL-35-21 sp001804705	1798452	1798452
GCA_001804735.1	N	Y	N	d__Bacteria;p__Proteobacteria;c__Gammaproteobacteria;o__Legionellales;f__Legionellaceae;g__2-12-FULL-37-14;s__2-12-FULL-37-14 sp001804735	1798568	1798568
GCA_001804785.1	N	Y	N	d__Bacteria;p__Verrucomicrobiota;c__Lentisphaeria;o__Victivallales;f__GWF2-45-14;g__GWF2-45-14;s__GWF2-45-14 sp001804785	1798572	1798572
GCA_001804805.1	N	Y	N	d__Bacteria;p__Verrucomicrobiota;c__Lentisphaeria;o__Victivallales;f__GWF2-50-93;g__GWF2-50-93;s__GWF2-50-93 sp001804805	1798573	1798573
GCA_001804815.1	N	Y	N	d__Bacteria;p__Verrucomicrobiota;c__Lentisphaeria;o__Victivallales;f__GWF2-50-93;g__GWF2-50-93;s__GWF2-50-93 sp001804815	1798574	1798574
GCA_001804865.1	N	Y	N	d__Bacteria;p__Verrucomicrobiota;c__Kiritimatiellae;o__LD1-PB3;f__GWF2-57-35;g__GWF2-57-35;s__GWF2-57-35 sp001804865	1798576	1798576
GCA_001804885.1	N	Y	N	d__Bacteria;p__Verrucomicrobiota;c__Kiritimatiellae;o__UBA8416;f__YA12-FULL-48-11;g__YA12-FULL-48-11;s__YA12-FULL-48-11 sp001804885	1798578	1798578
GCA_001804915.1	N	Y	N	d__Bacteria;p__Nitrospinota;c__UBA9942;o__UBA9942;f__UBA9942;g__PLOWO2-12-39-15;s__PLOWO2-12-39-15 sp001804915	1801681	1801681
GCA_001805005.1	N	Y	N	d__Bacteria;p__Nitrospinota;c__UBA9942;o__UBA9942;f__UBA9942;g__UBA9942;s__UBA9942 sp001805005	1801690	1801690
GCA_001805055.1	N	Y	N	d__Bacteria;p__Nitrospirota;c__UBA9217;o__UBA9217;f__UBA9217;g__GWC2-57-13;s__GWC2-57-13 sp001805055	1801697	1801697
GCA_001805105.1	N	Y	N	d__Bacteria;p__Nitrospirota;c__Thermodesulfovibrionia;o__Thermodesulfovibrionales;f__UBA1546;g__UBA1546;s__UBA1546 sp001805105	1801702	1801702
GCA_001805125.1	N	Y	N	d__Bacteria;p__Nitrospirota;c__Thermodesulfovibrionia;o__Thermodesulfovibrionales;f__SM23-35;g__RBG-13-39-12;s__RBG-13-39-12 sp001805125	1801703	1801703
GCA_001805165.1	N	Y	N	d__Bacteria;p__Nitrospirota;c__Nitrospiria;o__HDB-SIOI813;f__HDB-SIOI813;g__RBG-16-43-11;s__RBG-16-43-11 sp001805165	1801706	1801706
GCA_001805205.1	N	Y	N	d__Bacteria;p__Nitrospirota;c__Nitrospiria;o__HDB-SIOI813;f__HDB-SIOI813;g__HDB-SIOI813;s__HDB-SIOI813 sp001805205	1801722	1801722
GCA_001805245.1	N	Y	N	d__Bacteria;p__Nitrospirota;c__Nitrospiria;o__Nitrospirales;f__Nitrospiraceae;g__2-02-FULL-62-14;s__2-02-FULL-62-14 sp001805245	1801717	1801717
GCA_001805375.1	N	Y	N	d__Bacteria;p__Omnitrophota;c__Koll11;o__UBA10015;f__Kpj58rc;g__GWA2-47-8;s__GWA2-47-8 sp001805375	1801840	1801840
GCA_001805445.1	N	Y	N	d__Bacteria;p__Omnitrophota;c__Koll11;o__GIF10;f__UBA12090;g__GWF2-43-52;s__GWF2-43-52 sp001805445	1801847	1801847
GCA_001805465.1	N	Y	N	d__Bacteria;p__Omnitrophota;c__Koll11;o__GIF10;f__UBA6249;g__RBG-13-41-10;s__RBG-13-41-10 sp001805465	1801849	1801849
GCA_001805565.1	N	Y	N	d__Bacteria;p__Omnitrophota;c__Koll11;o__UBA10015;f__Kpj58rc;g__UBA10015;s__UBA10015 sp001805565	1801853	1801853
GCA_001805575.1	N	Y	N	d__Bacteria;p__Omnitrophota;c__Koll11;o__GIF10;f__UBA12090;g__2-02-FULL-45-21;s__2-02-FULL-45-21 sp001805575	1801854	1801854
GCA_001805615.1	N	Y	N	d__Bacteria;p__Omnitrophota;c__Koll11;o__UBA10015;f__Kpj58rc;g__2-02-FULL-48-11;s__2-02-FULL-48-11 sp001805615	1801856	1801856
GCA_001805645.1	N	Y	N	d__Bacteria;p__Omnitrophota;c__Koll11;o__UBA10015;f__Kpj58rc;g__O2-FULL-52-10;s__O2-FULL-52-10 sp001805645	1801857	1801857
GCA_001805655.1	N	Y	N	d__Bacteria;p__Omnitrophota;c__Koll11;o__UBA10015;f__Kpj58rc;g__2-02-FULL-52-10;s__2-02-FULL-52-10 sp001805655	1801858	1801858
GCA_001805695.1	N	Y	N	d__Bacteria;p__Omnitrophota;c__Koll11;o__UBA9649;f__UBA9649;g__2-02-FULL-67-20;s__2-02-FULL-67-20 sp001805695	1801860	1801860
GCA_001805765.1	N	Y	N	d__Bacteria;p__Omnitrophota;c__Koll11;o__GIF10;f__UBA6249;g__2-01-FULL-41-12;s__2-01-FULL-41-12 sp001805765	1801863	1801863
GCA_001805845.1	N	Y	N	d__Bacteria;p__Omnitrophota;c__Koll11;o__GIF10;f__UBA12090;g__2-02-FULL-45-21;s__2-02-FULL-45-21 sp001805845	1801867	1801867
GCA_001805885.1	N	Y	N	d__Bacteria;p__Omnitrophota;c__Koll11;o__UBA6215;f__UBA6215;g__2-02-FULL-50-19;s__2-02-FULL-50-19 sp001805885	1801869	1801869
GCA_001805895.1	N	Y	N	d__Bacteria;p__Omnitrophota;c__Koll11;o__GIF10;f__UBA6249;g__O2-12-FULL-51-8;s__O2-12-FULL-51-8 sp001805895	1801870	1801870
GCA_001805965.1	N	Y	N	d__Bacteria;p__Omnitrophota;c__Koll11;o__UBA10015;f__Kpj58rc;g__UBA12451;s__UBA12451 sp001805965	1801873	1801873
GCA_001816265.1	N	Y	N	d__Bacteria;p__Campylobacterota;c__Campylobacteria;o__Campylobacterales;f__Campylobacteraceae;g__Campylobacter;s__Campylobacter fetus	196	32019
GCA_001816385.1	N	Y	N	d__Bacteria;p__Patescibacteria;c__Microgenomatia;o__GWA2-44-7;f__UBA10165;g__01-FULL-43-15b;s__01-FULL-43-15b sp001816385	1797513	1797513
GCA_001816455.1	N	Y	N	d__Bacteria;p__Patescibacteria;c__Microgenomatia;o__GWA2-44-7;f__UBA10165;g__2-12-FULL-44-25;s__2-12-FULL-44-25 sp001816455	1797518	1797518
GCA_001816475.1	N	Y	N	d__Bacteria;p__Patescibacteria;c__Microgenomatia;o__GWA2-44-7;f__UBA10165;g__UBA10165;s__UBA10165 sp001816475	1797519	1797519
GCA_001816585.1	N	Y	N	d__Bacteria;p__Patescibacteria;c__Microgenomatia;o__UBA1400;f__Chisholmbacteraceae;g__2-01-FULL-50-28;s__2-01-FULL-50-28 sp001816585	1797591	1797591
GCA_001816645.1	N	Y	N	d__Bacteria;p__Patescibacteria;c__Microgenomatia;o__Woykebacterales;f__RBG-16-39-9b;g__GWB1-45-5;s__GWB1-45-5 sp001816645	1802592	1802592
GCA_001816655.1	N	Y	N	d__Bacteria;p__Patescibacteria;c__Microgenomatia;o__Woykebacterales;f__RBG-16-39-9b;g__RBG-13-40-15;s__RBG-13-40-15 sp001816655	1802593	1802593
GCA_001816695.1	N	Y	N	d__Bacteria;p__Patescibacteria;c__Microgenomatia;o__Woykebacterales;f__RBG-16-39-9b;g__RBG-16-39-9b;s__RBG-16-39-9b sp001816695	1802595	1802595
GCA_001816835.1	N	Y	N	d__Bacteria;p__Patescibacteria;c__Microgenomatia;o__Woykebacterales;f__2-01-FULL-43-14;g__2-01-FULL-43-14;s__2-01-FULL-43-14 sp001816835	1802605	1802605
GCA_001816915.1	N	Y	N	d__Bacteria;p__Patescibacteria;c__Microgenomatia;o__UBA1400;f__Chisholmbacteraceae;g__2-01-FULL-49-14;s__2-01-FULL-49-14 sp001816915	1797593	1797593
GCA_001817055.1	N	Y	N	d__Bacteria;p__Patescibacteria;c__Andersenbacteria;o__UBA10190;f__UBA10190;g__HO2-45-11b;s__HO2-45-11b sp001817055	1797279	1797279
GCA_001817065.1	N	Y	N	d__Bacteria;p__Patescibacteria;c__Andersenbacteria;o__UBA10190;f__UBA10190;g__UBA10190;s__UBA10190 sp001817065	1797280	1797280
GCA_001817115.1	N	Y	N	d__Bacteria;p__Patescibacteria;c__Andersenbacteria;o__UBA10190;f__UBA10190;g__HO2-45-11b;s__HO2-45-11b sp001817115	1797282	1797282
GCA_001817215.1	N	Y	N	d__Bacteria;p__Patescibacteria;c__Paceibacteria;o__UBA6257;f__Brennerbacteraceae;g__UBA10122;s__UBA10122 sp001817215	1797528	1797528
GCA_001817345.1	N	Y	N	d__Bacteria;p__Patescibacteria;c__ABY1;o__Buchananbacterales;f__UBA6539;g__2-01-FULL-44-11;s__2-01-FULL-44-11 sp001817345	1797535	1797535
GCA_001817425.1	N	Y	N	d__Bacteria;p__Patescibacteria;c__ABY1;o__Buchananbacterales;f__UBA6539;g__HO2-39-17;s__HO2-39-17 sp001817425	1797539	1797539
GCA_001817495.1	N	Y	N	d__Bacteria;p__Patescibacteria;c__ABY1;o__Buchananbacterales;f__UBA6539;g__2-02-FULL-56-16;s__2-02-FULL-56-16 sp001817495	1797542	1797542
GCA_001817505.1	N	Y	N	d__Bacteria;p__Patescibacteria;c__ABY1;o__Buchananbacterales;f__2-01-FULL-39-33;g__2-01-FULL-39-33;s__2-01-FULL-39-33 sp001817505	1797543	1797543
GCA_001817615.1	N	Y	N	d__Bacteria;p__Patescibacteria;c__ABY1;o__Buchananbacterales;f__UBA6539;g__02-FULL-45-11b;s__02-FULL-45-11b sp001817615	1797548	1797548
GCA_001817635.1	N	Y	N	d__Bacteria;p__Patescibacteria;c__Paceibacteria;o__UBA6257;f__Colwellbacteraceae;g__GWA2-46-10;s__GWA2-46-10 sp001817635	1797684	1797684
GCA_001817685.1	N	Y	N	d__Bacteria;p__Patescibacteria;c__Paceibacteria;o__UBA6257;f__Colwellbacteraceae;g__2-02-FULL-45-11;s__2-02-FULL-45-11 sp001817685	1797687	1797687
GCA_001817755.1	N	Y	N	d__Bacteria;p__Patescibacteria;c__Paceibacteria;o__UBA6257;f__Colwellbacteraceae;g__2-01-FULL-48-10;s__2-01-FULL-48-10 sp001817755	1797690	1797690
GCA_001817765.1	N	Y	N	d__Bacteria;p__Patescibacteria;c__Paceibacteria;o__UBA6257;f__Colwellbacteraceae;g__O2-12-FULL-44-13;s__O2-12-FULL-44-13 sp001817765	1797691	1797691
GCA_001817805.1	N	Y	N	d__Bacteria;p__Patescibacteria;c__Paceibacteria;o__UBA6257;f__Colwellbacteraceae;g__2-12-FULL-43-11;s__2-12-FULL-43-11 sp001817805	1797693	1797693
GCA_001817915.1	N	Y	N	d__Bacteria;p__Patescibacteria;c__Paceibacteria;o__UBA6257;f__WO2-44-18;g__WO2-44-18;s__WO2-44-18 sp001817915	1798407	1798407
GCA_001818015.1	N	Y	N	d__Bacteria;p__Patescibacteria;c__Paceibacteria;o__UBA6257;f__XYD1-FULL-40-9;g__XYD1-FULL-40-9;s__XYD1-FULL-40-9 sp001818015	1798412	1798412
GCA_001818155.1	N	Y	N	d__Bacteria;p__Patescibacteria;c__ABY1;o__UBA9629;f__UBA9629;g__UBA9645;s__UBA9645 sp001818155	1798460	1798460
GCA_001818235.1	N	Y	N	d__Bacteria;p__Patescibacteria;c__ABY1;o__UBA9629;f__UBA9629;g__UBA9629;s__UBA9629 sp001818235	1798464	1798464
GCA_001818315.1	N	Y	N	d__Bacteria;p__Patescibacteria;c__ABY1;o__UBA9570;f__HO2-48-17;g__WO2-43-9;s__WO2-43-9 sp001818315	1798544	1798544
GCA_001818355.1	N	Y	N	d__Bacteria;p__Patescibacteria;c__ABY1;o__UBA9570;f__XYC2-FULL-38-9;g__XYC2-FULL-38-9;s__XYC2-FULL-38-9 sp001818355	1798548	1798548
GCA_001818365.1	N	Y	N	d__Bacteria;p__Patescibacteria;c__ABY1;o__UBA1558;f__2-01-FULL-52-15;g__2-01-FULL-52-15;s__2-01-FULL-52-15 sp001818365	1798549	1798549
GCA_001818435.1	N	Y	N	d__Bacteria;p__Patescibacteria;c__ABY1;o__UBA2169;f__UBA2169;g__2-02-FULL-48-11-A;s__2-02-FULL-48-11-A sp001818435	1798553	1798553
GCA_001818495.1	N	Y	N	d__Bacteria;p__Patescibacteria;c__ABY1;o__UBA1558;f__GWA2-36-10;g__XYD1-37-29;s__XYD1-37-29 sp001818495	1798557	1798557
GCA_001818655.1	N	Y	N	d__Bacteria;p__Patescibacteria;c__Paceibacteria;o__UBA6257;f__2-01-FULL-56-20;g__2-01-FULL-56-20;s__2-01-FULL-56-20 sp001818655	1798652	1798652
GCA_001818675.1	N	Y	N	d__Bacteria;p__Patescibacteria;c__Paceibacteria;o__UBA6257;f__WO2-44-18;g__2-02-FULL-40-20;s__2-02-FULL-40-20 sp001818675	1798403	1798403
GCA_001818695.1	N	Y	N	d__Bacteria;p__Patescibacteria;c__Paceibacteria;o__UBA6257;f__02-FULL-45-10c;g__2-02-FULL-42-16;s__2-02-FULL-42-16 sp001818695	1798404	1798404
GCA_001818705.1	N	Y	N	d__Bacteria;p__Patescibacteria;c__Paceibacteria;o__UBA6257;f__02-FULL-45-10c;g__02-FULL-45-10c;s__02-FULL-45-10c sp001818705	1798410	1798410
GCA_001818775.1	N	Y	N	d__Bacteria;p__Patescibacteria;c__ABY1;o__UBA9570;f__HO2-48-17;g__2-12-FULL-48-17;s__2-12-FULL-48-17 sp001818775	1798542	1798542
GCA_001818835.1	N	Y	N	d__Bacteria;p__Patescibacteria;c__ABY1;o__UBA1558;f__UBA10009;g__2-01-FULL-45-10-B;s__2-01-FULL-45-10-B sp001818835	1798550	1798550
GCA_001818895.1	N	Y	N	d__Bacteria;p__Patescibacteria;c__Paceibacteria;o__UBA6257;f__2-01-FULL-56-20;g__MHLB01;s__MHLB01 sp001818895	1798651	1798651
GCA_001819095.1	N	Y	N	d__Bacteria;p__Patescibacteria;c__Paceibacteria;o__UBA9983_A;f__UBA6899;g__UBA6899;s__UBA6899 sp001819095	1798668	1798668
GCA_001819145.1	N	Y	N	d__Bacteria;p__Patescibacteria;c__Paceibacteria;o__Paceibacterales;f__RBG-13-36-15;g__RBG-13-36-15;s__RBG-13-36-15 sp001819145	1801660	1801660
GCA_001819295.1	N	Y	N	d__Bacteria;p__Patescibacteria;c__Paceibacteria;o__Paceibacterales;f__MHMH01;g__2-02-FULL-43-13;s__2-02-FULL-43-13 sp001819295	1801668	1801668
GCA_001819335.1	N	Y	N	d__Bacteria;p__Patescibacteria;c__Paceibacteria;o__Paceibacterales;f__MHMH01;g__MHMH01;s__MHMH01 sp001819335	1801672	1801672
GCA_001819395.1	N	Y	N	d__Bacteria;p__Patescibacteria;c__Paceibacteria;o__WO2-41-13;f__H02-45-28;g__HO2-45-28;s__HO2-45-28 sp001819395	1801724	1801724
GCA_001819435.1	N	Y	N	d__Bacteria;p__Patescibacteria;c__Paceibacteria;o__Portnoybacterales;f__RBG-13-40-8-A;g__RBG-13-40-8-A;s__RBG-13-40-8-A sp001819435	1801990	1801990
GCA_001819495.1	N	Y	N	d__Bacteria;p__Patescibacteria;c__Paceibacteria;o__Portnoybacterales;f__GWB1-42-6;g__CG1-02-40-82;s__CG1-02-40-82 sp001819495	1801992	1801992
GCA_001819555.1	N	Y	N	d__Bacteria;p__Patescibacteria;c__Paceibacteria;o__Portnoybacterales;f__UBA2143;g__WO2-40-15;s__WO2-40-15 sp001819555	1801995	1801995
GCA_001819605.1	N	Y	N	d__Bacteria;p__Patescibacteria;c__Paceibacteria;o__Portnoybacterales;f__UBA2143;g__WO2-40-15;s__WO2-40-15 sp001819605	1802000	1802000
GCA_001819815.1	N	Y	N	d__Bacteria;p__Patescibacteria;c__Paceibacteria;o__Ryanbacterales;f__2-02-FULL-48-12;g__02-FULL-45-17b;s__02-FULL-45-17b sp001819815	1802118	1802118
GCA_001819875.1	N	Y	N	d__Bacteria;p__Patescibacteria;c__Paceibacteria;o__Ryanbacterales;f__2-02-FULL-48-12;g__2-02-FULL-48-12;s__2-02-FULL-48-12 sp001819875	1802121	1802121
GCA_001819985.1	N	Y	N	d__Bacteria;p__Patescibacteria;c__Paceibacteria;o__Spechtbacterales;f__H02-43-30;g__HO2-43-30;s__HO2-43-30 sp001819985	1802159	1802159
GCA_001820055.1	N	Y	N	d__Bacteria;p__Patescibacteria;c__Paceibacteria;o__Spechtbacterales;f__2-12-FULL-38-22;g__2-12-FULL-38-22;s__2-12-FULL-38-22 sp001820055	1802165	1802165
GCA_001820095.1	N	Y	N	d__Bacteria;p__Patescibacteria;c__Paceibacteria;o__Paceibacterales;f__Staskawiczbacteraceae;g__2-01-FULL-40-39;s__2-01-FULL-40-39 sp001820095	1802202	1802202
GCA_001820175.1	N	Y	N	d__Bacteria;p__Patescibacteria;c__Paceibacteria;o__Paceibacterales;f__Staskawiczbacteraceae;g__01-FULL-38-12b;s__01-FULL-38-12b sp001820175	1802207	1802207
GCA_001820215.1	N	Y	N	d__Bacteria;p__Patescibacteria;c__Paceibacteria;o__Paceibacterales;f__Staskawiczbacteraceae;g__GWA2-33-14;s__GWA2-33-14 sp001820215	1802210	1802210
GCA_001820255.1	N	Y	N	d__Bacteria;p__Patescibacteria;c__Paceibacteria;o__Paceibacterales;f__Staskawiczbacteraceae;g__01-FULL-38-12b;s__01-FULL-38-12b sp001820255	1802214	1802214
GCA_001820485.1	N	Y	N	d__Bacteria;p__Patescibacteria;c__Paceibacteria;o__Paceibacterales;f__Staskawiczbacteraceae;g__XYB1-FULL-32-11;s__XYB1-FULL-32-11 sp001820485	1802234	1802234
GCA_001820655.1	N	Y	N	d__Bacteria;p__Patescibacteria;c__Paceibacteria;o__Sungbacterales;f__HO2-52-23;g__2-02-FULL-52-23;s__2-02-FULL-52-23 sp001820655	1802274	1802274
GCA_001820675.1	N	Y	N	d__Bacteria;p__Patescibacteria;c__Paceibacteria;o__Sungbacterales;f__GWA2-42-14;g__2-01-FULL-47-10-A;s__2-01-FULL-47-10-A sp001820675	1802276	1802276
GCA_001820685.1	N	Y	N	d__Bacteria;p__Patescibacteria;c__Paceibacteria;o__Sungbacterales;f__GWA2-42-14;g__GWA2-47-10;s__GWA2-47-10 sp001820685	1802277	1802277
GCA_001820725.1	N	Y	N	d__Bacteria;p__Patescibacteria;c__Paceibacteria;o__Sungbacterales;f__HO2-52-23;g__WO2-54-10;s__WO2-54-10 sp001820725	1802279	1802279
GCA_001820785.1	N	Y	N	d__Bacteria;p__Patescibacteria;c__Paceibacteria;o__Sungbacterales;f__GWA2-42-14;g__2-01-FULL-51-34;s__2-01-FULL-51-34 sp001820785	1802284	1802284
GCA_001820875.1	N	Y	N	d__Bacteria;p__Patescibacteria;c__Paceibacteria;o__UBA9983_A;f__UBA11359_A;g__2-02-FULL-46-13;s__2-02-FULL-46-13 sp001820875	1802301	1802301
GCA_001820935.1	N	Y	N	d__Bacteria;p__Patescibacteria;c__Paceibacteria;o__UBA9983_A;f__UBA11359_A;g__UBA10002;s__UBA10002 sp001820935	1802304	1802304
GCA_001820955.1	N	Y	N	d__Bacteria;p__Patescibacteria;c__Paceibacteria;o__UBA9983_A;f__UBA11359_A;g__2-02-FULL-43-11;s__2-02-FULL-43-11 sp001820955	1802306	1802306
GCA_001821015.1	N	Y	N	d__Bacteria;p__Patescibacteria;c__Paceibacteria;o__UBA9983_A;f__UBA11359_A;g__2-02-FULL-46-13;s__2-02-FULL-46-13 sp001821015	1802312	1802312
GCA_001821055.1	N	Y	N	d__Bacteria;p__Patescibacteria;c__Paceibacteria;o__UBA9983_A;f__PALSA-1337;g__C7867-002;s__C7867-002 sp001821055	1802315	1802315
GCA_001821135.1	N	Y	N	d__Bacteria;p__Patescibacteria;c__Paceibacteria;o__UBA9983_A;f__UBA11359_A;g__2-02-FULL-48-16;s__2-02-FULL-48-16 sp001821135	1802322	1802322
GCA_001821155.1	N	Y	N	d__Bacteria;p__Patescibacteria;c__Paceibacteria;o__UBA9983_A;f__UBA11359_A;g__UBA10002;s__UBA10002 sp001821155	1802323	1802323
GCA_001821295.1	N	Y	N	d__Bacteria;p__Patescibacteria;c__Paceibacteria;o__UBA9983_A;f__UBA11359_C;g__HO2-43-120;s__HO2-43-120 sp001821295	1802332	1802332
GCA_001821375.1	N	Y	N	d__Bacteria;p__Patescibacteria;c__Paceibacteria;o__UBA6257;f__XYB1-36-10;g__XYB1-36-10;s__XYB1-36-10 sp001821375	1798656	1798656
GCA_001821395.1	N	Y	N	d__Bacteria;p__Patescibacteria;c__Paceibacteria;o__UBA9983_A;f__UBA6899;g__UBA6899;s__UBA6899 sp001821395	1798662	1798662
GCA_001821435.1	N	Y	N	d__Bacteria;p__Patescibacteria;c__Paceibacteria;o__UBA9983_A;f__UBA6899;g__UBA6899;s__UBA6899 sp001821435	1798665	1798665
GCA_001821455.1	N	Y	N	d__Bacteria;p__Patescibacteria;c__Paceibacteria;o__Paceibacterales;f__RBG-13-42-11;g__RBG-13-42-11;s__RBG-13-42-11 sp001821455	1801663	1801663
GCA_001821475.1	N	Y	N	d__Bacteria;p__Patescibacteria;c__Paceibacteria;o__Paceibacterales;f__GWA2-38-27;g__GWA2-38-27;s__GWA2-38-27 sp001821475	1801670	1801670
GCA_001821555.1	N	Y	N	d__Bacteria;p__Patescibacteria;c__Paceibacteria;o__Paceibacterales;f__GWA2-38-27;g__XYB1-FULL-40-15;s__XYB1-FULL-40-15 sp001821555	1801677	1801677
GCA_001821615.1	N	Y	N	d__Bacteria;p__Patescibacteria;c__Paceibacteria;o__WO2-41-13;f__2-12-FULL-41-13;g__2-12-FULL-41-13;s__2-12-FULL-41-13 sp001821615	1801726	1801726
GCA_001821765.1	N	Y	N	d__Bacteria;p__Patescibacteria;c__Paceibacteria;o__Ryanbacterales;f__GWA2-47-10b;g__HO2-45-13;s__HO2-45-13 sp001821765	1802130	1802130
GCA_001821795.1	N	Y	N	d__Bacteria;p__Patescibacteria;c__Paceibacteria;o__Ryanbacterales;f__GWA2-47-10b;g__GWA2-47-10b;s__GWA2-47-10b sp001821795	1802131	1802131
GCA_001821915.1	N	Y	N	d__Bacteria;p__Patescibacteria;c__Paceibacteria;o__Paceibacterales;f__Staskawiczbacteraceae;g__2-02-FULL-34-10;s__2-02-FULL-34-10 sp001821915	1802205	1802205
GCA_001821935.1	N	Y	N	d__Bacteria;p__Patescibacteria;c__Paceibacteria;o__Paceibacterales;f__Staskawiczbacteraceae;g__2-02-FULL-43-16;s__2-02-FULL-43-16 sp001821935	1802208	1802208
GCA_001822065.1	N	Y	N	d__Bacteria;p__Patescibacteria;c__Paceibacteria;o__Paceibacterales;f__Staskawiczbacteraceae;g__XYD1-FULL-39-28;s__XYD1-FULL-39-28 sp001822065	1802223	1802223
GCA_001822075.1	N	Y	N	d__Bacteria;p__Patescibacteria;c__Paceibacteria;o__Paceibacterales;f__Staskawiczbacteraceae;g__UBA11703;s__UBA11703 sp001822075	1802224	1802224
GCA_001822095.1	N	Y	N	d__Bacteria;p__Patescibacteria;c__Paceibacteria;o__Paceibacterales;f__Staskawiczbacteraceae;g__XYD1-FULL-39-28;s__XYD1-FULL-39-28 sp001822095	1802229	1802229
GCA_001822215.1	N	Y	N	d__Bacteria;p__Patescibacteria;c__Paceibacteria;o__Sungbacterales;f__HO2-52-23;g__2-01-FULL-50-25;s__2-01-FULL-50-25 sp001822215	1802265	1802265
GCA_001822575.1	N	Y	N	d__Bacteria;p__Patescibacteria;c__Paceibacteria;o__UBA9983_A;f__PALSA-1337;g__C7867-002;s__C7867-002 sp001822575	1802308	1802308
GCA_001822655.1	N	Y	N	d__Bacteria;p__Patescibacteria;c__Paceibacteria;o__UBA9983_A;f__UBA11359_C;g__01-FULL-45-15b;s__01-FULL-45-15b sp001822655	1802319	1802319
GCA_001822675.1	N	Y	N	d__Bacteria;p__Patescibacteria;c__Paceibacteria;o__UBA9983_A;f__UBA11359_A;g__01-FULL-45-34b;s__01-FULL-45-34b sp001822675	1802320	1802320
GCA_001822695.1	N	Y	N	d__Bacteria;p__Patescibacteria;c__Paceibacteria;o__UBA9983_A;f__UBA11359_A;g__2-02-FULL-44-35;s__2-02-FULL-44-35 sp001822695	1802327	1802327
GCA_001822815.1	N	Y	N	d__Bacteria;p__Patescibacteria;c__Paceibacteria;o__Terrybacterales;f__GWB1-40-14;g__GWB1-40-14;s__GWB1-40-14 sp001822815	1802361	1802361
GCA_001822835.1	N	Y	N	d__Bacteria;p__Patescibacteria;c__Paceibacteria;o__Terrybacterales;f__2-01-FULL-58-14;g__2-01-FULL-48-14;s__2-01-FULL-48-14 sp001822835	1802362	1802362
GCA_001823055.1	N	Y	N	d__Bacteria;p__Patescibacteria;c__Paceibacteria;o__UBA9983_A;f__XYD1-FULL-46-19;g__XYB1-FULL-42-16;s__XYB1-FULL-42-16 sp001823055	1802436	1802436
GCA_001823065.1	N	Y	N	d__Bacteria;p__Patescibacteria;c__Paceibacteria;o__UBA9983_A;f__XYD1-FULL-46-19;g__XYD1-FULL-44-32;s__XYD1-FULL-44-32 sp001823065	1802438	1802438
GCA_001823095.1	N	Y	N	d__Bacteria;p__Patescibacteria;c__Paceibacteria;o__UBA9983_A;f__UBA9988;g__UBA9988;s__UBA9988 sp001823095	1802440	1802440
GCA_001823105.1	N	Y	N	d__Bacteria;p__Patescibacteria;c__Paceibacteria;o__Paceibacterales;f__GWA2-46-15;g__GWA2-46-15;s__GWA2-46-15 sp001823105	1802443	1802443
GCA_001823155.1	N	Y	N	d__Bacteria;p__Patescibacteria;c__Paceibacteria;o__Paceibacterales;f__UBA10102;g__2-01-FULL-48-16;s__2-01-FULL-48-16 sp001823155	1802446	1802446
GCA_001823165.1	N	Y	N	d__Bacteria;p__Patescibacteria;c__Paceibacteria;o__Paceibacterales;f__UBA10102;g__01-FULL-49-22b;s__01-FULL-49-22b sp001823165	1802448	1802448
GCA_001823215.1	N	Y	N	d__Bacteria;p__Patescibacteria;c__Paceibacteria;o__Paceibacterales;f__UBA10102;g__O2-12-FULL-45-9;s__O2-12-FULL-45-9 sp001823215	1802450	1802450
GCA_001823315.1	N	Y	N	d__Bacteria;p__Patescibacteria;c__Paceibacteria;o__Paceibacterales;f__2-12-FULL-40-12;g__2-12-FULL-40-12;s__2-12-FULL-40-12 sp001823315	1802457	1802457
GCA_001823505.1	N	Y	N	d__Bacteria;p__Patescibacteria;c__Paceibacteria;o__UBA9983_A;f__UBA1539;g__2-01-FULL-51-10;s__2-01-FULL-51-10 sp001823505	1802723	1802723
GCA_001823535.1	N	Y	N	d__Bacteria;p__Patescibacteria;c__Paceibacteria;o__UBA9983_A;f__UBA1539;g__UBA1550;s__UBA1550 sp001823535	1802724	1802724
GCA_001823545.1	N	Y	N	d__Bacteria;p__Patescibacteria;c__Paceibacteria;o__UBA9983_A;f__UBA1539;g__UBA1550;s__UBA1550 sp001823545	1802726	1802726
GCA_001823575.1	N	Y	N	d__Bacteria;p__Patescibacteria;c__Paceibacteria;o__UBA9983_A;f__UBA1539;g__UBA1550;s__UBA1550 sp001823575	1802727	1802727
GCA_001823605.1	N	Y	N	d__Bacteria;p__Patescibacteria;c__Paceibacteria;o__UBA9983_A;f__UBA1539;g__2-01-FULL-51-10;s__2-01-FULL-51-10 sp001823605	1802730	1802730
GCA_001823695.1	N	Y	N	d__Bacteria;p__Patescibacteria;c__Paceibacteria;o__UBA9983_A;f__Zambryskibacteraceae;g__12-FULL-44-12b;s__12-FULL-44-12b sp001823695	1802734	1802734
GCA_001823875.1	N	Y	N	d__Bacteria;p__Patescibacteria;c__Paceibacteria;o__UBA9983_A;f__Zambryskibacteraceae;g__12-FULL-43-12b;s__12-FULL-43-12b sp001823875	1802754	1802754
GCA_001823925.1	N	Y	N	d__Bacteria;p__Patescibacteria;c__Paceibacteria;o__UBA9983_A;f__Zambryskibacteraceae_A;g__WO2-35-19;s__WO2-35-19 sp001823925	1802758	1802758
GCA_001824005.1	N	Y	N	d__Bacteria;p__Patescibacteria;c__Paceibacteria;o__UBA9983_A;f__Zambryskibacteraceae;g__UBA5004;s__UBA5004 sp001824005	1802763	1802763
GCA_001824135.1	N	Y	N	d__Bacteria;p__Patescibacteria;c__Paceibacteria;o__UBA9983_A;f__Zambryskibacteraceae;g__UBA5004;s__UBA5004 sp001824135	1802769	1802769
GCA_001824215.1	N	Y	N	d__Bacteria;p__Patescibacteria;c__Paceibacteria;o__UBA9983_A;f__Zambryskibacteraceae_A;g__WO2-35-19;s__WO2-35-19 sp001824215	1802775	1802775
GCA_001824255.1	N	Y	N	d__Bacteria;p__Patescibacteria;c__Paceibacteria;o__UBA9983_A;f__Zambryskibacteraceae;g__UBA5004;s__UBA5004 sp001824255	1802773	1802773
GCA_001824275.1	N	Y	N	d__Bacteria;p__Patescibacteria;c__Paceibacteria;o__UBA9983_A;f__Zambryskibacteraceae_A;g__WO2-35-19;s__WO2-35-19 sp001824275	1802779	1802779
GCA_001824295.1	N	Y	N	d__Bacteria;p__Patescibacteria;c__Paceibacteria;o__UBA9983_A;f__Zambryskibacteraceae;g__C7867-006;s__C7867-006 sp001824295	1802781	1802781
GCA_001824325.1	N	Y	N	d__Bacteria;p__Patescibacteria;c__Paceibacteria;o__2-01-FULL-47-10;f__2-01-FULL-47-10;g__2-01-FULL-47-10;s__2-01-FULL-47-10 sp001824325	1817738	1817738
GCA_001824375.1	N	Y	N	d__Bacteria;p__Patescibacteria;c__Paceibacteria;o__2-02-FULL-40-12;f__2-02-FULL-40-12;g__2-02-FULL-40-12;s__2-02-FULL-40-12 sp001824375	1817740	1817740
GCA_001824435.1	N	Y	N	d__Bacteria;p__Patescibacteria;c__Paceibacteria;o__UBA6257;f__WO2-01-48-18;g__WO2-01-48-18;s__WO2-01-48-18 sp001824435	1817743	1817743
GCA_001824455.1	N	Y	N	d__Bacteria;p__Desulfobacterota_F;c__Desulfuromonadia;o__Geobacterales;f__Pseudopelobacteraceae;g__Pseudopelobacter;s__Pseudopelobacter sp001824455	1801895	1801895
GCA_001824475.1	N	Y	N	d__Bacteria;p__Proteobacteria;c__Alphaproteobacteria;o__Caulobacterales;f__Caulobacteraceae;g__Phenylobacterium;s__Phenylobacterium sp001824475	1801944	1801944
GCA_001824485.1	N	Y	N	d__Bacteria;p__Planctomycetota;c__Brocadiae;o__Brocadiales;f__Brocadiaceae;g__2-12-FULL-39-13;s__2-12-FULL-39-13 sp001824485	1801947	1801947
GCA_001824555.1	N	Y	N	d__Bacteria;p__Planctomycetota;c__Phycisphaerae;o__Sedimentisphaerales;f__UBA12454;g__GWC2-45-44;s__GWC2-45-44 sp001824555	1801952	1801952
GCA_001824635.1	N	Y	N	d__Bacteria;p__Planctomycetota;c__Phycisphaerae;o__Sedimentisphaerales;f__UBA12454;g__GWF2-50-10;s__GWF2-50-10 sp001824635	1801959	1801959
GCA_001824645.1	N	Y	N	d__Bacteria;p__Planctomycetota;c__Phycisphaerae;o__Sedimentisphaerales;f__SG8-4;g__RBG-13-46-10;s__RBG-13-46-10 sp001824645	1801961	1801961
GCA_001824745.1	N	Y	N	d__Bacteria;p__Patescibacteria;c__Paceibacteria;o__Terrybacterales;f__2-01-FULL-58-14;g__2-01-FULL-58-14;s__2-01-FULL-58-14 sp001824745	1802369	1802369
GCA_001824825.1	N	Y	N	d__Bacteria;p__Patescibacteria;c__Paceibacteria;o__UBA9983_A;f__XYD1-FULL-46-19;g__XYD1-FULL-46-19;s__XYD1-FULL-46-19 sp001824825	1802439	1802439
GCA_001824915.1	N	Y	N	d__Bacteria;p__Patescibacteria;c__Paceibacteria;o__Paceibacterales;f__UBA10102;g__O2-01-FULL-48-27b;s__O2-01-FULL-48-27b sp001824915	1802447	1802447
GCA_001825035.1	N	Y	N	d__Bacteria;p__Patescibacteria;c__Paceibacteria;o__Paceibacterales;f__UBA10102;g__UBA10102;s__UBA10102 sp001825035	1802469	1802469
GCA_001825115.1	N	Y	N	d__Bacteria;p__Patescibacteria;c__Paceibacteria;o__UBA9983_A;f__UBA1539;g__UBA1550;s__UBA1550 sp001825115	1802729	1802729
GCA_001825155.1	N	Y	N	d__Bacteria;p__Patescibacteria;c__Paceibacteria;o__UBA9983_A;f__Zambryskibacteraceae;g__UBA5004;s__UBA5004 sp001825155	1802738	1802738
GCA_001825315.1	N	Y	N	d__Bacteria;p__Patescibacteria;c__Paceibacteria;o__UBA9983_A;f__Zambryskibacteraceae;g__UBA5004;s__UBA5004 sp001825315	1802748	1802748
GCA_001825335.1	N	Y	N	d__Bacteria;p__Patescibacteria;c__Paceibacteria;o__UBA9983_A;f__Zambryskibacteraceae_A;g__WO2-35-19;s__WO2-35-19 sp001825335	1802757	1802757
GCA_001825395.1	N	Y	N	d__Bacteria;p__Patescibacteria;c__Paceibacteria;o__UBA9983_A;f__Zambryskibacteraceae;g__C7867-006;s__C7867-006 sp001825395	1802770	1802770
GCA_001825475.1	N	Y	N	d__Bacteria;p__Patescibacteria;c__Paceibacteria;o__UBA9983_A;f__Zambryskibacteraceae;g__UBA5004;s__UBA5004 sp001825475	1802782	1802782
GCA_001825565.1	N	Y	N	d__Bacteria;p__Desulfobacterota_F;c__Desulfuromonadia;o__Desulfuromonadales;f__Trichloromonadaceae;g__Trichloromonas;s__Trichloromonas sp001825565	1801896	1801896
GCA_001825665.1	N	Y	N	d__Bacteria;p__Planctomycetota;c__Phycisphaerae;o__Sedimentisphaerales;f__UBA12454;g__UBA12454;s__UBA12454 sp001825665	1801957	1801957
GCA_001825675.1	N	Y	N	d__Bacteria;p__Planctomycetota;c__Phycisphaerae;o__Sedimentisphaerales;f__UBA12454;g__UBA12454;s__UBA12454 sp001825675	1801958	1801958
GCA_001828445.1	N	Y	N	d__Bacteria;p__Planctomycetota;c__MHYJ01;o__MHYJ01;f__MHYJ01;g__MHYJ01;s__MHYJ01 sp001828445	1801967	1801967
GCA_001828545.1	N	Y	N	d__Bacteria;p__Planctomycetota;c__Brocadiae;o__Brocadiales;f__2-02-FULL-50-16-A;g__2-12-FULL-52-36;s__2-12-FULL-52-36 sp001828545	1801980	1801980
GCA_001828595.1	N	Y	N	d__Bacteria;p__Planctomycetota;c__Brocadiae;o__Brocadiales;f__Scalinduaceae;g__Scalindua;s__Scalindua sp001828595	1801983	1801983
GCA_001828605.1	N	Y	N	d__Bacteria;p__Planctomycetota;c__Brocadiae;o__Brocadiales;f__2-02-FULL-50-16-A;g__2-02-FULL-50-16-A;s__2-02-FULL-50-16-A sp001828605	1801984	1801984
GCA_001828645.1	N	Y	N	d__Bacteria;p__Planctomycetota;c__Brocadiae;o__Brocadiales;f__Brocadiaceae;g__XYD2-FULL-41-16;s__XYD2-FULL-41-16 sp001828645	1801986	1801986
GCA_001828855.1	N	Y	N	d__Bacteria;p__Proteobacteria;c__Alphaproteobacteria;o__Rhodobacterales;f__Rhodobacteraceae;g__Cypionkella;s__Cypionkella sp001828855	1802014	1802014
GCA_001828935.1	N	Y	N	d__Bacteria;p__Proteobacteria;c__Gammaproteobacteria;o__Burkholderiales;f__Rhodocyclaceae;g__Sulfuritalea;s__Sulfuritalea sp001828935	1802018	1802018
GCA_001829005.1	N	Y	N	d__Bacteria;p__Bacteroidota;c__Bacteroidia;o__Chitinophagales;f__Chitinophagaceae;g__Sediminibacterium;s__Sediminibacterium sp001829005	1802166	1802166
GCA_001829125.1	N	Y	N	d__Bacteria;p__Spirochaetota;c__GWE2-31-10;o__GWE2-31-10;f__GWE2-31-10;g__GWC1-27-15;s__GWC1-27-15 sp001829125	1802173	1802173
GCA_001829155.1	N	Y	N	d__Bacteria;p__Spirochaetota;c__UBA6919;o__GWB1-36-13;f__GWB1-36-13;g__GWB1-36-13;s__GWB1-36-13 sp001829155	1802174	1802174
GCA_001829185.1	N	Y	N	d__Bacteria;p__Spirochaetota;c__Spirochaetia;o__Treponematales;f__UBA12059;g__UBA12059;s__UBA12059 sp001829185	1802177	1802177
GCA_001829315.1	N	Y	N	d__Bacteria;p__Spirochaetota;c__GWE2-31-10;o__GWE2-31-10;f__GWE2-31-10;g__GWE2-31-10;s__GWE2-31-10 sp001829315	1802184	1802184
GCA_001829395.1	N	Y	N	d__Bacteria;p__Spirochaetota;c__Brevinematia;o__Brevinematales;f__GWF1-51-8;g__GWF1-51-8;s__GWF1-51-8 sp001829395	1802189	1802189
GCA_001829415.1	N	Y	N	d__Bacteria;p__Spirochaetota;c__Brevinematia;o__Brevinematales;f__GWF1-51-8;g__GWF1-51-8;s__GWF1-51-8 sp001829415	1802190	1802190
GCA_001829455.1	N	Y	N	d__Bacteria;p__Spirochaetota;c__UBA4802;o__UBA4802;f__UBA5550;g__RBG-16-49-21;s__RBG-16-49-21 sp001829455	1802193	1802193
GCA_001829495.1	N	Y	N	d__Bacteria;p__Spirochaetota;c__UBA4802;o__UBA4802;f__UBA5550;g__RBG-16-49-21;s__RBG-16-49-21 sp001829495	1802195	1802195
GCA_001829625.1	N	Y	N	d__Bacteria;p__Campylobacterota;c__Campylobacteria;o__Campylobacterales;f__Sulfurimonadaceae;g__Sulfurimonas;s__Sulfurimonas sp001829625	1802250	1802250
GCA_001829675.1	N	Y	N	d__Bacteria;p__Campylobacterota;c__Campylobacteria;o__Campylobacterales;f__Sulfurimonadaceae;g__Sulfurimonas;s__Sulfurimonas sp001829675	1802253	1802253
GCA_001829715.1	N	Y	N	d__Bacteria;p__Campylobacterota;c__Campylobacteria;o__Campylobacterales;f__Sulfurimonadaceae;g__Sulfurimonas;s__Sulfurimonas sp001829715	1802256	1802256
GCA_001829785.1	N	Y	N	d__Bacteria;p__Campylobacterota;c__Campylobacteria;o__Campylobacterales;f__Sulfurimonadaceae;g__Sulfurimonas;s__Sulfurimonas sp001829785	1802259	1802259
GCA_001829875.1	N	Y	N	d__Bacteria;p__Desulfobacterota;c__Syntrophia;o__Syntrophales;f__UBA5619;g__UBA5619;s__UBA5619 sp001829875	1802291	1802291
GCA_001830045.1	N	Y	N	d__Bacteria;p__Firmicutes;c__Bacilli;o__Acholeplasmatales;f__Acholeplasmataceae;g__UBA2284;s__UBA2284 sp001830045	1802355	1802355
GCA_001830245.1	N	Y	N	d__Bacteria;p__Proteobacteria;c__Gammaproteobacteria;o__Xanthomonadales;f__Xanthomonadaceae;g__Lysobacter;s__Lysobacter sp001830245	1802656	1802656
GCA_001830285.1	N	Y	N	d__Bacteria;p__Planctomycetota;c__Brocadiae;o__Brocadiales;f__Brocadiaceae;g__PLOWO2-12-38-17;s__PLOWO2-12-38-17 sp001830285	1801946	1801946
GCA_001830325.1	N	Y	N	d__Bacteria;p__Proteobacteria;c__Gammaproteobacteria;o__Burkholderiales;f__Burkholderiaceae;g__Polynucleobacter;s__Polynucleobacter sp001830325	1801989	1801989
GCA_001830395.1	N	Y	N	d__Bacteria;p__Proteobacteria;c__Gammaproteobacteria;o__Pseudomonadales;f__Pseudomonadaceae;g__Pseudomonas_E;s__Pseudomonas_E sp001830395	1802009	1802009
GCA_001830425.1	N	Y	N	d__Bacteria;p__Proteobacteria;c__Alphaproteobacteria;o__Rhodospirillales;f__2-02-FULL-58-16;g__2-02-FULL-58-16;s__2-02-FULL-58-16 sp001830425	1802021	1802021
GCA_001830475.1	N	Y	N	d__Bacteria;p__Proteobacteria;c__Alphaproteobacteria;o__Rhodospirillales;f__2-12-FULL-67-15;g__2-12-FULL-67-15;s__2-12-FULL-67-15 sp001830475	1802023	1802023
GCA_001830555.1	N	Y	N	d__Bacteria;p__Proteobacteria;c__Alphaproteobacteria;o__Sphingomonadales;f__Sphingomonadaceae;g__Sphingopyxis;s__Sphingopyxis sp001830555	1802172	1802172
GCA_001830835.1	N	Y	N	d__Bacteria;p__Desulfobacterota;c__Syntrophia;o__Syntrophales;f__UBA5619;g__UBA5619;s__UBA5619 sp001830835	1802287	1802287
GCA_001831055.1	N	Y	N	d__Bacteria;p__Verrucomicrobiota;c__Verrucomicrobiae;o__Opitutales;f__GWC2-42-7-A;g__GWC2-42-7-A;s__GWC2-42-7-A sp001831055	1802430	1802430
GCA_001831095.1	N	Y	N	d__Bacteria;p__Verrucomicrobiota;c__Verrucomicrobiae;o__Opitutales;f__UBA12508;g__UBA12508;s__UBA12508 sp001831095	1802431	1802431
GCA_001856825.1	N	Y	N	d__Archaea;p__Thermoplasmatota;c__Thermoplasmata;o__Thermoplasmatales;f__GCA-001856825;g__GCA-001856825;s__GCA-001856825 sp001856825	667138	667138
GCA_001858525.1	N	Y	N	d__Bacteria;p__Cyanobacteria;c__Vampirovibrionia;o__Vampirovibrionales;f__Vampirovibrionaceae;g__Vampirovibrio;s__Vampirovibrio chlorellavorus	758823	758823
GCA_001871015.1	N	Y	N	d__Bacteria;p__Desantisbacteria;c__UBA1551;o__UBA1551;f__UBA1559;g__UBA1559;s__UBA1559 sp001871015	1817893	1817893
GCA_001871075.1	N	Y	N	d__Bacteria;p__Desantisbacteria;c__UBA1551;o__UBA1551;f__UBA1551;g__UBA1551;s__UBA1551 sp001871075	1817894	1817894
GCA_001871085.1	N	Y	N	d__Bacteria;p__Desulfobacterota;c__Desulfovibrionia;o__Desulfovibrionales;f__Desulfovibrionaceae;g__Humidesulfovibrio;s__Humidesulfovibrio sp001871085	1805130	1805130
GCA_001871115.1	N	Y	N	d__Bacteria;p__Elusimicrobiota;c__Elusimicrobia;o__Elusimicrobiales;f__UBA9959;g__UBA9959;s__UBA9959 sp001871115	1805132	1805132
GCA_001871125.1	N	Y	N	d__Bacteria;p__Elusimicrobiota;c__Endomicrobia;o__CG1-02-37-114;f__CG1-02-37-114;g__CG1-02-37-114;s__CG1-02-37-114 sp001871125	1805131	1805131
GCA_001871165.1	N	Y	N	d__Bacteria;p__Patescibacteria;c__ABY1;o__BM507;f__UBA12465;g__UBA12465;s__UBA12465 sp001871165	1805145	1805145
GCA_001871195.1	N	Y	N	d__Bacteria;p__Proteobacteria;c__Zetaproteobacteria;o__Mariprofundales;f__Mariprofundaceae;g__UBA1543;s__UBA1543 sp001871195	1805428	1805428
GCA_001871235.1	N	Y	N	d__Bacteria;p__Patescibacteria;c__ABY1;o__BM507;f__UBA12465;g__CG1-02-41-21;s__CG1-02-41-21 sp001871235	1805147	1805147
GCA_001871325.1	N	Y	N	d__Bacteria;p__Bacteroidota;c__Ignavibacteria;o__Ignavibacteriales;f__Ignavibacteriaceae;g__UBA1563;s__UBA1563 sp001871325	1805220	1805220
GCA_001871415.1	N	Y	N	d__Archaea;p__Nanoarchaeota;c__Nanoarchaeia;o__Woesearchaeales;f__CG1-02-57-44;g__CG1-02-57-44;s__CG1-02-57-44 sp001871415	1805424	1805424
GCA_001871435.1	N	Y	N	d__Bacteria;p__Patescibacteria;c__ABY1;o__Magasanikbacterales;f__UBA922;g__UBA1557;s__UBA1557 sp001871435	1805238	1805238
GCA_001871445.1	N	Y	N	d__Bacteria;p__Patescibacteria;c__ABY1;o__Magasanikbacterales;f__UBA922;g__UBA12086;s__UBA12086 sp001871445	1805239	1805239
GCA_001871475.1	N	Y	N	d__Archaea;p__Micrarchaeota;c__Micrarchaeia;o__UBA10214;f__CG1-02-47-40;g__CG1-02-47-40;s__CG1-02-47-40 sp001871475	1805247	1805247
GCA_001871495.1	N	Y	N	d__Archaea;p__Micrarchaeota;c__Micrarchaeia;o__UBA8480;f__UBA8480;g__UBA8480;s__UBA8480 sp001871495	1805249	1805249
GCA_001871515.1	N	Y	N	d__Bacteria;p__Proteobacteria;c__Gammaproteobacteria;o__Burkholderiales;f__Burkholderiaceae;g__Rhodoferax;s__Rhodoferax sp001871515	1805089	1805089
GCA_001871535.1	N	Y	N	d__Archaea;p__Micrarchaeota;c__Micrarchaeia;o__UBA10214;f__UBA8471;g__UBA8471;s__UBA8471 sp001871535	1805248	1805248
GCA_001871575.1	N	Y	N	d__Bacteria;p__Caldisericota;c__Caldisericia;o__Caldisericales;f__Caldisericaceae;g__CG2-30-36-11;s__CG2-30-36-11 sp001871575	1805053	1805053
GCA_001871595.1	N	Y	N	d__Archaea;p__Micrarchaeota;c__Micrarchaeia;o__UBA8480;f__UBA97;g__UBA97;s__UBA97 sp001871595	1805250	1805250
GCA_001871685.1	N	Y	N	d__Bacteria;p__Nitrospirota;c__Thermodesulfovibrionia;o__Thermodesulfovibrionales;f__UBA1546;g__UBA1546;s__UBA1546 sp001871685	1805276	1805276
GCA_001871755.1	N	Y	N	d__Bacteria;p__Chloroflexota;c__Anaerolineae;o__CG2-30-64-16;f__CG2-30-64-16;g__CG2-30-64-16;s__CG2-30-64-16 sp001871755	1805005	1805005
GCA_001871765.1	N	Y	N	d__Bacteria;p__Patescibacteria;c__Paceibacteria;o__UBA9983_A;f__UBA1539;g__UBA1550;s__UBA1550 sp001871765	1805281	1805281
GCA_001871795.1	N	Y	N	d__Bacteria;p__Actinobacteriota;c__UBA9087;o__UBA10029;f__UBA10029;g__CG2-30-50-142;s__CG2-30-50-142 sp001871795	1803498	1803498
GCA_001871815.1	N	Y	N	d__Bacteria;p__Omnitrophota;c__Koll11;o__UBA10183;f__UBA10183;g__UBA10183;s__UBA10183 sp001871815	1805284	1805284
GCA_001871905.1	N	Y	N	d__Bacteria;p__Proteobacteria;c__Alphaproteobacteria;o__Micavibrionales;f__Micavibrionaceae;g__UBA1573;s__UBA1573 sp001871905	1803508	1803508
GCA_001871925.1	N	Y	N	d__Bacteria;p__Proteobacteria;c__Zetaproteobacteria;o__Mariprofundales;f__Mariprofundaceae;g__Mariprofundus;s__Mariprofundus sp001871925	1805427	1805427
GCA_001872165.1	N	Y	N	d__Bacteria;p__Chloroflexota;c__Anaerolineae;o__Anaerolineales;f__EnvOPS12;g__CG2-30-58-95;s__CG2-30-58-95 sp001872165	1805004	1805004
GCA_001872185.1	N	Y	N	d__Archaea;p__Nanoarchaeota;c__Nanoarchaeia;o__Pacearchaeales;f__PFCU01;g__PFCU01;s__PFCU01 sp001872185	1805296	1805296
GCA_001872265.1	N	Y	N	d__Bacteria;p__Patescibacteria;c__Paceibacteria;o__Paceibacterales;f__Paceibacteraceae;g__Paceibacter;s__Paceibacter sp001872265	1805304	1805304
GCA_001872285.1	N	Y	N	d__Bacteria;p__Proteobacteria;c__Gammaproteobacteria;o__Burkholderiales;f__Rhodocyclaceae;g__CG2-30-68-42;s__CG2-30-68-42 sp001872285	1805051	1805051
GCA_001872305.1	N	Y	N	d__Bacteria;p__Patescibacteria;c__Paceibacteria;o__Portnoybacterales;f__CG1-02-40-25;g__CG1-02-40-25;s__CG1-02-40-25 sp001872305	1805305	1805305
GCA_001872315.1	N	Y	N	d__Archaea;p__Nanoarchaeota;c__Nanoarchaeia;o__Pacearchaeales;f__UBA73;g__CG1-02-39-14;s__CG1-02-39-14 sp001872315	1805298	1805298
GCA_001872455.1	N	Y	N	d__Bacteria;p__Chloroflexota;c__Anaerolineae;o__Anaerolineales;f__EnvOPS12;g__UBA8950;s__UBA8950 sp001872455	1805003	1805003
GCA_001872485.1	N	Y	N	d__Bacteria;p__Patescibacteria;c__Paceibacteria;o__UBA6257;f__Brennerbacteraceae;g__UBA1567;s__UBA1567 sp001872485	1805310	1805310
GCA_001872545.1	N	Y	N	d__Bacteria;p__Patescibacteria;c__ABY1;o__SG8-24;f__SG8-24;g__UBA1561;s__UBA1561 sp001872545	1805313	1805313
GCA_001872575.1	N	Y	N	d__Bacteria;p__Patescibacteria;c__Gracilibacteria;o__Peribacterales;f__Peribacteraceae;g__Peribacter;s__Peribacter sp001872575	1805323	1805323
GCA_001872605.1	N	Y	N	d__Bacteria;p__Armatimonadota;c__Abditibacteria;o__CG2-30-59-28;f__CG2-30-59-28;g__CG2-30-59-28;s__CG2-30-59-28 sp001872605	1805027	1805027
GCA_001872625.1	N	Y	N	d__Bacteria;p__Bacteroidota;c__Bacteroidia;o__Bacteroidales;f__UBA1556;g__CG2-30-33-31;s__CG2-30-33-31 sp001872625	1805033	1805033
GCA_001872685.1	N	Y	N	d__Bacteria;p__Marinisomatota;c__UBA8477;o__UBA8477;f__UBA8477;g__UBA8477;s__UBA8477 sp001872685	1805240	1805240
GCA_001872725.1	N	Y	N	d__Bacteria;p__Proteobacteria;c__Zetaproteobacteria;o__CG1-02-64-396;f__CG1-02-64-396;g__CG1-02-64-396;s__CG1-02-64-396 sp001872725	1805333	1805333
GCA_001872735.1	N	Y	N	d__Bacteria;p__Verrucomicrobiota;c__Verrucomicrobiae;o__Opitutales;f__CG1-02-43-26;g__CG1-02-43-26;s__CG1-02-43-26 sp001872735	1805421	1805421
GCA_001872925.1	N	Y	N	d__Bacteria;p__Chloroflexota;c__Dehalococcoidia;o__GIF9;f__AB-539-J10;g__CG2-30-46-19;s__CG2-30-46-19 sp001872925	1805102	1805102
GCA_001872945.1	N	Y	N	d__Bacteria;p__Patescibacteria;c__CPR2;o__CPR2;f__CPR2;g__GWC2-39-10;s__GWC2-39-10 sp001872945	1805401	1805401
GCA_001872985.1	N	Y	N	d__Bacteria;p__Riflebacteria;c__Ozemobacteria;o__Ozemobacterales;f__Ozemobacteraceae;g__CG2-30-54-10;s__CG2-30-54-10 sp001872985	1805403	1805403
GCA_001872995.1	N	Y	N	d__Bacteria;p__Bacteroidota;c__Bacteroidia;o__Bacteroidales;f__CG2-30-32-10;g__CG2-30-32-10;s__CG2-30-32-10 sp001872995	1805032	1805032
GCA_001873005.1	N	Y	N	d__Bacteria;p__Chloroflexota;c__Dehalococcoidia;o__GIF9;f__AB-539-J10;g__CG2-30-46-9;s__CG2-30-46-9 sp001873005	1805103	1805103
GCA_001873065.1	N	Y	N	d__Bacteria;p__Bacteroidota;c__Bacteroidia;o__Flavobacteriales;f__Flavobacteriaceae;g__Polaribacter;s__Polaribacter sp001873065	1805159	1805159
GCA_001873075.1	N	Y	N	d__Bacteria;p__Fibrobacterota;c__Fibrobacteria;o__Fibrobacterales;f__Fibrobacteraceae;g__UBA1313;s__UBA1313 sp001873075	1805149	1805149
GCA_001873105.1	N	Y	N	d__Bacteria;p__Bacteroidota;c__Bacteroidia;o__Flavobacteriales;f__Flavobacteriaceae;g__Planktosalinus;s__Planktosalinus sp001873105	1805160	1805160
GCA_001873115.1	N	Y	N	d__Bacteria;p__Desulfobacterota;c__Desulfobulbia;o__Desulfobulbales;f__Desulfurivibrionaceae;g__CG2-30-60-27;s__CG2-30-60-27 sp001873115	1805129	1805129
GCA_001873135.1	N	Y	N	d__Bacteria;p__Campylobacterota;c__Campylobacteria;o__Campylobacterales;f__Sulfurimonadaceae;g__Sulfurimonas;s__Sulfurimonas sp001873135	1805215	1805215
GCA_001873165.1	N	Y	N	d__Bacteria;p__Patescibacteria;c__Gracilibacteria;o__BD1-5;f__UBA2023;g__UBA1545;s__UBA1545 sp001873165	1805211	1805211
GCA_001873185.1	N	Y	N	d__Bacteria;p__Bacteroidota;c__Ignavibacteria;o__Ignavibacteriales;f__Ignavibacteriaceae;g__CG2-30-36-16;s__CG2-30-36-16 sp001873185	1805221	1805221
GCA_001873215.1	N	Y	N	d__Bacteria;p__Patescibacteria;c__Microgenomatia;o__Levybacterales;f__GWA1-39-11;g__CG2-30-37-29;s__CG2-30-37-29 sp001873215	1805237	1805237
GCA_001873285.1	N	Y	N	d__Bacteria;p__CG2-30-53-67;c__CG2-30-53-67;o__CG2-30-53-67;f__CG2-30-53-67;g__CG2-30-53-67;s__CG2-30-53-67 sp001873285	1805278	1805278
GCA_001873295.1	N	Y	N	d__Bacteria;p__CG2-30-70-394;c__CG2-30-70-394;o__CG2-30-70-394;f__CG2-30-70-394;g__CG2-30-70-394;s__CG2-30-70-394 sp001873295	1805279	1805279
GCA_001873365.1	N	Y	N	d__Bacteria;p__Cyanobacteria;c__Cyanobacteriia;o__Cyanobacteriales;f__Microcoleaceae;g__Planktothrix;s__Planktothrix sp001873365	1805291	1805291
GCA_001873375.1	N	Y	N	d__Bacteria;p__Cyanobacteria;c__Cyanobacteriia;o__Pseudanabaenales;f__Pseudanabaenaceae;g__Pseudanabaena;s__Pseudanabaena sp001873375	1805292	1805292
GCA_001873435.1	N	Y	N	d__Bacteria;p__Patescibacteria;c__Microgenomatia;o__UBA1400;f__PJMF01;g__CG2-30-36-39;s__CG2-30-36-39 sp001873435	1805300	1805300
GCA_001873465.1	N	Y	N	d__Bacteria;p__Patescibacteria;c__ABY1;o__UBA2591;f__UBA6264;g__CG2-30-36-38;s__CG2-30-36-38 sp001873465	1805316	1805316
GCA_001873515.1	N	Y	N	d__Bacteria;p__Patescibacteria;c__ABY1;o__BM507;f__GWC2-42-12;g__CG2-30-45-37;s__CG2-30-45-37 sp001873515	1805319	1805319
GCA_001873565.1	N	Y	N	d__Bacteria;p__Patescibacteria;c__Gracilibacteria;o__UBA1369;f__UBA12470;g__CG2-30-44-17;s__CG2-30-44-17 sp001873565	1805324	1805324
GCA_001873585.1	N	Y	N	d__Bacteria;p__Proteobacteria;c__Alphaproteobacteria;o__Rhodobacterales;f__Rhodobacteraceae;g__Maritimibacter_A;s__Maritimibacter_A sp001873585	1805338	1805338
GCA_001873625.1	N	Y	N	d__Bacteria;p__Patescibacteria;c__Saccharimonadia;o__Saccharimonadales;f__Saccharimonadaceae;g__UBA1547;s__UBA1547 sp001873625	1805375	1805375
GCA_001873635.1	N	Y	N	d__Bacteria;p__Bacteroidota;c__Bacteroidia;o__Bacteroidales;f__Paludibacteraceae;g__Paludibacter;s__Paludibacter sp001873635	1805325	1805325
GCA_001873665.1	N	Y	N	d__Bacteria;p__Patescibacteria;c__Microgenomatia;o__UBA12405;f__UBA12405;g__UBA12158;s__UBA12158 sp001873665	1805376	1805376
GCA_001873675.1	N	Y	N	d__Bacteria;p__Desulfobacterota;c__Syntrophia;o__Syntrophales;f__CG2-30-49-12;g__CG2-30-49-12;s__CG2-30-49-12 sp001873675	1805377	1805377
GCA_001873705.1	N	Y	N	d__Bacteria;p__Desulfobacterota;c__Syntrophobacteria;o__Syntrophobacterales;f__DSM-9756;g__CG2-30-61-12;s__CG2-30-61-12 sp001873705	1805379	1805379
GCA_001873745.1	N	Y	N	d__Bacteria;p__Desulfobacterota;c__Syntrophia;o__Syntrophales;f__UBA5619;g__UBA5619;s__UBA5619 sp001873745	1805378	1805378
GCA_001873755.1	N	Y	N	d__Bacteria;p__Patescibacteria;c__CG2-30-54-11;o__CG2-30-54-11;f__CG2-30-54-11;g__CG2-30-54-11;s__CG2-30-54-11 sp001873755	1817892	1817892
GCA_001873845.1	N	Y	N	d__Archaea;p__Altarchaeota;c__Altarchaeia;o__Altarchaeales;f__Altarchaeaceae;g__Altarchaeum;s__Altarchaeum hamiconexum	1803514	1803514
GCA_001873935.1	N	Y	N	d__Bacteria;p__Desulfobacterota_E;c__MBNT15;o__MBNT15;f__MBNT15;g__CG2-30-66-27;s__CG2-30-66-27 sp001873935	1805127	1805127
GCA_001873945.1	N	Y	N	d__Bacteria;p__UBA9089;c__CG2-30-40-21;o__CG2-30-40-21;f__CG2-30-40-21;g__CG2-30-40-21;s__CG2-30-40-21 sp001873945	1817895	1817895
GCA_001873995.1	N	Y	N	d__Bacteria;p__Omnitrophota;c__Koll11;o__UBA1572;f__UBA1572;g__UM-FILTER-44-12;s__UM-FILTER-44-12 sp001873995	1805287	1805287
GCA_001874005.1	N	Y	N	d__Bacteria;p__Desulfobacterota;c__Desulfobacteria;o__Desulfatiglandales;f__Desulfatiglandaceae;g__CG2-30-51-40;s__CG2-30-51-40 sp001874005	1805128	1805128
GCA_001874145.1	N	Y	N	d__Bacteria;p__Bacteroidota;c__Bacteroidia;o__Flavobacteriales;f__Flavobacteriaceae;g__Lacinutrix;s__Lacinutrix sp001874145	1860087	1860087
GCA_001874155.1	N	Y	N	d__Bacteria;p__Proteobacteria;c__Gammaproteobacteria;o__Enterobacterales;f__Vibrionaceae;g__Vibrio;s__Vibrio sp001874155	1860091	1860091
GCA_001874255.1	N	Y	N	d__Bacteria;p__Proteobacteria;c__Alphaproteobacteria;o__Rhodobacterales;f__Rhodobacteraceae;g__Epibacterium;s__Epibacterium sp001874255	1860092	1860092
GCA_001874265.1	N	Y	N	d__Bacteria;p__Bacteroidota;c__Bacteroidia;o__Flavobacteriales;f__Flavobacteriaceae;g__Urechidicola;s__Urechidicola sp001874265	1860094	1860094
GCA_001874305.1	N	Y	N	d__Bacteria;p__Bdellovibrionota;c__Bacteriovoracia;o__Bacteriovoracales;f__Bacteriovoracaceae;g__DB6-IX;s__DB6-IX sp001874305	1860085	1860085
GCA_001874325.1	N	Y	N	d__Bacteria;p__Bacteroidota;c__Bacteroidia;o__Flavobacteriales;f__Flavobacteriaceae;g__Flavobacterium;s__Flavobacterium sp001874325	1860086	1860086
GCA_001874335.1	N	Y	N	d__Bacteria;p__Bacteroidota;c__Bacteroidia;o__Flavobacteriales;f__Flavobacteriaceae;g__MedPE-SWsnd-G2;s__MedPE-SWsnd-G2 sp001874335	1860095	1860095
GCA_001874365.1	N	Y	N	d__Bacteria;p__Proteobacteria;c__Gammaproteobacteria;o__Enterobacterales;f__Psychrobiaceae;g__Psychrobium;s__Psychrobium sp001874365	1860093	1860093
GCA_001875255.1	N	Y	N	d__Bacteria;p__Fermentibacterota;c__Fermentibacteria;o__Fermentibacterales;f__Fermentibacteraceae;g__Sabulitectum;s__Sabulitectum silens	1902299	1902299
GCA_001875345.1	N	Y	N	d__Archaea;p__Thermoplasmatota;c__Poseidoniia_B;o__MGIII;f__CG-Epi1;g__CG-Epi1;s__CG-Epi1 sp001875345	1888995	1888995
GCA_001875365.1	N	Y	N	d__Archaea;p__Thermoplasmatota;c__Poseidoniia_B;o__MGIII;f__CG-Epi1;g__CG-Epi1;s__CG-Epi1 sp001875365	1888998	1888998
[truncated: 253,625+ more rows]
