# Supplementary material for: From defaults to databases: parameter and database choice dramatically impact the performance of metagenomic taxonomic classification tools
Source: Microb Genom. 2023 Mar 3;9(3):000949. doi: 10.1099/mgen.0.000949 (PMC10132073; doi:10.1099/mgen.0.000949)
Supplement: Uncited Table S3. [file mgen-9-00949-s004.xlsx]

## Sheet: Table S3
Table S3. Time taken and resources required for each database to run on average.
Database	User time (m)	System time (m)	Wall time (m)	Maximum set size (Gb)	Threads	CPU (%)
Kraken2 + ChocoPhlAn 3	5.61053	0.372384	0.597496	71.7212	12	848.86
Kraken2 + GTDB	6.62655	3.06318	2.0259	854.573	12	473.65
MetaPhlAn 3 default	35.4985	9.45775	4.46404	2.72933	12	838.962
Kraken2 + MiniKraken2 V2	2.63361	0.105412	0.268259	7.80388	12	932.746
Kraken2 + RefSeq Complete V205 100GB	2.22699	0.361554	0.310333	79.4218	12	704.3
Kraken2 + RefSeq Complete V205 500GB	4.40589	0.843295	0.384161	404.277	24	1139.1
Kraken2 + RefSeq Complete V205	6.64052	1.93979	1.18262	955.819	12	600.638
Kraken2 + RefSeq Complete V208 nt	6.13135	0.707161	0.743966	290.669	12	762.461
Kraken2 + Standard 05/2021	2.72818	0.0973843	0.248065	25.0592	12	576.274

## Sheet: ChocoPhlAn 3
File name	User time (s)	System time (s)	Wall time (h:mm:ss or m:ss)	Maximum set size (kb)	Threads	CPU (%)
kraken2_chocophlanV30_ani97_cLOW_stFalse_r9_0.85	323.3	22.31	00:00:33.800000	76433588	12	10.23
kraken2_chocophlanV30_ani95_cLOW_stFalse_r3_0.00	334.4	24.27	00:01:07.300000	76486448	12	5.32
kraken2_chocophlanV30_ani95_cLOW_stTrue_r1_0.65	311.38	21.42	00:00:32.700000	76404696	12	10.17
kraken2_chocophlanV30_ani99_cHIGH_stTrue_r1_0.55	322.53	21.06	00:00:33.600000	76444296	12	10.22
kraken2_chocophlanV30_ani99_cLOW_stFalse_r6_0.15	331.92	20.22	00:00:33.800000	76446156	12	10.42
kraken2_chocophlanV30_HMP_even_illum_SRR172902_1.00	65.4	13.47	00:00:10.600000	76160364	12	7.45
kraken2_chocophlanV30_RH_S002__insert_270_0.25	2437.97	48.74	00:03:32.400000	77214092	12	11.7
kraken2_chocophlanV30_ani99_cLOW_stTrue_r9_0.10	314.57	19.16	00:00:32	76478400	12	10.43
kraken2_chocophlanV30_ani99_cLOW_stFalse_r1_0.95	345.16	27.84	00:00:35.800000	76305992	12	10.42
kraken2_chocophlanV30_ani97_cLOW_stTrue_r3_0.75	307.36	21.18	00:00:32.200000	76452724	12	10.18
kraken2_chocophlanV30_MGRG_nanopore_b3.fail.2d_0.40	0.14	0.21	00:00:00.300000	1302456	12	1.34
kraken2_chocophlanV30_ani95_cLOW_stFalse_r4_0.80	324.93	22.78	00:00:34.100000	76467356	12	10.18
kraken2_chocophlanV30_ani97_cHIGH_stTrue_r9_0.45	344.78	22.28	00:00:35.700000	76445484	12	10.28
kraken2_chocophlanV30_ani100_cLOW_stFalse_r2_0.60	340.23	22.03	00:00:35.300000	76443956	12	10.27
kraken2_chocophlanV30_ani97_cLOW_stFalse_r6_0.85	332.84	22.09	00:00:34.600000	76449296	12	10.26
kraken2_chocophlanV30_ani100_cHIGH_stTrue_r5_0.20	333.12	22.82	00:00:34.800000	76460856	12	10.21
kraken2_chocophlanV30_Huttenhower_HC2_0.30	14.47	13.64	00:00:07.200000	76169748	12	3.89
kraken2_chocophlanV30_ani99_cLOW_stTrue_r1_0.90	316.02	19	00:00:32.100000	76449380	12	10.43
kraken2_chocophlanV30_ani99_cHIGH_stFalse_r0_0.40	307.88	19.77	00:00:31.600000	76468660	12	10.37
kraken2_chocophlanV30_ani99_cLOW_stFalse_r9_0.15	329.52	19.98	00:00:33.300000	74972880	12	10.47
kraken2_chocophlanV30_ani100_cLOW_stTrue_r1_0.55	324.43	22.17	00:00:33.900000	76488688	12	10.22
kraken2_chocophlanV30_RM2_S002__insert_270_1.00	2478.74	55.63	00:03:37.200000	76262872	12	11.66
kraken2_chocophlanV30_ani97_cHIGH_stFalse_r2_0.50	296.97	19.02	00:00:30.600000	76473140	12	10.33
kraken2_chocophlanV30_MGRG_nanopore_b4.fail.2d_0.25	0.49	3.2	00:00:03.600000	22661192	12	1.03
kraken2_chocophlanV30_ani99_cLOW_stTrue_r6_0.10	310.93	19.56	00:00:31.600000	76433452	12	10.45
kraken2_chocophlanV30_RL_S001__insert_270_0.40	2501.5	56.23	00:03:38.600000	77040016	12	11.7
kraken2_chocophlanV30_NA12878_NegControl_SL126488_0_0.75	258.55	20.69	00:00:28.100000	76152196	12	9.93
kraken2_chocophlanV30_ani97_cHIGH_stTrue_r6_0.45	328.69	22.39	00:00:34.200000	76472204	12	10.26
kraken2_chocophlanV30_UnAmbiguouslyMapped_ds.frankengenome_0.35	13.48	12.75	00:00:06.700000	76121628	12	3.93
kraken2_chocophlanV30_ani97_cLOW_stFalse_r1_0.05	301.41	20.87	00:00:33	76459604	12	9.77
kraken2_chocophlanV30_Mavromatis_simHC_0.45	21.9	14.73	00:00:09.200000	76119124	12	3.97
kraken2_chocophlanV30_ani100_cHIGH_stFalse_r1_0.30	358.52	22.92	00:00:40.700000	76380116	12	9.37
kraken2_chocophlanV30_RH_S001__insert_270_0.45	2590.82	50.44	00:03:45.400000	76845556	12	11.71
kraken2_chocophlanV30_Huttenhower_LC1_0.20	3.72	12.48	00:00:06.100000	73527872	12	2.66
kraken2_chocophlanV30_ani99_cLOW_stFalse_r5_0.80	303.71	18.96	00:00:31	76126280	12	10.42
kraken2_chocophlanV30_ani97_cLOW_stTrue_r7_0.60	308.1	21.39	00:00:32.400000	76459664	12	10.16
kraken2_chocophlanV30_ani97_cHIGH_stFalse_r9_0.45	315.08	22.39	00:00:32.900000	76475272	12	10.25
kraken2_chocophlanV30_ani95_cLOW_stFalse_r0_0.95	310.57	20.56	00:00:32.500000	76425608	12	10.19
kraken2_chocophlanV30_ani100_cHIGH_stFalse_r8_1.00	357.21	23.07	00:00:36.800000	76337336	12	10.34
kraken2_chocophlanV30_ani100_cLOW_stFalse_r9_0.75	324.78	22.07	00:00:33.800000	76424664	12	10.25
kraken2_chocophlanV30_ani95_cLOW_stFalse_r7_0.15	306.54	21.63	00:00:32.400000	76444940	12	10.14
kraken2_chocophlanV30_UnAmbiguouslyMapped_ds.nycsm_0.95	8	12.52	00:00:06.100000	74274972	12	3.36
kraken2_chocophlanV30_JGI_SRR033548_0.60	1.12	6.98	00:00:04.300000	45838748	12	1.9
kraken2_chocophlanV30_ani95_cLOW_stTrue_r5_0.70	307.1	19.84	00:00:31.500000	76451148	12	10.38
kraken2_chocophlanV30_ani99_cHIGH_stTrue_r5_0.40	333.98	23.62	00:00:34.900000	76489452	12	10.25
kraken2_chocophlanV30_ani99_cLOW_stFalse_r2_0.00	361.82	39.99	00:00:43	76445060	12	9.33
kraken2_chocophlanV30_Raiphy_eval_RAIphy_0.85	20.04	13.13	00:00:07.700000	76142072	12	4.28
kraken2_chocophlanV30_ani97_cHIGH_stFalse_r6_0.45	308.06	20.22	00:00:31.600000	76468808	12	10.39
kraken2_chocophlanV30_ani97_cLOW_stTrue_r8_0.60	303.91	18.8	00:00:31	76449408	12	10.41
kraken2_chocophlanV30_ani99_cLOW_stTrue_r2_0.05	330.37	22.72	00:00:40.400000	76414124	12	8.74
kraken2_chocophlanV30_ani97_cHIGH_stTrue_r2_0.50	309.1	20.13	00:00:31.800000	76483036	12	10.36
kraken2_chocophlanV30_ani100_cHIGH_stFalse_r7_1.00	341.97	23.35	00:00:35.400000	76345596	12	10.32
kraken2_chocophlanV30_ani97_cLOW_stFalse_r5_0.10	326.17	20.7	00:00:34.600000	76477272	12	10.01
kraken2_chocophlanV30_ani100_cHIGH_stFalse_r5_0.25	369.69	23.97	00:00:37.800000	76464220	12	10.4
kraken2_chocophlanV30_Huttenhower_LC5_0.35	3.66	12.14	00:00:06	73214720	12	2.64
kraken2_chocophlanV30_JGI_SRR033547_0.60	0.11	0.03	00:00:00.100000	208444	12	2.43
kraken2_chocophlanV30_ani95_cLOW_stFalse_r8_0.15	307.46	21.12	00:00:32.300000	76471588	12	10.15
kraken2_chocophlanV30_UnAmbiguouslyMapped_ds.hous2_0.20	7.28	11.93	00:00:06	74812328	12	3.18
kraken2_chocophlanV30_ani97_cLOW_stFalse_r2_0.90	295.36	20.86	00:00:31.600000	76438056	12	10.02
kraken2_chocophlanV30_ani100_cLOW_stFalse_r6_0.75	315.67	22.38	00:00:33.100000	76338208	12	10.21
kraken2_chocophlanV30_HMP_even_454_SRR072233_0.75	127.25	15.89	00:00:16.700000	76145884	12	8.57
kraken2_chocophlanV30_ani100_cHIGH_stTrue_r1_0.35	341.04	23.26	00:00:35.500000	76450156	12	10.27
kraken2_chocophlanV30_ani99_cLOW_stTrue_r5_0.85	296.87	18.28	00:00:30.300000	76426776	12	10.38
kraken2_chocophlanV30_ani99_cHIGH_stFalse_r4_0.55	318.69	21.25	00:00:33.500000	76439128	12	10.14
kraken2_chocophlanV30_ani100_cLOW_stTrue_r5_0.40	336.44	23.19	00:00:35	76481324	12	10.27
kraken2_chocophlanV30_MGRG_nanopore_b4.pass.2d_1.00	0.1	0.02	00:00:00	82740	12	2.71
kraken2_chocophlanV30_RM2_S002__insert_270_0.15	2536.17	50.83	00:03:41.100000	77572456	12	11.69
kraken2_chocophlanV30_ani99_cHIGH_stFalse_r2_0.70	330.44	21.74	00:00:34.400000	76490044	12	10.23
kraken2_chocophlanV30_ani99_cLOW_stFalse_r9_1.00	298.34	19.04	00:00:30.700000	74685192	12	10.34
kraken2_chocophlanV30_ani100_cLOW_stTrue_r3_0.65	306.67	21.4	00:00:32.300000	76463952	12	10.15
kraken2_chocophlanV30_BioPool_0.80	15.55	12.64	00:00:06.700000	72175400	12	4.22
kraken2_chocophlanV30_MGRG_nanopore_b9.fail.2d_0.85	0.2	0.56	00:00:00.700000	3681784	12	1.14
kraken2_chocophlanV30_Huttenhower_LC4_0.90	3.61	11.96	00:00:05.900000	72565500	12	2.64
kraken2_chocophlanV30_UnAmbiguouslyMapped_ds.soil_0.95	37.31	13.8	00:00:08.900000	76132168	12	5.7
kraken2_chocophlanV30_ani100_cHIGH_stFalse_r4_0.80	360.62	22.39	00:00:36.900000	76393220	12	10.37
kraken2_chocophlanV30_ani100_cLOW_stFalse_r0_0.50	340.42	21.79	00:00:35.300000	76305920	12	10.26
kraken2_chocophlanV30_ani100_cHIGH_stTrue_r7_0.10	342.38	22.7	00:00:35.600000	76456956	12	10.26
kraken2_chocophlanV30_ani97_cHIGH_stTrue_r4_0.75	331.73	22.12	00:00:34.400000	76456716	12	10.27
kraken2_chocophlanV30_ani100_cHIGH_stTrue_r0_0.90	347.32	25.66	00:00:36.300000	76436248	12	10.26
kraken2_chocophlanV30_ani97_cLOW_stFalse_r3_0.35	319.87	22.96	00:00:33.400000	76447748	12	10.24
kraken2_chocophlanV30_ani100_cHIGH_stFalse_r3_0.00	345.28	25.64	00:01:32.200000	76471928	12	4.02
kraken2_chocophlanV30_Huttenhower_LC3_0.10	3.66	13.35	00:00:07.200000	72842072	12	2.37
kraken2_chocophlanV30_ani97_cHIGH_stFalse_r0_0.60	320.82	22.43	00:00:33.500000	76392492	12	10.22
kraken2_chocophlanV30_ani99_cLOW_stTrue_r4_0.20	294.72	18.74	00:00:30.100000	76450936	12	10.39
kraken2_chocophlanV30_ani95_cLOW_stTrue_r3_0.55	297.72	19.83	00:00:30.700000	76468684	12	10.32
kraken2_chocophlanV30_ani99_cHIGH_stTrue_r3_0.65	340.44	20.72	00:00:34.600000	76484672	12	10.44
kraken2_chocophlanV30_HMP_even_illum_SRR172902_0.15	74.75	15.34	00:00:12.200000	76233952	12	7.37
kraken2_chocophlanV30_ani99_cLOW_stFalse_r4_0.25	328.79	22.18	00:00:34.300000	76309700	12	10.23
kraken2_chocophlanV30_ani99_cLOW_stFalse_r6_1.00	295.49	18.16	00:00:30	76236388	12	10.46
kraken2_chocophlanV30_ABRF_MGRG_5ng_0.05	65.05	14.83	00:00:12	64725256	12	6.66
kraken2_chocophlanV30_ani100_cHIGH_stTrue_r8_0.10	330.65	21.57	00:00:34.500000	76489832	12	10.21
kraken2_chocophlanV30_ani95_cLOW_stFalse_r1_0.30	321.33	22.58	00:00:33.700000	76469808	12	10.19
kraken2_chocophlanV30_RM1_S002__insert_5000_0.85	887.44	32.06	00:01:21.800000	76214876	12	11.24
kraken2_chocophlanV30_UnAmbiguouslyMapped_ds.7_0.85	71.14	15.78	00:00:11.900000	76264364	12	7.3
kraken2_chocophlanV30_RM2_S001__insert_270_0.75	2523.45	63.73	00:03:40.800000	76461144	12	11.71
kraken2_chocophlanV30_NegControl_MH1_0.00	15.9	13.46	00:00:07.500000	76082880	12	3.89
kraken2_chocophlanV30_ani97_cLOW_stTrue_r1_0.45	318.15	21.92	00:00:33.400000	76480924	12	10.18
kraken2_chocophlanV30_UnAmbiguouslyMapped_ds.cityparks_0.85	17.9	14.02	00:00:07.700000	76106296	12	4.12
kraken2_chocophlanV30_ani100_cHIGH_stTrue_r4_0.85	343.04	23.3	00:00:35.600000	76457508	12	10.28
kraken2_chocophlanV30_ani97_cHIGH_stTrue_r0_0.60	331.34	22.97	00:00:34.600000	76464076	12	10.25
kraken2_chocophlanV30_ani97_cLOW_stFalse_r7_0.20	319.48	22.1	00:00:33.400000	76460284	12	10.21
kraken2_chocophlanV30_ani100_cHIGH_stFalse_r7_0.15	364.16	23.84	00:00:37.500000	76404572	12	10.35
kraken2_chocophlanV30_Huttenhower_LC7_0.05	3.67	13.57	00:00:07.300000	72142692	12	2.35
kraken2_chocophlanV30_ani97_cHIGH_stFalse_r4_0.75	322.75	21.19	00:00:33.600000	76476560	12	10.23
kraken2_chocophlanV30_MGRG_nanopore_R6_2d_fail_0.55	3.08	13.59	00:00:07	74165844	12	2.39
kraken2_chocophlanV30_UnAmbiguouslyMapped_ds.gut_0.30	6.43	11.68	00:00:05.700000	73566752	12	3.19
kraken2_chocophlanV30_ani99_cLOW_stTrue_r0_0.35	362.65	21.55	00:00:37.200000	76465648	12	10.33
kraken2_chocophlanV30_MGRG_nanopore_b4.pass.2d_0.15	0.11	0.01	00:00:00	82756	12	2.88
kraken2_chocophlanV30_RH_S005__insert_270_0.75	2456.89	51.26	00:03:34.200000	76438296	12	11.71
kraken2_chocophlanV30_ani99_cHIGH_stFalse_r6_0.65	329.53	22.28	00:00:34.500000	76476660	12	10.21
kraken2_chocophlanV30_ani99_cHIGH_stTrue_r8_0.70	335.38	20.83	00:00:34.700000	76456060	12	10.25
kraken2_chocophlanV30_ani95_cLOW_stTrue_r8_0.40	312.07	21.02	00:00:32.700000	76441768	12	10.19
kraken2_chocophlanV30_ani100_cLOW_stTrue_r7_0.70	311.72	22.28	00:00:32.900000	76470944	12	10.14
kraken2_chocophlanV30_ani100_cHIGH_stFalse_r0_0.95	349.84	21.72	00:00:36.300000	76377332	12	10.22
kraken2_chocophlanV30_ani100_cLOW_stFalse_r4_0.45	330.62	21.27	00:00:34.500000	76414848	12	10.21
kraken2_chocophlanV30_ani95_cLOW_stFalse_r8_1.00	294.3	19.31	00:00:30.300000	76436988	12	10.34
kraken2_chocophlanV30_ani100_cHIGH_stTrue_r3_0.05	350.53	23.7	00:00:44.600000	76456880	12	8.39
kraken2_chocophlanV30_Huttenhower_LC8_0.05	3.79	11.83	00:00:05.700000	73639800	12	2.72
kraken2_chocophlanV30_UnAmbiguouslyMapped_ds.buccal_0.55	8.03	11.98	00:00:06.700000	62722116	12	2.98
kraken2_chocophlanV30_ani100_cHIGH_stFalse_r8_0.15	356.58	23.95	00:00:36.700000	76462616	12	10.35
kraken2_chocophlanV30_ani97_cLOW_stFalse_r8_0.20	315.74	20.78	00:00:33.400000	76453564	12	10.06
kraken2_chocophlanV30_ABRF_MGRG_10ng_0.75	86.01	10.9	00:00:10.800000	47281192	12	8.94
kraken2_chocophlanV30_Carma_eval_carma_0.25	1.5	9.61	00:00:06.800000	60400032	12	1.62
kraken2_chocophlanV30_ani97_cLOW_stTrue_r5_0.50	317.53	22.22	00:00:33.400000	76488324	12	10.16
kraken2_chocophlanV30_ani100_cLOW_stTrue_r8_0.70	320.63	21.79	00:00:33.500000	76408708	12	10.2
kraken2_chocophlanV30_ani95_cLOW_stTrue_r7_0.40	317.07	21.54	00:00:33.100000	76447172	12	10.23
kraken2_chocophlanV30_ani99_cHIGH_stTrue_r7_0.70	353.06	20.74	00:00:36	76440920	12	10.37
kraken2_chocophlanV30_ani99_cLOW_stFalse_r0_0.30	356.55	20.44	00:00:36.200000	76372300	12	10.41
kraken2_chocophlanV30_NegControl_MH2_0.95	15.88	13.46	00:00:07.300000	76085324	12	4.03
kraken2_chocophlanV30_NA12878_NegControl_SL126486_0_0.65	390.96	25.49	00:00:39.600000	76161128	12	10.5
kraken2_chocophlanV30_ani99_cHIGH_stFalse_r9_0.65	303.31	19.44	00:00:31.200000	76464136	12	10.35
kraken2_chocophlanV30_UnAmbiguouslyMapped_ds.frankengenome.mix_0.10	104.18	15.71	00:00:14.800000	76109580	12	8.07
kraken2_chocophlanV30_ani95_cLOW_stFalse_r7_1.00	318.46	22.78	00:00:33.300000	76411600	12	10.23
kraken2_chocophlanV30_MGRG_nanopore_b3.pass.2d_0.70	0.12	0.01	00:00:00.100000	173232	12	2.62
kraken2_chocophlanV30_ABRF_MGRG_1ng_0.80	76.16	12.46	00:00:10.900000	58268168	12	8.1
kraken2_chocophlanV30_ani95_cLOW_stFalse_r5_0.25	330.54	22.43	00:00:34.400000	76447540	12	10.26
kraken2_chocophlanV30_ani95_cLOW_stFalse_r3_0.75	315.3	20.27	00:00:32.800000	76476648	12	10.21
kraken2_chocophlanV30_ani95_cLOW_stTrue_r1_0.10	322.29	20.88	00:00:33.700000	76420952	12	10.18
kraken2_chocophlanV30_ani99_cHIGH_stTrue_r1_0.20	308.34	19.57	00:00:31.700000	76473724	12	10.33
kraken2_chocophlanV30_ani97_cLOW_stTrue_r4_0.80	323.78	22.66	00:00:34	76465916	12	10.18
kraken2_chocophlanV30_ani99_cLOW_stFalse_r6_0.60	290	17.68	00:00:29.500000	76435604	12	10.41
kraken2_chocophlanV30_RH_S002__insert_270_0.50	2447.22	48.89	00:03:33.300000	76784680	12	11.7
kraken2_chocophlanV30_ani99_cLOW_stTrue_r9_0.65	316.82	19.09	00:00:32.500000	76448728	12	10.32
kraken2_chocophlanV30_ani97_cLOW_stTrue_r3_0.00	316.76	24.94	00:00:49.700000	76431040	12	6.88
kraken2_chocophlanV30_ani95_cLOW_stTrue_r6_0.90	303.95	21.3	00:00:32.100000	76443016	12	10.14
kraken2_chocophlanV30_MGRG_nanopore_b3.fail.2d_0.35	0.14	0.2	00:00:00.300000	1303308	12	1.34
kraken2_chocophlanV30_ani97_cHIGH_stTrue_r9_0.30	344.99	22.63	00:00:35.700000	76452600	12	10.3
kraken2_chocophlanV30_ani100_cLOW_stFalse_r2_0.15	337.59	21.09	00:00:35.200000	76458532	12	10.18
kraken2_chocophlanV30_ani100_cHIGH_stTrue_r5_0.55	322.06	21.97	00:00:33.700000	76473596	12	10.19
kraken2_chocophlanV30_Huttenhower_HC2_0.45	14.82	13.43	00:00:07.500000	76156204	12	3.77
kraken2_chocophlanV30_ani99_cHIGH_stFalse_r0_0.35	334.49	22.67	00:00:34.800000	76482676	12	10.27
kraken2_chocophlanV30_ani99_cLOW_stFalse_r9_0.60	303.52	18.81	00:00:30.700000	74944944	12	10.48
kraken2_chocophlanV30_ani100_cLOW_stTrue_r1_0.20	323.14	21.44	00:00:33.600000	76494048	12	10.25
kraken2_chocophlanV30_ani95_cLOW_stTrue_r9_0.90	306.14	21.35	00:00:32.100000	76443496	12	10.18
kraken2_chocophlanV30_ani97_cHIGH_stFalse_r2_0.25	331.5	20.42	00:00:33.700000	76462044	12	10.43
kraken2_chocophlanV30_MGRG_nanopore_b4.fail.2d_0.50	0.44	3.2	00:00:03.500000	22669500	12	1.04
kraken2_chocophlanV30_ani97_cHIGH_stFalse_r0_1.00	336.32	24.11	00:00:35.100000	76359116	12	10.27
kraken2_chocophlanV30_RL_S001__insert_270_0.35	2478.74	49.34	00:03:36	77087104	12	11.7
kraken2_chocophlanV30_ani99_cLOW_stTrue_r6_0.65	302.27	19.55	00:00:31	76450100	12	10.39
kraken2_chocophlanV30_NA12878_NegControl_SL126488_0_0.00	283.24	23.84	00:00:41.900000	76234904	12	7.32
kraken2_chocophlanV30_ani97_cHIGH_stTrue_r6_0.30	340.64	22.39	00:00:35.200000	76479516	12	10.3
kraken2_chocophlanV30_ani97_cLOW_stFalse_r1_0.70	310.34	22.94	00:00:32.900000	76471308	12	10.13
kraken2_chocophlanV30_ani100_cLOW_stFalse_r5_0.95	399.2	28.87	00:04:59.700000	76413788	12	1.42
kraken2_chocophlanV30_UnAmbiguouslyMapped_ds.frankengenome_0.40	13.64	12.69	00:00:06.700000	76129676	12	3.9
kraken2_chocophlanV30_RH_S001__insert_270_0.30	2445.8	49.04	00:03:33.200000	77133332	12	11.7
kraken2_chocophlanV30_Mavromatis_simHC_0.30	20.85	13.74	00:00:07.900000	76120220	12	4.37
kraken2_chocophlanV30_ani100_cHIGH_stFalse_r1_0.45	315.88	20.08	00:00:33.600000	76369836	12	10
kraken2_chocophlanV30_Huttenhower_LC1_0.55	3.75	12.63	00:00:05.900000	73522340	12	2.75
kraken2_chocophlanV30_MGRG_nanopore_R6_2d_pass_0.95	14.18	13.58	00:00:07.300000	76067556	12	3.82
kraken2_chocophlanV30_ani97_cLOW_stTrue_r7_0.15	310.95	22.16	00:00:32.900000	76474548	12	10.13
kraken2_chocophlanV30_ani95_cLOW_stTrue_r2_0.85	319.62	22.37	00:00:33.400000	76442300	12	10.22
kraken2_chocophlanV30_ani97_cHIGH_stFalse_r9_0.30	323.16	19.8	00:00:33.100000	76489756	12	10.37
kraken2_chocophlanV30_MGRG_nanopore_b8.pass.2d_0.80	0.16	0.39	00:00:00.500000	2334580	12	1.2
kraken2_chocophlanV30_MGRG_nanopore_b7.fail.2d_0.90	2.27	11.21	00:00:05.700000	70347176	12	2.38
kraken2_chocophlanV30_ani100_cLOW_stFalse_r9_0.00	354.42	25.13	00:00:52	76478840	12	7.29
kraken2_chocophlanV30_ani95_cLOW_stFalse_r7_0.60	308.3	19.9	00:00:32.300000	76442752	12	10.15
kraken2_chocophlanV30_JGI_SRR033548_0.15	0.93	7.27	00:00:04.300000	45827244	12	1.9
kraken2_chocophlanV30_ani95_cLOW_stTrue_r5_0.05	320.7	21.63	00:00:33.400000	76470568	12	10.24
kraken2_chocophlanV30_ani99_cHIGH_stTrue_r5_0.35	327.16	22.99	00:00:34.200000	76480884	12	10.24
kraken2_chocophlanV30_ani97_cLOW_stTrue_r0_0.95	290.99	18.83	00:00:29.900000	76464280	12	10.36
kraken2_chocophlanV30_ani99_cLOW_stFalse_r2_0.75	292.68	18.76	00:00:30	75314112	12	10.38
kraken2_chocophlanV30_ani97_cHIGH_stFalse_r6_0.30	332.83	22.61	00:00:34.600000	76481928	12	10.26
kraken2_chocophlanV30_ani97_cLOW_stTrue_r8_0.15	337.17	21.98	00:00:35	76449548	12	10.26
kraken2_chocophlanV30_ani99_cLOW_stTrue_r2_0.70	299.81	18.79	00:00:30.500000	76438780	12	10.43
kraken2_chocophlanV30_ani97_cHIGH_stTrue_r2_0.25	321.97	22.02	00:00:33.800000	76481780	12	10.18
kraken2_chocophlanV30_RH_S004__insert_270_0.90	2537.25	58.75	00:03:41.500000	76261596	12	11.71
kraken2_chocophlanV30_NegControl_LM_0.90	16.06	13.67	00:00:07.400000	76087812	12	4.03
kraken2_chocophlanV30_ani100_cLOW_stFalse_r1_0.80	317.27	20.28	00:00:32.600000	76374896	12	10.35
kraken2_chocophlanV30_ani97_cLOW_stFalse_r5_0.65	323.78	21.63	00:00:33.700000	76462876	12	10.24
kraken2_chocophlanV30_ani100_cHIGH_stFalse_r5_0.50	370.41	24.48	00:00:38	76449160	12	10.4
kraken2_chocophlanV30_Huttenhower_LC5_0.40	3.68	12.08	00:00:06	73239312	12	2.64
kraken2_chocophlanV30_ani97_cHIGH_stTrue_r0_1.00	326.78	22.19	00:00:34	76442556	12	10.27
kraken2_chocophlanV30_JGI_SRR033547_0.15	0.09	0.05	00:00:00.100000	208632	12	2.54
kraken2_chocophlanV30_ani95_cLOW_stFalse_r8_0.60	283.65	18.79	00:00:29.300000	76454724	12	10.33
kraken2_chocophlanV30_UnAmbiguouslyMapped_ds.hous2_0.55	7.31	11.14	00:00:05.300000	74814308	12	3.48
kraken2_chocophlanV30_ani100_cLOW_stFalse_r6_0.00	334.79	24.88	00:00:51.200000	76394128	12	7.02
kraken2_chocophlanV30_HMP_even_454_SRR072233_0.00	137.01	17.49	00:00:18.700000	76147340	12	8.24
kraken2_chocophlanV30_ani100_cHIGH_stTrue_r1_0.40	349.98	24.15	00:00:36.200000	76465736	12	10.32
kraken2_chocophlanV30_ani99_cHIGH_stFalse_r4_0.20	314.42	22.67	00:00:34.300000	76471892	12	9.83
kraken2_chocophlanV30_ani100_cLOW_stTrue_r5_0.35	312.13	20.34	00:00:32.100000	76473332	12	10.33
kraken2_chocophlanV30_RM2_S002__insert_270_0.60	2426.22	51.31	00:03:31.700000	76771676	12	11.7
kraken2_chocophlanV30_ani99_cHIGH_stFalse_r2_0.05	315.76	23.83	00:00:40.200000	76454672	12	8.44
kraken2_chocophlanV30_ani100_cLOW_stTrue_r3_0.10	312.99	20.5	00:00:32.200000	76453024	12	10.36
kraken2_chocophlanV30_ani97_cHIGH_stFalse_r7_0.95	297.7	19.23	00:00:30.500000	76438028	12	10.39
kraken2_chocophlanV30_ani100_cLOW_stFalse_r2_1.00	326.08	20.49	00:00:33.900000	76377636	12	10.23
kraken2_chocophlanV30_ani100_cLOW_stFalse_r0_0.25	325.92	21.83	00:00:34.100000	76322876	12	10.2
kraken2_chocophlanV30_ani100_cHIGH_stTrue_r7_0.65	327.4	22.19	00:00:34.200000	76467404	12	10.22
kraken2_chocophlanV30_ani97_cHIGH_stTrue_r3_0.80	324.65	21.99	00:00:33.800000	76452188	12	10.25
kraken2_chocophlanV30_ani97_cHIGH_stTrue_r4_0.00	330.08	22.57	00:00:37.700000	76467384	12	9.36
kraken2_chocophlanV30_ani97_cLOW_stFalse_r3_0.40	320.62	24.15	00:00:33.900000	76433632	12	10.18
kraken2_chocophlanV30_ani100_cHIGH_stFalse_r3_0.75	330.23	21.79	00:00:34.600000	76345296	12	10.18
kraken2_chocophlanV30_Huttenhower_LC3_0.65	3.68	12.09	00:00:05.800000	72915424	12	2.69
kraken2_chocophlanV30_ani100_cLOW_stTrue_r4_0.90	316.66	21.55	00:00:33.100000	76461008	12	10.22
kraken2_chocophlanV30_ani97_cHIGH_stFalse_r0_0.15	326.52	22.23	00:00:34.200000	76430264	12	10.18
kraken2_chocophlanV30_ani99_cHIGH_stFalse_r5_0.85	335.27	21.6	00:00:34.700000	76443860	12	10.28
kraken2_chocophlanV30_ani99_cLOW_stTrue_r4_0.55	349.23	21.03	00:00:35.700000	76451996	12	10.35
kraken2_chocophlanV30_ani95_cLOW_stTrue_r3_0.20	306.24	21.74	00:00:32.300000	76469888	12	10.15
kraken2_chocophlanV30_ani99_cHIGH_stTrue_r3_0.10	309.86	20.36	00:00:32.600000	76503676	12	10.14
kraken2_chocophlanV30_ani97_cHIGH_stFalse_r8_0.95	324.42	21.52	00:00:33.700000	76460360	12	10.27
kraken2_chocophlanV30_HMP_even_illum_SRR172902_0.60	62.96	13.4	00:00:10.400000	76210996	12	7.37
kraken2_chocophlanV30_ani99_cLOW_stFalse_r4_0.50	332.69	20.21	00:00:33.700000	76318408	12	10.47
kraken2_chocophlanV30_ani100_cHIGH_stTrue_r8_0.65	347.03	22.02	00:00:36	76487248	12	10.24
kraken2_chocophlanV30_ABRF_MGRG_5ng_0.70	69.2	13.92	00:00:11.100000	64677816	12	7.49
kraken2_chocophlanV30_MGRG_nanopore_b1.pass.2d_0.85	0.14	0.35	00:00:00.400000	2155956	12	1.22
kraken2_chocophlanV30_ani95_cLOW_stFalse_r1_0.45	312.84	21.93	00:00:33.100000	76455336	12	10.11
kraken2_chocophlanV30_RM2_S001__insert_270_0.00	2560.39	57.79	00:03:59.200000	78026788	12	10.94
kraken2_chocophlanV30_NegControl_MH1_0.75	16.06	13.52	00:00:07.500000	76080928	12	3.96
kraken2_chocophlanV30_ani97_cLOW_stTrue_r1_0.30	308.74	22.12	00:00:32.400000	76491084	12	10.19
kraken2_chocophlanV30_ani99_cHIGH_stTrue_r4_0.90	298.85	19.66	00:00:30.800000	76463788	12	10.34
kraken2_chocophlanV30_ani97_cHIGH_stTrue_r0_0.15	342.95	23.52	00:00:35.500000	76476936	12	10.3
kraken2_chocophlanV30_ani97_cLOW_stFalse_r7_0.55	315.05	22.78	00:00:33.200000	76495376	12	10.16
kraken2_chocophlanV30_ani100_cHIGH_stFalse_r7_0.60	355.86	23.98	00:00:36.700000	76380072	12	10.35
kraken2_chocophlanV30_Huttenhower_LC7_0.70	3.48	12.17	00:00:05.900000	72185716	12	2.66
kraken2_chocophlanV30_ani100_cLOW_stTrue_r0_0.85	316.86	21.64	00:00:33.300000	76469784	12	10.17
kraken2_chocophlanV30_ani97_cHIGH_stFalse_r4_0.00	326.69	22.88	00:00:44.400000	76460288	12	7.87
kraken2_chocophlanV30_ani97_cLOW_stTrue_r8_1.00	325.66	22.34	00:00:34.200000	76463284	12	10.17
kraken2_chocophlanV30_ani99_cHIGH_stFalse_r1_0.90	310.65	21.27	00:00:32.500000	76457600	12	10.21
kraken2_chocophlanV30_MGRG_nanopore_R6_2d_fail_0.20	3.05	12.64	00:00:06.100000	74198864	12	2.56
kraken2_chocophlanV30_ani99_cLOW_stTrue_r0_0.40	339.24	20.02	00:00:34.200000	76458516	12	10.51
kraken2_chocophlanV30_UnAmbiguouslyMapped_ds.gut_0.45	6.61	12.63	00:00:06.500000	73576572	12	2.94
kraken2_chocophlanV30_MGRG_nanopore_b4.pass.2d_0.60	0.11	0	00:00:00	82780	12	3.1
kraken2_chocophlanV30_RH_S005__insert_270_0.00	2593.07	56.84	00:03:57.700000	77985864	12	11.14
kraken2_chocophlanV30_ani99_cHIGH_stFalse_r6_0.10	303.83	19.9	00:00:32.700000	76460392	12	9.89
kraken2_chocophlanV30_ani100_cLOW_stTrue_r7_0.05	311.05	21.52	00:00:32.800000	76473232	12	10.12
kraken2_chocophlanV30_ani99_cHIGH_stTrue_r8_0.05	334.34	23	00:00:45.600000	76470216	12	7.82
kraken2_chocophlanV30_ani95_cLOW_stTrue_r8_0.35	303.49	20.41	00:00:31.300000	76444152	12	10.35
kraken2_chocophlanV30_ani97_cHIGH_stFalse_r3_0.80	316.71	20.94	00:00:33	76403228	12	10.23
kraken2_chocophlanV30_ani100_cLOW_stFalse_r4_0.30	329.25	21.48	00:00:34.100000	76419240	12	10.27
kraken2_chocophlanV30_JGI_SRR033547_1.00	0.12	0.02	00:00:00.100000	208392	12	2.54
kraken2_chocophlanV30_ani97_cHIGH_stTrue_r7_0.95	336.05	22.16	00:00:34.800000	76445680	12	10.29
kraken2_chocophlanV30_ani100_cHIGH_stTrue_r3_0.70	329.24	21.29	00:00:34.200000	76470820	12	10.24
kraken2_chocophlanV30_UnAmbiguouslyMapped_ds.buccal_0.20	7.58	10.7	00:00:05.200000	62721716	12	3.52
kraken2_chocophlanV30_Huttenhower_LC8_0.70	3.62	12.38	00:00:06	73643952	12	2.65
kraken2_chocophlanV30_ani100_cHIGH_stFalse_r8_0.60	348.38	23.28	00:00:36	76384760	12	10.33
kraken2_chocophlanV30_ani97_cLOW_stFalse_r8_0.55	297.65	19.95	00:00:30.800000	76468260	12	10.32
kraken2_chocophlanV30_ani97_cLOW_stTrue_r7_1.00	308.14	20.46	00:00:32.300000	76436804	12	10.16
kraken2_chocophlanV30_ABRF_MGRG_10ng_0.00	131.69	1254.83	00:02:44.800000	47186156	12	8.41
kraken2_chocophlanV30_Carma_eval_carma_0.50	1.52	10.15	00:00:07.200000	60374416	12	1.62
kraken2_chocophlanV30_ani97_cLOW_stTrue_r5_0.25	337.31	21.61	00:00:35.400000	76474536	12	10.12
kraken2_chocophlanV30_ani99_cHIGH_stTrue_r0_0.85	326.05	23.54	00:00:34.200000	76444188	12	10.2
kraken2_chocophlanV30_ani95_cLOW_stTrue_r7_0.35	325.11	21.98	00:00:34	76460696	12	10.2
kraken2_chocophlanV30_ani99_cHIGH_stTrue_r7_0.05	401.04	80.52	00:01:00.100000	76470296	12	8
kraken2_chocophlanV30_ani100_cLOW_stTrue_r8_0.05	316.79	21.9	00:00:33.300000	76451900	12	10.15
kraken2_chocophlanV30_ani99_cLOW_stFalse_r0_0.45	345.98	20.63	00:00:35.300000	76358244	12	10.37
kraken2_chocophlanV30_ani99_cHIGH_stFalse_r9_0.10	340.65	21.73	00:00:35.300000	76467768	12	10.26
kraken2_chocophlanV30_NA12878_NegControl_SL126486_0_0.10	393.44	24.6	00:00:39.800000	76225152	12	10.5
kraken2_chocophlanV30_JGI_SRR033548_1.00	1.03	7.05	00:00:04.300000	45847636	12	1.9
kraken2_chocophlanV30_ani97_cHIGH_stTrue_r8_0.95	324.94	21.53	00:00:33.700000	76457360	12	10.27
kraken2_chocophlanV30_UnAmbiguouslyMapped_ds.frankengenome.mix_0.65	104.57	14.73	00:00:14.400000	76076372	12	8.26
kraken2_chocophlanV30_MGRG_nanopore_b3.pass.2d_0.05	0.11	0.03	00:00:00.100000	173152	12	2.41
kraken2_chocophlanV30_ani95_cLOW_stFalse_r5_0.50	338.73	22.32	00:00:35.200000	76434632	12	10.24
kraken2_chocophlanV30_ani97_cHIGH_stFalse_r0_0.20	304.75	19.76	00:00:31.300000	76440368	12	10.35
kraken2_chocophlanV30_ani99_cLOW_stTrue_r4_0.60	329.14	21.67	00:00:34.100000	76447908	12	10.29
kraken2_chocophlanV30_ani97_cHIGH_stTrue_r4_0.35	330.96	21.06	00:00:34.200000	76471916	12	10.27
kraken2_chocophlanV30_ani97_cLOW_stFalse_r3_0.75	317.85	20.69	00:00:33.200000	76417488	12	10.2
kraken2_chocophlanV30_ani100_cLOW_stFalse_r7_0.90	350.02	22.61	00:00:36.200000	76352972	12	10.28
kraken2_chocophlanV30_Huttenhower_LC3_0.50	3.84	12.02	00:00:05.800000	72824904	12	2.75
kraken2_chocophlanV30_ani100_cHIGH_stFalse_r3_0.40	341.95	22.7	00:00:36.700000	76372556	12	9.93
kraken2_chocophlanV30_ZymoMock_0.95	248.82	20.1	00:00:27.200000	76319160	12	9.86
kraken2_chocophlanV30_ani100_cLOW_stFalse_r0_0.10	345.35	21.83	00:00:35.700000	76343316	12	10.28
kraken2_chocophlanV30_ani100_cHIGH_stTrue_r7_0.50	323.98	22.04	00:00:33.900000	76432608	12	10.2
kraken2_chocophlanV30_ani100_cLOW_stTrue_r1_1.00	318.17	22.29	00:00:33.300000	76421472	12	10.21
kraken2_chocophlanV30_RM2_S002__insert_270_0.55	2540.02	55.57	00:03:41.800000	76872340	12	11.7
kraken2_chocophlanV30_ani99_cHIGH_stFalse_r2_0.30	305.24	20.7	00:00:32	76473660	12	10.17
kraken2_chocophlanV30_ani97_cLOW_stTrue_r9_0.85	318.2	21.68	00:00:33.200000	76479076	12	10.23
kraken2_chocophlanV30_ani100_cLOW_stTrue_r3_0.25	317.62	22.51	00:00:33.400000	76458136	12	10.18
kraken2_chocophlanV30_NegControl_MH1_0.40	15.86	14.5	00:00:08.300000	76082724	12	3.63
kraken2_chocophlanV30_ani97_cLOW_stTrue_r1_0.05	325.9	23.2	00:00:46.100000	76472384	12	7.56
kraken2_chocophlanV30_ani95_cLOW_stTrue_r4_0.95	310.76	21.41	00:00:32.600000	76398364	12	10.2
kraken2_chocophlanV30_JGI_SRR033549_0.85	23.16	14.86	00:00:09.100000	76108584	12	4.18
kraken2_chocophlanV30_RM2_S001__insert_270_0.35	2626.74	59.74	00:03:49.500000	77233312	12	11.7
kraken2_chocophlanV30_ani100_cLOW_stFalse_r8_0.90	334.91	22.54	00:00:34.800000	76454360	12	10.26
kraken2_chocophlanV30_ani100_cHIGH_stTrue_r8_0.50	335.02	22.15	00:00:34.800000	76482264	12	10.26
kraken2_chocophlanV30_ABRF_MGRG_5ng_0.45	63.54	13.22	00:00:10.300000	64691168	12	7.42
kraken2_chocophlanV30_ani95_cLOW_stFalse_r1_0.70	317.4	22.94	00:00:33.300000	76455736	12	10.22
kraken2_chocophlanV30_MGRG_nanopore_b7.pass.2d_0.95	0.44	3.17	00:00:03.400000	17095080	12	1.05
kraken2_chocophlanV30_ani99_cHIGH_stTrue_r3_0.25	322.26	20.37	00:00:32.800000	76490772	12	10.42
kraken2_chocophlanV30_ani95_cLOW_stTrue_r3_0.15	313.19	21.35	00:00:32.800000	76487240	12	10.2
kraken2_chocophlanV30_ani99_cLOW_stFalse_r4_0.65	305.77	163.95	00:00:43.600000	76330408	12	10.76
kraken2_chocophlanV30_MGRG_nanopore_b8.fail.2d_0.85	1.68	10.44	00:00:05.900000	62981440	12	2.04
kraken2_chocophlanV30_HMP_even_illum_SRR172902_0.55	67.55	14.31	00:00:10.900000	76215400	12	7.52
kraken2_chocophlanV30_ani97_cLOW_stTrue_r6_0.85	311.06	22.54	00:00:32.700000	76445284	12	10.2
kraken2_chocophlanV30_ani99_cHIGH_stTrue_r1_1.00	308.9	19.39	00:00:31.500000	76418900	12	10.41
kraken2_chocophlanV30_ABRF_MGRG_Half_0.80	66.31	13.39	00:00:10.500000	67942448	12	7.59
kraken2_chocophlanV30_ani100_cLOW_stFalse_r4_0.05	354.82	24.49	00:00:49.800000	76457100	12	7.62
kraken2_chocophlanV30_ani100_cHIGH_stTrue_r3_0.45	333.14	21.52	00:00:34.900000	76482564	12	10.16
kraken2_chocophlanV30_RH_S005__insert_270_0.35	2547.39	55.82	00:03:42.300000	77102540	12	11.7
kraken2_chocophlanV30_MGRG_nanopore_b4.pass.2d_0.55	0.1	0.01	00:00:00	81200	12	2.71
kraken2_chocophlanV30_ani99_cHIGH_stFalse_r6_0.25	311.79	21.91	00:00:37.900000	76459588	12	8.81
kraken2_chocophlanV30_ani99_cHIGH_stFalse_r4_1.00	339.09	22.29	00:00:35.200000	76412300	12	10.27
kraken2_chocophlanV30_ani100_cLOW_stTrue_r7_0.30	319.77	21.71	00:00:33.500000	76465684	12	10.2
kraken2_chocophlanV30_ani95_cLOW_stTrue_r8_0.00	315.89	22.55	00:00:41.100000	76436260	12	8.23
kraken2_chocophlanV30_ani99_cHIGH_stTrue_r8_0.30	334.75	21.25	00:00:34.700000	76455436	12	10.27
kraken2_chocophlanV30_ani97_cHIGH_stFalse_r4_0.35	329.43	22.57	00:00:34.300000	76473268	12	10.27
kraken2_chocophlanV30_UnAmbiguouslyMapped_ds.gut_0.70	6.84	12.76	00:00:06.300000	73579832	12	3.13
kraken2_chocophlanV30_ani99_cLOW_stTrue_r0_0.75	363.96	20.28	00:00:36.300000	76446096	12	10.58
kraken2_chocophlanV30_MGRG_nanopore_R6_2d_fail_0.15	3.26	12.54	00:00:06	74201284	12	2.63
kraken2_chocophlanV30_ani97_cHIGH_stTrue_r0_0.20	334.77	22.76	00:00:34.700000	76453600	12	10.29
kraken2_chocophlanV30_ani100_cLOW_stFalse_r3_0.85	329.21	21.19	00:00:34.200000	76300952	12	10.23
kraken2_chocophlanV30_ani97_cLOW_stFalse_r7_0.60	312.54	21.57	00:00:32.900000	76453512	12	10.15
kraken2_chocophlanV30_Huttenhower_LC7_0.45	3.56	11.67	00:00:05.600000	72178596	12	2.72
kraken2_chocophlanV30_ani100_cHIGH_stFalse_r7_0.55	368	26.12	00:00:38.200000	76386572	12	10.32
kraken2_chocophlanV30_UnAmbiguouslyMapped_ds.frankengenome.mix_0.50	106.61	15.69	00:00:14.900000	76085092	12	8.18
kraken2_chocophlanV30_ani95_cLOW_stFalse_r5_0.65	317.59	21.44	00:00:33.200000	76446140	12	10.21
kraken2_chocophlanV30_MGRG_nanopore_b3.pass.2d_0.30	0.12	0.01	00:00:00.100000	173304	12	2.72
kraken2_chocophlanV30_ani99_cHIGH_stTrue_r7_0.30	373.39	43.06	00:00:41	76467772	12	10.16
kraken2_chocophlanV30_ani95_cLOW_stTrue_r7_0.00	336.82	23.62	00:00:40.300000	76453860	12	8.93
kraken2_chocophlanV30_ani100_cLOW_stTrue_r8_0.30	334.5	24.42	00:00:35.200000	76435084	12	10.2
kraken2_chocophlanV30_ani99_cLOW_stFalse_r0_0.70	328.02	19.56	00:00:33.500000	76349884	12	10.38
kraken2_chocophlanV30_ani97_cLOW_stTrue_r2_0.90	307.3	20.78	00:00:32.300000	76460960	12	10.16
kraken2_chocophlanV30_NA12878_NegControl_SL126486_0_0.25	388.58	24.48	00:00:39.600000	76201480	12	10.43
kraken2_chocophlanV30_ani99_cHIGH_stFalse_r9_0.25	305.31	19.79	00:00:31.400000	76474036	12	10.36
kraken2_chocophlanV30_ABRF_MGRG_10ng_0.35	83.24	10.77	00:00:10.600000	47297432	12	8.87
kraken2_chocophlanV30_ani97_cLOW_stTrue_r5_0.10	339.87	22.29	00:00:36.800000	76480900	12	9.85
kraken2_chocophlanV30_Carma_eval_carma_0.65	1.58	9.72	00:00:07	60402840	12	1.62
kraken2_chocophlanV30_Mavromatis_simMC_0.85	20.92	12.93	00:00:07.700000	76100632	12	4.41
kraken2_chocophlanV30_ani95_cLOW_stTrue_r0_0.80	307.29	19.45	00:00:31.400000	76409744	12	10.41
kraken2_chocophlanV30_ani100_cHIGH_stFalse_r8_0.55	345.62	23.41	00:00:35.700000	76389272	12	10.34
kraken2_chocophlanV30_Huttenhower_LC8_0.45	3.71	12.74	00:00:06.200000	73673520	12	2.65
kraken2_chocophlanV30_UnAmbiguouslyMapped_ds.buccal_0.15	7.68	11.14	00:00:05.600000	62697668	12	3.35
kraken2_chocophlanV30_ani97_cLOW_stFalse_r8_0.60	296.95	20.35	00:00:31.400000	76462220	12	10.11
kraken2_chocophlanV30_MGRG_nanopore_b3.fail.2d_0.00	0.16	0.25	00:00:00.300000	1303440	12	1.38
kraken2_chocophlanV30_ani97_cHIGH_stTrue_r9_0.05	310.97	21.16	00:00:32.700000	76466896	12	10.15
kraken2_chocophlanV30_ani99_cLOW_stTrue_r9_0.50	293.44	17.99	00:00:30	76463292	12	10.38
kraken2_chocophlanV30_ani99_cHIGH_stFalse_r8_0.80	305.41	18.98	00:00:31.100000	76374268	12	10.42
kraken2_chocophlanV30_ani97_cLOW_stTrue_r3_0.35	304.23	20.53	00:00:31.400000	76450940	12	10.35
kraken2_chocophlanV30_ani99_cHIGH_stTrue_r6_0.95	350.96	21.63	00:00:35.900000	76435556	12	10.39
kraken2_chocophlanV30_ani100_cLOW_stTrue_r9_0.95	314.6	22.07	00:00:33.100000	76473500	12	10.17
kraken2_chocophlanV30_ani99_cHIGH_stTrue_r1_0.15	325.48	21.44	00:00:33.900000	76478568	12	10.24
kraken2_chocophlanV30_ani95_cLOW_stTrue_r1_0.25	321.14	21.9	00:00:33.700000	76417796	12	10.18
kraken2_chocophlanV30_ani99_cLOW_stFalse_r6_0.55	308.55	19.5	00:00:31.300000	76455032	12	10.47
kraken2_chocophlanV30_ani95_cLOW_stTrue_r3_1.00	311.02	21.1	00:00:32.600000	76415120	12	10.17
kraken2_chocophlanV30_RH_S002__insert_270_0.65	2505.87	55.75	00:03:38.700000	76544248	12	11.71
kraken2_chocophlanV30_ani95_cLOW_stFalse_r3_0.40	308.01	22.08	00:00:31.800000	76492008	12	10.36
kraken2_chocophlanV30_ani97_cHIGH_stTrue_r6_0.05	317.93	21.48	00:00:33.100000	76455172	12	10.24
kraken2_chocophlanV30_NA12878_NegControl_SL126488_0_0.35	248.1	21.17	00:00:27.400000	76183620	12	9.84
kraken2_chocophlanV30_UnAmbiguouslyMapped_ds.frankengenome_0.75	13.39	12.95	00:00:06.800000	76106224	12	3.87
kraken2_chocophlanV30_ani97_cLOW_stFalse_r1_0.45	306	20.14	00:00:32.300000	76461480	12	10.08
kraken2_chocophlanV30_Huttenhower_LC1_0.60	3.51	12.24	00:00:06.100000	73519960	12	2.59
kraken2_chocophlanV30_ani100_cHIGH_stFalse_r1_0.70	353.89	25.05	00:00:36.600000	76350592	12	10.35
kraken2_chocophlanV30_Mavromatis_simHC_0.05	20.78	14.89	00:00:09	76117404	12	3.94
kraken2_chocophlanV30_RH_S001__insert_270_0.05	2701.57	49.69	00:03:55.600000	77584752	12	11.67
kraken2_chocophlanV30_ani97_cHIGH_stFalse_r2_0.10	332.55	24.55	00:00:35.600000	76491352	12	10.01
kraken2_chocophlanV30_ani100_cLOW_stTrue_r6_0.95	313.75	22.46	00:00:33	76420432	12	10.18
kraken2_chocophlanV30_ani99_cHIGH_stTrue_r9_0.95	313.2	19.52	00:00:32.200000	76434808	12	10.32
kraken2_chocophlanV30_ani99_cHIGH_stFalse_r7_0.80	338.51	22.74	00:00:35.200000	76430788	12	10.25
kraken2_chocophlanV30_MGRG_nanopore_b4.fail.2d_0.65	0.37	3.39	00:00:03.600000	22669544	12	1.03
kraken2_chocophlanV30_RL_S001__insert_270_0.00	2526.37	54.12	00:03:54.700000	77641480	12	10.99
kraken2_chocophlanV30_ani99_cLOW_stTrue_r6_0.50	298.61	18.61	00:00:30.400000	76440408	12	10.43
kraken2_chocophlanV30_ani99_cHIGH_stFalse_r0_0.00	344.6	23.99	00:00:40.700000	76480064	12	9.05
kraken2_chocophlanV30_ani99_cLOW_stFalse_r9_0.55	313.3	19.44	00:00:31.700000	74962056	12	10.49
kraken2_chocophlanV30_RM1_S001__insert_5000_0.90	830.16	30.35	00:01:16.800000	76202156	12	11.21
kraken2_chocophlanV30_ani97_cHIGH_stFalse_r5_0.90	317.42	21.63	00:00:33.100000	76485292	12	10.24
kraken2_chocophlanV30_ani100_cLOW_stTrue_r1_0.15	328.02	21.53	00:00:35.900000	76480576	12	9.73
kraken2_chocophlanV30_NA12878_NegControl_SL126487_0_0.85	607.28	33.89	00:00:58.400000	76168856	12	10.97
kraken2_chocophlanV30_ABRF_MGRG_Normal_0.80	61.84	13.83	00:00:10.500000	70114264	12	7.19
kraken2_chocophlanV30_ani100_cLOW_stFalse_r2_0.20	345.79	22.18	00:00:35.900000	76470592	12	10.24
kraken2_chocophlanV30_Huttenhower_HC2_0.70	13.81	13.36	00:00:07.100000	76142724	12	3.81
kraken2_chocophlanV30_ani100_cHIGH_stTrue_r5_0.60	317.42	20.47	00:00:32.600000	76458928	12	10.36
kraken2_chocophlanV30_ani97_cHIGH_stTrue_r1_0.85	332.42	22.3	00:00:35	76468092	12	10.14
kraken2_chocophlanV30_ani99_cHIGH_stTrue_r5_0.00	343.09	25.83	00:01:01.100000	76453444	12	6.04
kraken2_chocophlanV30_ani95_cLOW_stTrue_r5_0.30	324.23	20.4	00:00:33.700000	76446480	12	10.23
kraken2_chocophlanV30_ani99_cLOW_stFalse_r2_0.40	316.74	20.96	00:00:32.700000	76428312	12	10.33
kraken2_chocophlanV30_ani100_cLOW_stFalse_r9_0.35	326.9	21.39	00:00:34.100000	76457520	12	10.21
kraken2_chocophlanV30_ani95_cLOW_stFalse_r7_0.55	310.79	21.45	00:00:32.800000	76443340	12	10.11
kraken2_chocophlanV30_BMI_bmi_reads_0.85	78.76	14.9	00:00:12.800000	76132180	12	7.31
kraken2_chocophlanV30_JGI_SRR033548_0.20	1.06	7.06	00:00:04.300000	45838868	12	1.91
kraken2_chocophlanV30_UnAmbiguouslyMapped_ds.buccal_1.00	7.66	10.69	00:00:05.400000	62721892	12	3.38
kraken2_chocophlanV30_MGRG_nanopore_b1.fail.2d_0.80	0.25	1.41	00:00:01.500000	9598592	12	1.07
kraken2_chocophlanV30_ani97_cLOW_stTrue_r7_0.20	324.14	21.66	00:00:33.800000	76455656	12	10.22
kraken2_chocophlanV30_ani97_cHIGH_stFalse_r9_0.05	310.31	21.81	00:00:32.700000	76467780	12	10.16
kraken2_chocophlanV30_ani99_cHIGH_stTrue_r2_0.80	313.7	21.72	00:00:32.700000	76448768	12	10.24
kraken2_chocophlanV30_ani99_cHIGH_stFalse_r4_0.15	339.55	22.18	00:00:35.300000	76469680	12	10.25
kraken2_chocophlanV30_ani97_cHIGH_stFalse_r1_0.85	321.82	22.88	00:00:33.700000	76473416	12	10.23
kraken2_chocophlanV30_ani100_cLOW_stTrue_r5_0.00	352.21	24.17	00:00:43.600000	76489560	12	8.62
kraken2_chocophlanV30_JGI_SRR033547_0.20	0.12	0.02	00:00:00.100000	208708	12	2.37
kraken2_chocophlanV30_UnAmbiguouslyMapped_ds.hous2_0.60	6.52	10.66	00:00:05.100000	74836688	12	3.4
kraken2_chocophlanV30_ani95_cLOW_stFalse_r8_0.55	309.62	20.69	00:00:32.500000	76444208	12	10.16
kraken2_chocophlanV30_HMP_even_454_SRR072233_0.35	128.35	15.63	00:00:16.800000	76145324	12	8.59
kraken2_chocophlanV30_ani100_cLOW_stFalse_r6_0.35	320.11	21.04	00:00:33.400000	76380592	12	10.2
kraken2_chocophlanV30_ani97_cHIGH_stTrue_r5_0.90	338.61	21.85	00:00:35	76436956	12	10.28
kraken2_chocophlanV30_ani100_cHIGH_stTrue_r1_0.75	324.8	21.51	00:00:33.900000	76394748	12	10.21
kraken2_chocophlanV30_ani97_cHIGH_stTrue_r2_0.10	343.65	21.4	00:00:35.500000	76474560	12	10.29
kraken2_chocophlanV30_ani97_cLOW_stFalse_r5_0.50	320.36	21.68	00:00:33.400000	76463532	12	10.23
kraken2_chocophlanV30_Huttenhower_LC5_0.75	3.64	12.71	00:00:06.100000	73078572	12	2.69
kraken2_chocophlanV30_ani100_cHIGH_stFalse_r5_0.65	372.04	23.9	00:00:38.100000	76406916	12	10.4
kraken2_chocophlanV30_MGRG_nanopore_R6_2d_fail_1.00	2.95	12.59	00:00:06.100000	74194848	12	2.54
kraken2_chocophlanV30_ani97_cHIGH_stFalse_r6_0.05	317.68	22.17	00:00:33.500000	76472396	12	10.15
kraken2_chocophlanV30_ani100_cLOW_stTrue_r2_0.80	326.55	22.98	00:00:34.200000	76440400	12	10.21
kraken2_chocophlanV30_ani97_cLOW_stTrue_r8_0.20	316.73	21.18	00:00:33.100000	76460600	12	10.2
kraken2_chocophlanV30_ani99_cHIGH_stFalse_r3_0.95	304.96	20.21	00:00:32	76467176	12	10.15
kraken2_chocophlanV30_ani99_cLOW_stTrue_r2_0.45	297.69	18.19	00:00:30.200000	76424396	12	10.44
kraken2_chocophlanV30_ani97_cHIGH_stFalse_r0_0.55	335.7	23.95	00:00:35	76403068	12	10.28
kraken2_chocophlanV30_ani99_cLOW_stTrue_r4_0.15	314.98	19.67	00:00:32.100000	76466220	12	10.42
kraken2_chocophlanV30_ani97_cHIGH_stTrue_r4_0.40	326.02	21.04	00:00:34	76473560	12	10.21
kraken2_chocophlanV30_ani97_cLOW_stFalse_r3_0.00	322.62	22.84	00:00:47.500000	76507916	12	7.27
kraken2_chocophlanV30_Huttenhower_LC1_1.00	3.76	12.82	00:00:06.600000	73478728	12	2.52
kraken2_chocophlanV30_ani95_cLOW_stFalse_r9_0.85	304.22	19.46	00:00:31.100000	76446220	12	10.4
kraken2_chocophlanV30_Huttenhower_LC3_0.25	3.63	11.67	00:00:05.800000	72911016	12	2.61
kraken2_chocophlanV30_ani100_cHIGH_stFalse_r3_0.35	330.69	21.8	00:00:34	76386340	12	10.38
kraken2_chocophlanV30_ani100_cHIGH_stTrue_r5_1.00	332.07	21.25	00:00:34.500000	76441804	12	10.24
kraken2_chocophlanV30_ani100_cLOW_stFalse_r0_0.65	331.48	22.06	00:00:34.500000	76295492	12	10.25
kraken2_chocophlanV30_ani97_cLOW_stFalse_r4_0.80	305.22	19.6	00:00:31.200000	76467804	12	10.4
kraken2_chocophlanV30_ani100_cHIGH_stTrue_r7_0.25	332.78	23.04	00:00:34.900000	76483668	12	10.19
kraken2_chocophlanV30_RM2_S002__insert_270_0.20	2488.46	52.09	00:03:37.500000	77516600	12	11.68
kraken2_chocophlanV30_ani99_cLOW_stTrue_r3_0.95	294.43	19.18	00:00:30.100000	76444196	12	10.42
kraken2_chocophlanV30_ani99_cHIGH_stFalse_r2_0.45	304.83	20.77	00:00:32.100000	76476160	12	10.15
kraken2_chocophlanV30_ani100_cLOW_stTrue_r3_0.50	327.23	22.2	00:00:34.200000	76465540	12	10.2
kraken2_chocophlanV30_NegControl_MH1_0.35	15.44	13.22	00:00:07.300000	76083640	12	3.95
kraken2_chocophlanV30_ani97_cLOW_stTrue_r1_0.70	311.11	21.94	00:00:32.800000	76478488	12	10.13
kraken2_chocophlanV30_ani99_cLOW_stFalse_r3_0.90	297.76	18.22	00:00:30.500000	75853688	12	10.37
kraken2_chocophlanV30_RM2_S001__insert_270_0.40	2461.8	53.37	00:03:34.600000	77124048	12	11.71
kraken2_chocophlanV30_ani95_cLOW_stFalse_r6_0.85	294.08	19.04	00:00:30.100000	76465692	12	10.38
kraken2_chocophlanV30_RH_S003__insert_270_0.80	2496.08	56.21	00:03:38.400000	76340744	12	11.68
kraken2_chocophlanV30_ABRF_MGRG_5ng_0.30	63.51	13.22	00:00:10.300000	64718968	12	7.47
kraken2_chocophlanV30_ani100_cHIGH_stTrue_r8_0.25	328.34	21.43	00:00:34.100000	76468344	12	10.26
kraken2_chocophlanV30_ani95_cLOW_stFalse_r1_0.05	307.39	19.11	00:00:31.400000	76442852	12	10.4
kraken2_chocophlanV30_ani99_cHIGH_stTrue_r3_0.50	315.14	21.24	00:00:32.900000	76483212	12	10.23
kraken2_chocophlanV30_ani95_cLOW_stTrue_r3_0.60	308.44	21.76	00:00:32.500000	76461672	12	10.15
kraken2_chocophlanV30_ani99_cLOW_stFalse_r4_0.10	303.75	19.96	00:00:31.500000	76333152	12	10.28
kraken2_chocophlanV30_HMP_even_illum_SRR172902_0.20	64.73	13.23	00:00:10.500000	76239832	12	7.43
kraken2_chocophlanV30_Mavromatis_simLC_0.85	17.96	13.16	00:00:07.400000	76090772	12	4.2
kraken2_chocophlanV30_ani97_cLOW_stFalse_r0_0.95	322.42	22.68	00:00:33.900000	76436564	12	10.18
kraken2_chocophlanV30_ani100_cLOW_stFalse_r4_0.70	332.29	21.69	00:00:34.500000	76386684	12	10.26
kraken2_chocophlanV30_UnAmbiguouslyMapped_ds.hous2_1.00	7.3	11.26	00:00:05.300000	74819664	12	3.46
kraken2_chocophlanV30_ani100_cHIGH_stTrue_r3_0.30	338.98	22.11	00:00:35.100000	76488232	12	10.27
kraken2_chocophlanV30_RH_S005__insert_270_0.40	2524.97	59.5	00:03:40.900000	77062960	12	11.69
kraken2_chocophlanV30_ani99_cLOW_stTrue_r7_0.80	329.15	20.98	00:00:34.100000	76450264	12	10.26
kraken2_chocophlanV30_MGRG_nanopore_b4.pass.2d_0.20	0.11	0.01	00:00:00	82776	12	2.9
kraken2_chocophlanV30_ani99_cHIGH_stFalse_r6_0.50	307.96	19.47	00:00:31.600000	76481596	12	10.37
kraken2_chocophlanV30_ani95_cLOW_stTrue_r8_0.75	313.13	21.55	00:00:32.900000	76451368	12	10.18
kraken2_chocophlanV30_ani99_cHIGH_stTrue_r8_0.45	342.53	21.72	00:00:35.400000	76477488	12	10.27
kraken2_chocophlanV30_ani100_cLOW_stTrue_r7_0.45	299.99	21.32	00:00:31.600000	76457948	12	10.14
kraken2_chocophlanV30_ani97_cHIGH_stFalse_r4_0.40	320.72	21.03	00:00:33.400000	76481860	12	10.23
kraken2_chocophlanV30_ani99_cLOW_stFalse_r8_0.85	310.48	18.97	00:00:31.500000	76400172	12	10.44
kraken2_chocophlanV30_ani99_cLOW_stTrue_r0_0.00	352.07	61.68	00:00:43.600000	76432568	12	9.49
kraken2_chocophlanV30_UnAmbiguouslyMapped_ds.gut_0.05	6.85	12.45	00:00:06.200000	73574912	12	3.12
kraken2_chocophlanV30_MGRG_nanopore_R6_2d_fail_0.60	3.13	12.76	00:00:06	74227288	12	2.64
kraken2_chocophlanV30_ani97_cHIGH_stTrue_r0_0.55	340.11	22.18	00:00:35.300000	76461084	12	10.25
kraken2_chocophlanV30_ani97_cLOW_stFalse_r7_0.15	311.88	21.74	00:00:33	76464196	12	10.1
kraken2_chocophlanV30_Huttenhower_LC7_0.30	3.53	13.05	00:00:06.900000	72149976	12	2.41
kraken2_chocophlanV30_ani100_cHIGH_stFalse_r7_0.20	349.3	22.36	00:00:35.900000	76395540	12	10.36
kraken2_chocophlanV30_UnAmbiguouslyMapped_ds.frankengenome.mix_0.25	100.64	15.23	00:00:14.400000	76090812	12	8.02
kraken2_chocophlanV30_ani95_cLOW_stFalse_r5_0.10	338.66	22.56	00:00:35.100000	76430188	12	10.28
kraken2_chocophlanV30_MGRG_nanopore_b3.pass.2d_0.45	0.11	0.02	00:00:00.100000	173268	12	2.61
kraken2_chocophlanV30_ani100_cLOW_stTrue_r8_0.45	322.67	22.45	00:00:34.600000	76458076	12	9.96
kraken2_chocophlanV30_ani99_cHIGH_stTrue_r7_0.45	346.2	23.26	00:00:36	76478096	12	10.26
kraken2_chocophlanV30_ani95_cLOW_stTrue_r7_0.75	315.41	21.75	00:00:33	76407076	12	10.22
kraken2_chocophlanV30_ani99_cLOW_stFalse_r0_0.05	379.65	24.68	00:00:42.100000	76418024	12	9.59
kraken2_chocophlanV30_ani99_cHIGH_stFalse_r9_0.50	307.64	19.8	00:00:31.600000	76472136	12	10.34
kraken2_chocophlanV30_NA12878_NegControl_SL126486_0_0.50	377.91	24.51	00:00:38.700000	76183536	12	10.4
kraken2_chocophlanV30_ani99_cLOW_stTrue_r8_0.80	337.37	20.83	00:00:34.300000	76412232	12	10.45
kraken2_chocophlanV30_ABRF_MGRG_10ng_0.40	85.22	11.32	00:00:11.100000	47281980	12	8.71
kraken2_chocophlanV30_ani97_cLOW_stTrue_r5_0.65	313.03	21.8	00:00:33	76457896	12	10.16
kraken2_chocophlanV30_ani99_cLOW_stFalse_r7_0.85	312.18	18.6	00:00:31.400000	75231228	12	10.53
kraken2_chocophlanV30_Carma_eval_carma_0.10	1.46	9.75	00:00:07	60396988	12	1.6
kraken2_chocophlanV30_ani100_cHIGH_stFalse_r8_0.20	361.05	25.28	00:00:37.300000	76443432	12	10.36
kraken2_chocophlanV30_UnAmbiguouslyMapped_ds.buccal_0.60	7.19	11.02	00:00:05.300000	62696708	12	3.4
kraken2_chocophlanV30_Huttenhower_LC8_0.30	3.69	12.17	00:00:06	73646168	12	2.65
kraken2_chocophlanV30_ani95_cLOW_stFalse_r2_0.90	314.23	21.57	00:00:32.900000	76430456	12	10.21
kraken2_chocophlanV30_ani97_cLOW_stFalse_r8_0.15	312.22	20.81	00:00:32.800000	76463416	12	10.15
kraken2_chocophlanV30_MGRG_nanopore_b3.fail.2d_0.75	0.12	0.2	00:00:00.200000	1303660	12	1.38
kraken2_chocophlanV30_ani97_cHIGH_stTrue_r9_0.70	336.63	23.2	00:00:35.200000	76440436	12	10.22
kraken2_chocophlanV30_ani99_cLOW_stTrue_r9_0.25	317.65	19.86	00:00:32.500000	76466400	12	10.37
kraken2_chocophlanV30_ani97_cLOW_stTrue_r3_0.40	311.55	23.04	00:00:32.800000	76436468	12	10.2
kraken2_chocophlanV30_ani99_cHIGH_stTrue_r1_0.60	324.74	22.38	00:00:34.100000	76473664	12	10.19
kraken2_chocophlanV30_ani95_cLOW_stTrue_r1_0.50	333.52	23.07	00:00:36.100000	76418708	12	9.89
kraken2_chocophlanV30_ani99_cLOW_stFalse_r6_0.20	332.16	19.18	00:00:33.400000	76446416	12	10.5
kraken2_chocophlanV30_RH_S002__insert_270_0.10	2514.83	55.97	00:03:40	77481380	12	11.68
kraken2_chocophlanV30_ani95_cLOW_stFalse_r3_0.35	319.73	22.32	00:00:32.900000	76473536	12	10.4
kraken2_chocophlanV30_ani100_cHIGH_stFalse_r9_0.85	353.48	24.06	00:00:36.600000	76356988	12	10.32
kraken2_chocophlanV30_ani97_cHIGH_stTrue_r6_0.70	325.74	22.03	00:00:33.900000	76457500	12	10.24
kraken2_chocophlanV30_ani100_cHIGH_stTrue_r2_0.95	326.87	21.4	00:00:34.100000	76450104	12	10.22
kraken2_chocophlanV30_NA12878_NegControl_SL126488_0_0.40	257.5	21.69	00:00:28.100000	76187936	12	9.92
kraken2_chocophlanV30_ani97_cLOW_stFalse_r1_0.30	295.41	21.76	00:00:31.300000	76465408	12	10.12
kraken2_chocophlanV30_UnAmbiguouslyMapped_ds.frankengenome_0.00	14.14	14.32	00:00:07.500000	76130684	12	3.8
kraken2_chocophlanV30_Huttenhower_LC1_0.15	3.71	12.55	00:00:06.100000	73431220	12	2.65
kraken2_chocophlanV30_RH_S001__insert_270_0.70	2546.58	60.45	00:03:42.800000	76460420	12	11.7
kraken2_chocophlanV30_ani100_cHIGH_stFalse_r1_0.05	386.32	23.14	00:01:03.200000	76417988	12	6.47
kraken2_chocophlanV30_Mavromatis_simHC_0.70	21.5	13.1	00:00:07.800000	76121012	12	4.45
kraken2_chocophlanV30_UnAmbiguouslyMapped_ds.hous1_0.80	10.8	12.61	00:00:06.500000	75952548	12	3.6
kraken2_chocophlanV30_ani97_cHIGH_stFalse_r2_0.65	324.7	22.41	00:00:33.900000	76449824	12	10.23
kraken2_chocophlanV30_ani99_cLOW_stTrue_r4_1.00	338.32	21.36	00:00:34.800000	76441252	12	10.31
kraken2_chocophlanV30_MGRG_nanopore_b4.fail.2d_0.10	0.49	4.22	00:00:04.500000	22660408	12	1.03
kraken2_chocophlanV30_ani99_cLOW_stTrue_r6_0.25	321.65	19.9	00:00:32.600000	76440304	12	10.46
kraken2_chocophlanV30_RL_S001__insert_270_0.75	2576.29	60.98	00:03:45.100000	76451032	12	11.71
kraken2_chocophlanV30_ani99_cHIGH_stFalse_r0_0.75	324.27	22.35	00:00:33.900000	76450624	12	10.21
kraken2_chocophlanV30_ani99_cLOW_stFalse_r9_0.20	304.11	18.17	00:00:30.800000	74966280	12	10.46
kraken2_chocophlanV30_ani100_cLOW_stTrue_r1_0.60	326.14	21.8	00:00:34	76460216	12	10.22
kraken2_chocophlanV30_ani100_cHIGH_stFalse_r6_0.85	355.35	24.36	00:00:36.600000	76413504	12	10.38
kraken2_chocophlanV30_Huttenhower_LC6_0.95	3.58	12.05	00:00:05.800000	73133568	12	2.7
kraken2_chocophlanV30_ani100_cLOW_stFalse_r2_0.55	341.42	21.99	00:00:35.400000	76442496	12	10.27
kraken2_chocophlanV30_Huttenhower_HC2_0.05	14.62	13.62	00:00:07.300000	76158912	12	3.87
kraken2_chocophlanV30_ani100_cHIGH_stTrue_r5_0.15	320.91	21.61	00:00:33.800000	76474444	12	10.13
kraken2_chocophlanV30_ani99_cHIGH_stTrue_r5_0.75	322.04	23.74	00:00:33.700000	76458584	12	10.24
kraken2_chocophlanV30_ani95_cLOW_stTrue_r5_0.45	321.36	21.28	00:00:33.400000	76463512	12	10.26
kraken2_chocophlanV30_ani99_cLOW_stFalse_r2_0.35	317.14	20.48	00:00:32.700000	76433896	12	10.33
kraken2_chocophlanV30_ani100_cLOW_stFalse_r9_0.40	332.18	23.11	00:00:34.700000	76467656	12	10.25
kraken2_chocophlanV30_ani95_cLOW_stFalse_r7_0.20	319.13	22.36	00:00:33.500000	76450920	12	10.2
kraken2_chocophlanV30_JGI_SRR033548_0.55	1.05	8.21	00:00:05.200000	45840264	12	1.76
kraken2_chocophlanV30_ani97_cLOW_stFalse_r8_1.00	288.82	19.16	00:00:29.900000	76440292	12	10.28
kraken2_chocophlanV30_ani100_cHIGH_stTrue_r9_0.80	331.77	21.61	00:00:34.500000	76467616	12	10.23
kraken2_chocophlanV30_ani97_cLOW_stTrue_r7_0.55	314.3	22.09	00:00:33	76440472	12	10.19
kraken2_chocophlanV30_ani97_cHIGH_stFalse_r9_0.70	319.05	22.53	00:00:33.500000	76459988	12	10.2
kraken2_chocophlanV30_ani99_cHIGH_stFalse_r4_0.60	320.06	20.62	00:00:33.400000	76461496	12	10.18
kraken2_chocophlanV30_ani100_cLOW_stTrue_r5_0.75	319.02	20	00:00:32.500000	76448780	12	10.42
kraken2_chocophlanV30_JGI_SRR033547_0.55	0.12	0.02	00:00:00.100000	208572	12	2.33
kraken2_chocophlanV30_UnAmbiguouslyMapped_ds.hous2_0.15	7.4	11.35	00:00:05.400000	74835784	12	3.44
kraken2_chocophlanV30_ani100_cHIGH_stFalse_r2_0.90	349.14	21.92	00:00:36.500000	76308636	12	10.15
kraken2_chocophlanV30_Huttenhower_LC2_0.80	3.68	12.17	00:00:05.800000	73754704	12	2.71
kraken2_chocophlanV30_ani95_cLOW_stFalse_r8_0.20	297.58	20.48	00:00:31.400000	76452900	12	10.13
kraken2_chocophlanV30_HMP_even_454_SRR072233_0.40	134.39	16.84	00:00:17.600000	76142328	12	8.59
kraken2_chocophlanV30_ani100_cLOW_stFalse_r6_0.40	327.37	22.93	00:00:34.200000	76362376	12	10.25
kraken2_chocophlanV30_ani100_cHIGH_stTrue_r1_0.00	365.85	23.74	00:00:43.800000	76467936	12	8.89
kraken2_chocophlanV30_ani100_cHIGH_stTrue_r6_0.80	330.69	22.2	00:00:34.400000	76427496	12	10.26
kraken2_chocophlanV30_ani97_cHIGH_stTrue_r2_0.65	321.56	21.75	00:00:33.700000	76469720	12	10.18
kraken2_chocophlanV30_Huttenhower_HC1_0.90	13.69	12.83	00:00:07	76147816	12	3.76
kraken2_chocophlanV30_ani97_cLOW_stFalse_r5_0.25	335.36	22.22	00:00:34.800000	76475140	12	10.26
kraken2_chocophlanV30_Huttenhower_LC5_0.00	3.67	12.59	00:00:06.100000	73143420	12	2.65
kraken2_chocophlanV30_ani97_cLOW_stFalse_r7_1.00	319.17	20.61	00:00:33.400000	76429372	12	10.18
kraken2_chocophlanV30_MGRG_nanopore_b9.pass.2d_0.80	0.1	0.01	00:00:00	66104	12	2.81
kraken2_chocophlanV30_ani100_cHIGH_stFalse_r5_0.10	351.02	23.96	00:00:36.200000	76471948	12	10.34
kraken2_chocophlanV30_ani97_cHIGH_stFalse_r6_0.70	327.34	21.51	00:00:34.100000	76443468	12	10.22
kraken2_chocophlanV30_ani97_cLOW_stTrue_r8_0.55	315.34	20.85	00:00:33	76466248	12	10.17
kraken2_chocophlanV30_ani99_cLOW_stTrue_r2_0.30	313.78	19.48	00:00:31.900000	76434144	12	10.43
kraken2_chocophlanV30_ani99_cHIGH_stTrue_r9_0.20	332.14	19.73	00:00:33.700000	76449496	12	10.44
kraken2_chocophlanV30_ani95_cLOW_stTrue_r9_0.10	300.61	19.83	00:00:31.600000	76470192	12	10.12
kraken2_chocophlanV30_ani100_cLOW_stTrue_r6_0.20	312.05	22.4	00:00:32.800000	76456956	12	10.18
kraken2_chocophlanV30_ani99_cHIGH_stFalse_r7_0.35	333.04	22.47	00:00:34.700000	76450160	12	10.25
kraken2_chocophlanV30_ani100_cLOW_stFalse_r5_0.15	347.79	23.58	00:00:36.100000	76469612	12	10.29
kraken2_chocophlanV30_NA12878_NegControl_SL126488_0_0.80	251.77	21.17	00:00:27.500000	76159008	12	9.93
kraken2_chocophlanV30_ani100_cHIGH_stTrue_r2_0.55	340.63	22.28	00:00:35.400000	76473296	12	10.26
kraken2_chocophlanV30_UnAmbiguouslyMapped_ds.hous1_0.40	10.36	13.05	00:00:06.600000	75936360	12	3.56
kraken2_chocophlanV30_Huttenhower_LC6_0.55	3.57	12.39	00:00:06.100000	73119048	12	2.61
kraken2_chocophlanV30_ani100_cHIGH_stFalse_r6_0.45	352.36	24.89	00:00:36.600000	76455472	12	10.3
kraken2_chocophlanV30_ABRF_MGRG_Normal_0.35	67.43	14.37	00:00:11	70137816	12	7.43
kraken2_chocophlanV30_NA12878_NegControl_SL126487_0_0.30	671.61	33.61	00:01:11.700000	76215684	12	9.83
kraken2_chocophlanV30_ani97_cHIGH_stTrue_r1_0.30	323.24	21.09	00:00:33.600000	76478656	12	10.25
kraken2_chocophlanV30_ani97_cLOW_stFalse_r6_0.70	329.29	23.32	00:00:34.500000	76481132	12	10.22
kraken2_chocophlanV30_ani100_cLOW_stFalse_r2_0.95	319.61	20.26	00:00:32.900000	76385776	12	10.32
kraken2_chocophlanV30_ani99_cLOW_stTrue_r1_0.65	320.14	19.81	00:00:32.700000	76471588	12	10.39
kraken2_chocophlanV30_ani97_cHIGH_stFalse_r7_1.00	318.88	21.05	00:00:33.200000	76428456	12	10.22
kraken2_chocophlanV30_ani97_cHIGH_stFalse_r5_0.25	317.03	21.3	00:00:34.600000	76480532	12	9.78
kraken2_chocophlanV30_RM1_S001__insert_5000_0.25	827	28.23	00:01:16.300000	76612236	12	11.2
kraken2_chocophlanV30_ani99_cHIGH_stFalse_r8_0.35	301.2	19.2	00:00:30.800000	76443500	12	10.38
kraken2_chocophlanV30_ani100_cLOW_stTrue_r9_0.20	309.64	22.26	00:00:32.500000	76480164	12	10.21
kraken2_chocophlanV30_ani95_cLOW_stTrue_r6_0.10	305.9	21.1	00:00:32.200000	76449072	12	10.16
kraken2_chocophlanV30_ani99_cHIGH_stTrue_r6_0.20	341.78	22.2	00:00:35.500000	76468512	12	10.26
kraken2_chocophlanV30_ani99_cLOW_stFalse_r1_0.60	306.53	19.03	00:00:31.600000	76354388	12	10.3
kraken2_chocophlanV30_ani97_cLOW_stTrue_r3_0.80	319.96	21.7	00:00:33.400000	76453852	12	10.22
kraken2_chocophlanV30_ani95_cLOW_stFalse_r4_0.75	333.65	23.98	00:00:34.900000	76476488	12	10.25
kraken2_chocophlanV30_ani97_cLOW_stFalse_r9_0.70	322.19	22	00:00:33.600000	76466640	12	10.25
kraken2_chocophlanV30_ani100_cHIGH_stFalse_r9_0.45	360.86	24.87	00:00:40.400000	76400236	12	9.54
kraken2_chocophlanV30_ani97_cLOW_stTrue_r4_0.00	317.87	24.25	00:01:00.200000	76464824	12	5.68
kraken2_chocophlanV30_ani95_cLOW_stTrue_r1_0.90	334.58	22.75	00:00:34.800000	76361804	12	10.26
kraken2_chocophlanV30_ani97_cHIGH_stFalse_r8_1.00	319.34	21.26	00:00:33.200000	76439352	12	10.24
kraken2_chocophlanV30_Huttenhower_LC2_0.40	3.77	12.41	00:00:06	73737180	12	2.68
kraken2_chocophlanV30_ani100_cHIGH_stFalse_r2_0.50	340.51	21.36	00:00:35.500000	76367616	12	10.17
kraken2_chocophlanV30_ani97_cHIGH_stTrue_r7_1.00	319.11	21.57	00:00:33.200000	76442428	12	10.24
kraken2_chocophlanV30_JGI_SRR033547_0.95	0.09	0.05	00:00:00.100000	208544	12	2.38
kraken2_chocophlanV30_ani97_cHIGH_stTrue_r5_0.25	331.74	22.08	00:00:34.500000	76480920	12	10.26
kraken2_chocophlanV30_ani100_cLOW_stFalse_r6_0.80	323.69	21.92	00:00:33.900000	76340272	12	10.19
kraken2_chocophlanV30_ani97_cLOW_stFalse_r2_0.65	303.96	19.96	00:00:31.900000	76487356	12	10.15
kraken2_chocophlanV30_HMP_even_454_SRR072233_0.80	131.4	15.8	00:00:16.900000	76147172	12	8.68
kraken2_chocophlanV30_ani99_cLOW_stTrue_r5_0.70	305.49	18.57	00:00:31	76437488	12	10.43
kraken2_chocophlanV30_ani97_cHIGH_stFalse_r1_0.30	325.54	22.38	00:00:34	76464748	12	10.23
kraken2_chocophlanV30_ani97_cLOW_stTrue_r8_0.95	318.41	21.39	00:00:33.300000	76453324	12	10.2
kraken2_chocophlanV30_ani100_cLOW_stTrue_r2_0.35	317.06	21.41	00:00:33.300000	76472156	12	10.17
kraken2_chocophlanV30_ani99_cHIGH_stFalse_r3_0.20	324.5	22.56	00:00:33.900000	76498276	12	10.24
kraken2_chocophlanV30_NegControl_LM_0.10	15.77	14.22	00:00:08	76083292	12	3.73
kraken2_chocophlanV30_RH_S004__insert_270_0.10	2485.06	53.15	00:03:37.300000	77519952	12	11.68
kraken2_chocophlanV30_ani100_cLOW_stFalse_r1_0.00	336.8	23.39	00:00:45.800000	76454316	12	7.85
kraken2_chocophlanV30_Huttenhower_HC1_0.50	14.2	13.17	00:00:07.200000	76157496	12	3.78
kraken2_chocophlanV30_ani100_cHIGH_stTrue_r6_0.40	315.69	19.76	00:00:32.300000	76465616	12	10.37
kraken2_chocophlanV30_MGRG_nanopore_b9.pass.2d_0.40	0.11	0.01	00:00:00	64712	12	2.69
kraken2_chocophlanV30_ani100_cLOW_stFalse_r9_0.80	315.44	21.97	00:00:33.200000	76421028	12	10.16
kraken2_chocophlanV30_ani97_cHIGH_stTrue_r8_1.00	341.23	22.29	00:00:35.300000	76423888	12	10.28
kraken2_chocophlanV30_BMI_bmi_reads_0.30	81.63	15.35	00:00:12.800000	76142152	12	7.58
kraken2_chocophlanV30_JGI_SRR033548_0.95	0.92	7.17	00:00:04.200000	45823852	12	1.92
kraken2_chocophlanV30_UnAmbiguouslyMapped_ds.nycsm_0.60	7.06	12.27	00:00:06.100000	74268476	12	3.16
kraken2_chocophlanV30_ani97_cLOW_stTrue_r0_0.15	320.79	22.33	00:00:37.100000	76460560	12	9.25
kraken2_chocophlanV30_ani95_cLOW_stTrue_r5_0.85	327.48	21.48	00:00:33.900000	76445856	12	10.3
kraken2_chocophlanV30_Raiphy_eval_RAIphy_0.70	20.43	13.56	00:00:07.900000	76150288	12	4.3
kraken2_chocophlanV30_MGRG_nanopore_R6_2d_pass_0.15	13.66	13.27	00:00:07	76069936	12	3.83
kraken2_chocophlanV30_ani95_cLOW_stTrue_r2_0.05	303.25	21.86	00:00:33.700000	76452884	12	9.64
kraken2_chocophlanV30_ani99_cHIGH_stTrue_r2_0.35	312.16	21.08	00:00:32.700000	76459212	12	10.17
kraken2_chocophlanV30_MGRG_nanopore_b8.pass.2d_0.00	0.2	0.43	00:00:00.500000	2334512	12	1.16
kraken2_chocophlanV30_ani99_cLOW_stFalse_r5_0.75	303.43	19.03	00:00:31.300000	76109416	12	10.29
kraken2_chocophlanV30_ani97_cLOW_stTrue_r7_0.95	327.9	21.14	00:00:34.200000	76447868	12	10.2
kraken2_chocophlanV30_ani95_cLOW_stFalse_r0_0.60	322.53	22.02	00:00:33.900000	76447144	12	10.16
kraken2_chocophlanV30_MGRG_nanopore_b7.fail.2d_0.10	2.1	11.59	00:00:05.900000	70330620	12	2.32
kraken2_chocophlanV30_ani100_cHIGH_stTrue_r9_0.40	339.37	23.68	00:00:35.300000	76493960	12	10.28
kraken2_chocophlanV30_MGRG_nanopore_b1.fail.2d_0.35	0.25	1.42	00:00:01.600000	9594396	12	1.07
kraken2_chocophlanV30_ani95_cLOW_stFalse_r6_0.45	306.02	21.14	00:00:32.300000	76450996	12	10.13
kraken2_chocophlanV30_RM2_S001__insert_270_0.80	2484.97	59.06	00:03:37.200000	76368340	12	11.71
kraken2_chocophlanV30_RM1_S002__insert_5000_0.70	864.59	30.65	00:01:19.700000	76286828	12	11.22
kraken2_chocophlanV30_UnAmbiguouslyMapped_ds.7_0.70	69.9	15.04	00:00:11.600000	76298324	12	7.29
kraken2_chocophlanV30_JGI_SRR033549_0.30	22.71	13.84	00:00:07.800000	76105356	12	4.65
kraken2_chocophlanV30_ani100_cLOW_stFalse_r8_0.25	339.72	22.68	00:00:35.200000	76485308	12	10.28
kraken2_chocophlanV30_RH_S003__insert_270_0.40	2510.37	55.97	00:03:39.500000	77032756	12	11.69
kraken2_chocophlanV30_ani95_cLOW_stTrue_r4_0.20	306.27	19.91	00:00:31.400000	76444964	12	10.38
kraken2_chocophlanV30_ani99_cHIGH_stTrue_r4_0.10	347.81	22.01	00:00:36.700000	76482596	12	10.06
kraken2_chocophlanV30_UnAmbiguouslyMapped_ds.cityparks_0.70	17.69	13.16	00:00:06.900000	76114104	12	4.44
kraken2_chocophlanV30_ani99_cLOW_stFalse_r3_0.50	313.33	18.98	00:00:31.900000	75964920	12	10.42
kraken2_chocophlanV30_ani97_cLOW_stTrue_r6_0.30	309.84	21.5	00:00:32.700000	76459564	12	10.14
kraken2_chocophlanV30_MGRG_nanopore_b8.fail.2d_0.30	1.57	10.4	00:00:05.900000	62996468	12	2.03
kraken2_chocophlanV30_ani97_cHIGH_stFalse_r8_0.15	327.03	21.47	00:00:34	76485000	12	10.24
kraken2_chocophlanV30_ani99_cHIGH_stTrue_r3_0.90	319.42	21.69	00:00:33.500000	76452352	12	10.18
kraken2_chocophlanV30_MGRG_nanopore_b1.pass.2d_0.05	0.12	0.37	00:00:00.400000	2158976	12	1.22
kraken2_chocophlanV30_MGRG_nanopore_b7.pass.2d_0.20	0.38	2.53	00:00:02.800000	17104468	12	1.05
kraken2_chocophlanV30_ani100_cLOW_stFalse_r7_0.25	336.98	21.17	00:00:34.800000	76413252	12	10.3
kraken2_chocophlanV30_ani100_cHIGH_stTrue_r0_0.65	333.71	23.36	00:00:34.700000	76438932	12	10.27
kraken2_chocophlanV30_ani97_cHIGH_stTrue_r4_0.80	295.93	18.9	00:00:30.400000	76462352	12	10.35
kraken2_chocophlanV30_ani100_cLOW_stFalse_r5_1.00	395.27	29.39	00:05:21.700000	76432280	12	1.32
kraken2_chocophlanV30_ani95_cLOW_stFalse_r9_0.45	314.21	20.65	00:00:32.200000	76449552	12	10.41
kraken2_chocophlanV30_ani97_cHIGH_stFalse_r0_0.95	322.82	22.15	00:00:33.700000	76355520	12	10.23
kraken2_chocophlanV30_ani100_cLOW_stTrue_r4_0.10	315.36	21.89	00:00:33	76478780	12	10.21
kraken2_chocophlanV30_ani99_cHIGH_stFalse_r5_0.05	327.63	21.42	00:00:34.100000	76470144	12	10.23
kraken2_chocophlanV30_ani99_cHIGH_stFalse_r2_0.85	315.28	22.35	00:00:33.100000	76470372	12	10.19
kraken2_chocophlanV30_ani99_cLOW_stTrue_r3_0.55	321.17	19.3	00:00:32.500000	76470484	12	10.48
kraken2_chocophlanV30_ani97_cHIGH_stFalse_r7_0.15	312.44	20.1	00:00:32	76478728	12	10.37
kraken2_chocophlanV30_BioPool_0.75	15.84	12.45	00:00:06.500000	72188312	12	4.34
kraken2_chocophlanV30_ani100_cLOW_stTrue_r3_0.90	317.51	22.85	00:00:33.500000	76466340	12	10.16
kraken2_chocophlanV30_ani97_cLOW_stTrue_r9_0.30	310.92	21.15	00:00:32.600000	76480884	12	10.19
kraken2_chocophlanV30_Huttenhower_LC4_0.65	3.75	12.21	00:00:05.800000	72401960	12	2.74
kraken2_chocophlanV30_UnAmbiguouslyMapped_ds.soil_0.60	36.64	13.99	00:00:08.900000	76134792	12	5.68
kraken2_chocophlanV30_ani100_cHIGH_stFalse_r4_0.75	344.46	22	00:00:35.600000	76405168	12	10.29
kraken2_chocophlanV30_MGRG_nanopore_b9.fail.2d_0.70	0.16	0.59	00:00:00.700000	3682032	12	1.14
kraken2_chocophlanV30_ani97_cHIGH_stTrue_r3_0.00	314.23	22.3	00:00:38.800000	76458896	12	8.68
kraken2_chocophlanV30_ani97_cLOW_stFalse_r4_0.40	314.28	22.35	00:00:33	76489640	12	10.19
kraken2_chocophlanV30_ZymoMock_0.20	253.11	19.59	00:00:27.300000	76365796	12	9.98
kraken2_chocophlanV30_ani97_cLOW_stTrue_r2_0.25	310.09	20.54	00:00:32.500000	76479644	12	10.18
kraken2_chocophlanV30_ani100_cLOW_stTrue_r8_0.85	314.15	20.43	00:00:32.800000	76386680	12	10.19
kraken2_chocophlanV30_ani99_cHIGH_stTrue_r7_0.85	319.95	19.27	00:00:32.600000	76446896	12	10.4
kraken2_chocophlanV30_ani99_cLOW_stTrue_r8_0.40	301.89	19.43	00:00:30.900000	76448368	12	10.39
kraken2_chocophlanV30_NegControl_MH2_0.60	15.63	14.5	00:00:08.300000	76083372	12	3.62
kraken2_chocophlanV30_NA12878_NegControl_SL126486_0_0.90	402.53	27.1	00:00:40.900000	76155944	12	10.49
kraken2_chocophlanV30_ani99_cHIGH_stFalse_r9_0.90	320.1	20.28	00:00:32.800000	76459980	12	10.37
kraken2_chocophlanV30_ani97_cLOW_stTrue_r0_1.00	324.61	21.29	00:00:34	76450056	12	10.16
kraken2_chocophlanV30_ani97_cHIGH_stTrue_r8_0.15	334.45	20.75	00:00:34.600000	76479648	12	10.26
kraken2_chocophlanV30_MGRG_nanopore_b3.pass.2d_0.85	0.11	0.01	00:00:00	173164	12	2.73
kraken2_chocophlanV30_ABRF_MGRG_1ng_0.75	73.22	12.68	00:00:10.900000	58276956	12	7.87
kraken2_chocophlanV30_ani95_cLOW_stFalse_r2_0.50	316.81	21.27	00:00:33.300000	76452588	12	10.14
kraken2_chocophlanV30_ABRF_MGRG_10ng_0.80	88.25	11.66	00:00:11.300000	47240248	12	8.85
kraken2_chocophlanV30_Mavromatis_simMC_0.30	21.69	13.45	00:00:08	76131916	12	4.38
kraken2_chocophlanV30_ani95_cLOW_stTrue_r0_0.35	312.51	22.08	00:00:33	76441764	12	10.14
kraken2_chocophlanV30_ani99_cHIGH_stTrue_r0_0.05	319.69	23.58	00:00:43	76472808	12	7.98
kraken2_chocophlanV30_ani99_cLOW_stFalse_r7_0.45	311.21	18.59	00:00:31.300000	75251084	12	10.53
kraken2_chocophlanV30_MGRG_nanopore_R6_2d_pass_1.00	14.5	13.5	00:00:07.200000	76074152	12	3.87
kraken2_chocophlanV30_ani99_cHIGH_stFalse_r6_0.90	310.08	21.06	00:00:32.400000	76450788	12	10.22
kraken2_chocophlanV30_ani99_cLOW_stTrue_r7_0.40	289.47	18.71	00:00:29.700000	76452536	12	10.38
kraken2_chocophlanV30_RH_S005__insert_270_0.80	2508.86	58.32	00:03:39.400000	76316968	12	11.7
kraken2_chocophlanV30_ani97_cHIGH_stFalse_r3_0.00	350.83	22.63	00:00:42.100000	76464740	12	8.86
kraken2_chocophlanV30_ani99_cHIGH_stTrue_r8_0.85	366.55	21.56	00:00:37.400000	76465208	12	10.38
kraken2_chocophlanV30_ani100_cLOW_stTrue_r7_0.85	310.95	22.16	00:00:32.700000	76461232	12	10.18
kraken2_chocophlanV30_ABRF_MGRG_Half_0.35	72.57	14.46	00:00:11.500000	67976904	12	7.57
kraken2_chocophlanV30_ani100_cHIGH_stFalse_r0_0.60	369.68	22.48	00:01:25.300000	76423984	12	4.59
kraken2_chocophlanV30_Mavromatis_simLC_0.45	18.2	12.82	00:00:07.300000	76126684	12	4.22
kraken2_chocophlanV30_ani97_cHIGH_stTrue_r7_0.15	332.46	21.94	00:00:34.600000	76482648	12	10.25
kraken2_chocophlanV30_ani97_cLOW_stFalse_r0_0.55	318.53	21.73	00:00:33.200000	76468176	12	10.23
kraken2_chocophlanV30_ani100_cLOW_stFalse_r3_0.30	331.26	21.97	00:00:34.500000	76348316	12	10.23
kraken2_chocophlanV30_ani97_cHIGH_stTrue_r0_0.95	324.4	22.02	00:00:33.800000	76446016	12	10.25
kraken2_chocophlanV30_ani100_cHIGH_stTrue_r4_0.70	334.95	22.28	00:00:34.800000	76450776	12	10.25
kraken2_chocophlanV30_ani99_cLOW_stFalse_r8_0.45	319.73	19.74	00:00:32.600000	76416512	12	10.39
kraken2_chocophlanV30_ani97_cHIGH_stFalse_r4_0.80	321.04	21.03	00:00:33.400000	76451940	12	10.25
kraken2_chocophlanV30_ani100_cLOW_stTrue_r0_0.05	342.62	23.4	00:00:49.500000	76464392	12	7.39
kraken2_chocophlanV30_ani99_cHIGH_stFalse_r1_0.10	318.92	21.39	00:00:33.400000	76458204	12	10.17
kraken2_chocophlanV30_ani100_cLOW_stTrue_r6_0.55	317.81	23.02	00:00:33.600000	76450588	12	10.15
kraken2_chocophlanV30_ani99_cHIGH_stTrue_r9_0.55	308	19.23	00:00:31.800000	76444388	12	10.28
kraken2_chocophlanV30_ani95_cLOW_stTrue_r9_0.65	312.64	22.55	00:00:38.800000	76446756	12	8.63
kraken2_chocophlanV30_ani99_cLOW_stTrue_r6_0.90	286.18	18.12	00:00:29.300000	76458828	12	10.39
kraken2_chocophlanV30_ani99_cHIGH_stFalse_r7_0.40	321.21	20.27	00:00:32.800000	76454436	12	10.42
kraken2_chocophlanV30_ani100_cLOW_stFalse_r5_0.60	339.47	21.57	00:00:35	76460748	12	10.32
kraken2_chocophlanV30_ani97_cLOW_stFalse_r1_0.85	290.61	20.36	00:00:30.700000	76435988	12	10.11
kraken2_chocophlanV30_ani100_cHIGH_stTrue_r2_0.20	355.19	22.76	00:00:36.600000	76462128	12	10.32
kraken2_chocophlanV30_UnAmbiguouslyMapped_ds.hous1_0.35	10.63	12.86	00:00:06.500000	75969940	12	3.62
kraken2_chocophlanV30_Huttenhower_LC6_0.20	3.63	12.28	00:00:06	73224504	12	2.65
kraken2_chocophlanV30_ani100_cHIGH_stFalse_r6_0.30	355.88	25.08	00:00:36.800000	76456900	12	10.33
kraken2_chocophlanV30_NA12878_NegControl_SL126487_0_0.45	583.63	31.21	00:00:56.100000	76205268	12	10.95
kraken2_chocophlanV30_ABRF_MGRG_Normal_0.40	63.49	13.9	00:00:10.600000	70120888	12	7.28
kraken2_chocophlanV30_ani97_cHIGH_stTrue_r1_0.45	337.36	20.92	00:00:34.800000	76470064	12	10.3
kraken2_chocophlanV30_ani97_cLOW_stFalse_r6_0.05	313.1	20.78	00:00:32.700000	76456400	12	10.19
kraken2_chocophlanV30_UnAmbiguouslyMapped_ds.soil_1.00	35.63	13.63	00:00:08.700000	76132204	12	5.64
kraken2_chocophlanV30_ani99_cLOW_stTrue_r1_0.10	289.1	18.71	00:00:29.900000	76442960	12	10.28
kraken2_chocophlanV30_ani97_cHIGH_stFalse_r5_0.50	327.96	21.87	00:00:34.100000	76483748	12	10.25
kraken2_chocophlanV30_RM1_S001__insert_5000_0.50	809.77	29.34	00:01:14.800000	76429360	12	11.22
kraken2_chocophlanV30_ani99_cLOW_stFalse_r9_0.95	304.93	19.55	00:00:31.500000	74675728	12	10.3
kraken2_chocophlanV30_ani99_cHIGH_stFalse_r8_0.40	350.05	21.79	00:00:35.600000	76471256	12	10.45
kraken2_chocophlanV30_ani99_cLOW_stTrue_r9_0.90	304.33	19.31	00:00:31.100000	76444768	12	10.42
kraken2_chocophlanV30_ani95_cLOW_stTrue_r6_0.65	320.62	22.49	00:00:33.600000	76446420	12	10.21
kraken2_chocophlanV30_ani99_cHIGH_stTrue_r6_0.55	334.19	21.98	00:00:34.600000	76449420	12	10.28
kraken2_chocophlanV30_ani100_cLOW_stTrue_r9_0.55	313.85	22.21	00:00:33.100000	76470880	12	10.16
kraken2_chocophlanV30_ani99_cLOW_stFalse_r1_0.15	335.53	20.32	00:00:34.700000	76457604	12	10.26
kraken2_chocophlanV30_ani95_cLOW_stFalse_r4_0.00	362.24	25.27	00:01:02.300000	76474984	12	6.22
kraken2_chocophlanV30_ani97_cLOW_stFalse_r9_0.05	332.32	22.27	00:00:37.800000	76455776	12	9.38
kraken2_chocophlanV30_ani100_cHIGH_stFalse_r9_0.30	336.45	21.42	00:00:38.700000	76413668	12	9.24
kraken2_chocophlanV30_ani95_cLOW_stFalse_r3_0.80	308.65	21.46	00:00:32.300000	76464360	12	10.22
kraken2_chocophlanV30_ani97_cLOW_stTrue_r4_0.75	319.58	22.38	00:00:33.300000	76470880	12	10.26
kraken2_chocophlanV30_ani99_cLOW_stFalse_r6_0.95	354.16	22.2	00:00:36.200000	76232896	12	10.39
kraken2_chocophlanV30_Huttenhower_LC2_0.35	3.77	12.08	00:00:05.800000	73825044	12	2.71
kraken2_chocophlanV30_ani95_cLOW_stFalse_r8_0.95	314.79	21.13	00:00:33	76420156	12	10.18
kraken2_chocophlanV30_ani100_cHIGH_stFalse_r2_0.25	352.67	22.63	00:00:36.100000	76357540	12	10.38
kraken2_chocophlanV30_ani97_cHIGH_stTrue_r5_0.50	334.55	22.76	00:00:34.800000	76471468	12	10.27
kraken2_chocophlanV30_ani97_cLOW_stFalse_r2_0.10	303.73	22.03	00:00:32.400000	76487500	12	10.05
kraken2_chocophlanV30_ani100_cHIGH_stFalse_r0_1.00	331.73	21.48	00:00:39.700000	76367588	12	8.89
kraken2_chocophlanV30_ani99_cLOW_stTrue_r5_0.05	346.11	22.81	00:00:39.900000	76452716	12	9.24
kraken2_chocophlanV30_ani97_cHIGH_stFalse_r1_0.45	318.75	22.18	00:00:33.300000	76467868	12	10.24
kraken2_chocophlanV30_ani100_cLOW_stTrue_r2_0.40	317.49	22.27	00:00:33.400000	76468852	12	10.15
kraken2_chocophlanV30_ani99_cLOW_stTrue_r2_0.85	297.18	18.31	00:00:30.300000	76440104	12	10.4
kraken2_chocophlanV30_ani99_cHIGH_stFalse_r3_0.55	334.14	20.73	00:00:34.800000	76483076	12	10.19
kraken2_chocophlanV30_NegControl_LM_0.65	16.14	14.51	00:00:08.500000	76077168	12	3.59
kraken2_chocophlanV30_RH_S004__insert_270_0.65	2552.34	54.32	00:03:42.600000	76550532	12	11.71
kraken2_chocophlanV30_ani97_cLOW_stFalse_r5_0.90	314.07	21.47	00:00:33.100000	76458576	12	10.13
kraken2_chocophlanV30_ani100_cLOW_stFalse_r1_0.75	318.71	20.81	00:00:33.500000	76379392	12	10.13
kraken2_chocophlanV30_Huttenhower_HC1_0.25	14.32	12.92	00:00:07.100000	76158576	12	3.8
kraken2_chocophlanV30_ani100_cHIGH_stTrue_r6_0.35	335.61	22.13	00:00:34.900000	76447480	12	10.24
kraken2_chocophlanV30_MGRG_nanopore_b9.pass.2d_0.35	0.1	0.01	00:00:00	66036	12	2.85
kraken2_chocophlanV30_BMI_bmi_reads_0.45	80.96	14.94	00:00:12.900000	76136480	12	7.44
kraken2_chocophlanV30_UnAmbiguouslyMapped_ds.nycsm_0.15	7.02	12.16	00:00:06	74276504	12	3.19
kraken2_chocophlanV30_ani95_cLOW_stFalse_r7_0.95	305.37	21.14	00:00:32	76422320	12	10.2
kraken2_chocophlanV30_ani97_cLOW_stTrue_r0_0.60	331.8	22.98	00:00:34.600000	76451632	12	10.24
kraken2_chocophlanV30_NegControl_MH2_1.00	15.78	13.26	00:00:07.300000	76079208	12	3.99
kraken2_chocophlanV30_ani99_cLOW_stFalse_r2_0.80	291.41	18.22	00:00:29.700000	75302392	12	10.41
kraken2_chocophlanV30_Raiphy_eval_RAIphy_0.05	19.68	13.31	00:00:07.700000	76158588	12	4.3
kraken2_chocophlanV30_MGRG_nanopore_R6_2d_pass_0.60	14.49	13.67	00:00:07.200000	76084672	12	3.91
kraken2_chocophlanV30_ani95_cLOW_stTrue_r2_0.70	329.94	22.42	00:00:34.400000	76434056	12	10.24
kraken2_chocophlanV30_ani99_cHIGH_stTrue_r2_0.40	334.61	22.42	00:00:34.800000	76463368	12	10.26
kraken2_chocophlanV30_MGRG_nanopore_b8.pass.2d_0.75	0.15	0.39	00:00:00.500000	2336064	12	1.2
kraken2_chocophlanV30_ani99_cLOW_stFalse_r5_0.00	320.84	30.01	00:00:54.300000	76457192	12	6.46
kraken2_chocophlanV30_ani95_cLOW_stFalse_r0_0.15	324.11	22.02	00:00:33.800000	76473604	12	10.23
kraken2_chocophlanV30_MGRG_nanopore_b7.fail.2d_0.65	2.28	11.69	00:00:06	70372396	12	2.31
kraken2_chocophlanV30_ani100_cHIGH_stTrue_r9_0.35	328.07	22.52	00:00:34.200000	76468348	12	10.24
kraken2_chocophlanV30_MGRG_nanopore_b1.fail.2d_0.40	0.22	1.45	00:00:01.600000	9595472	12	1.07
kraken2_chocophlanV30_ani95_cLOW_stFalse_r6_0.30	318.29	21.4	00:00:33.400000	76454500	12	10.17
kraken2_chocophlanV30_UnAmbiguouslyMapped_ds.7_0.05	72.9	15.91	00:00:12.700000	76308760	12	7
kraken2_chocophlanV30_RM1_S002__insert_5000_0.05	840.21	28.01	00:01:17.700000	76727028	12	11.17
kraken2_chocophlanV30_JGI_SRR033549_0.45	22.28	13.84	00:00:07.900000	76092416	12	4.54
kraken2_chocophlanV30_ani100_cLOW_stFalse_r8_0.50	341.03	23.38	00:00:35.600000	76465432	12	10.23
kraken2_chocophlanV30_RH_S003__insert_270_0.35	2550.84	58.41	00:03:43	77080140	12	11.7
kraken2_chocophlanV30_NegControl_MH1_0.80	15.36	13.2	00:00:07.100000	76075536	12	4.02
kraken2_chocophlanV30_ani99_cLOW_stFalse_r1_1.00	337.39	23.54	00:00:34.500000	76300676	12	10.45
kraken2_chocophlanV30_ani95_cLOW_stTrue_r4_0.55	321.75	22.37	00:00:35	76448324	12	9.82
kraken2_chocophlanV30_ani99_cHIGH_stTrue_r4_0.65	321.31	21.34	00:00:33.600000	76476168	12	10.2
kraken2_chocophlanV30_UnAmbiguouslyMapped_ds.cityparks_0.05	19.46	14.02	00:00:08	76115712	12	4.21
kraken2_chocophlanV30_ani99_cLOW_stFalse_r3_0.25	338.95	20.42	00:00:34.300000	76007660	12	10.47
kraken2_chocophlanV30_ani97_cLOW_stTrue_r6_0.45	325.4	22.25	00:00:34	76460024	12	10.22
kraken2_chocophlanV30_HMP_even_illum_SRR172902_0.95	66.52	13.36	00:00:10.800000	76156960	12	7.35
kraken2_chocophlanV30_MGRG_nanopore_b8.fail.2d_0.45	1.42	9.93	00:00:05.500000	63011008	12	2.05
kraken2_chocophlanV30_ani97_cHIGH_stFalse_r8_0.60	320.92	21.2	00:00:33.400000	76473700	12	10.23
kraken2_chocophlanV30_MGRG_nanopore_b1.pass.2d_0.70	0.15	0.35	00:00:00.400000	2159164	12	1.22
kraken2_chocophlanV30_ani100_cHIGH_stTrue_r8_0.90	337.78	21.83	00:00:35	76452112	12	10.26
kraken2_chocophlanV30_ABRF_MGRG_5ng_0.85	67.42	13.43	00:00:10.600000	64650772	12	7.63
kraken2_chocophlanV30_MGRG_nanopore_b7.pass.2d_0.55	0.39	2.49	00:00:02.700000	17101316	12	1.05
kraken2_chocophlanV30_ani100_cLOW_stFalse_r7_0.50	335.91	22.4	00:00:35	76395212	12	10.22
kraken2_chocophlanV30_ani100_cHIGH_stTrue_r0_0.10	360.06	22.45	00:00:37.100000	76456260	12	10.31
kraken2_chocophlanV30_ani100_cHIGH_stFalse_r3_0.80	346.64	21.99	00:00:36.100000	76357552	12	10.22
kraken2_chocophlanV30_ani95_cLOW_stFalse_r9_0.30	328.76	22.72	00:00:36.300000	76455120	12	9.68
kraken2_chocophlanV30_Huttenhower_LC3_0.90	3.78	11.92	00:00:05.700000	72902352	12	2.73
kraken2_chocophlanV30_ani100_cLOW_stTrue_r4_0.65	308.16	19.41	00:00:31.600000	76466048	12	10.35
kraken2_chocophlanV30_ani99_cHIGH_stFalse_r5_0.70	319.54	20.46	00:00:32.900000	76471520	12	10.34
kraken2_chocophlanV30_RM2_S002__insert_270_0.95	2548.43	68.82	00:03:43.500000	76249260	12	11.71
kraken2_chocophlanV30_ani99_cLOW_stTrue_r3_0.20	328.7	20.27	00:00:33.900000	76471744	12	10.3
kraken2_chocophlanV30_BioPool_0.00	17.48	63.31	00:00:12	72138560	12	6.73
kraken2_chocophlanV30_ani97_cHIGH_stFalse_r7_0.60	335.31	22.12	00:00:34.900000	76465528	12	10.24
kraken2_chocophlanV30_ani97_cLOW_stTrue_r9_0.45	308.98	19	00:00:31.600000	76502236	12	10.39
kraken2_chocophlanV30_UnAmbiguouslyMapped_ds.soil_0.15	35.7	14.28	00:00:08.800000	76240652	12	5.64
kraken2_chocophlanV30_Huttenhower_LC4_0.10	3.96	12.86	00:00:06.300000	72487228	12	2.65
kraken2_chocophlanV30_ani100_cHIGH_stFalse_r4_0.00	365.1	23.6	00:00:40.800000	76468740	12	9.52
kraken2_chocophlanV30_MGRG_nanopore_b9.fail.2d_0.05	0.11	0.75	00:00:00.800000	3681512	12	1.12
kraken2_chocophlanV30_ani97_cHIGH_stTrue_r3_0.75	318.93	21.28	00:00:33.300000	76433248	12	10.2
kraken2_chocophlanV30_ani100_cHIGH_stTrue_r7_0.90	336.66	22.02	00:00:35.100000	76434640	12	10.22
kraken2_chocophlanV30_ani97_cLOW_stFalse_r4_0.35	335.85	21.65	00:00:34.800000	76458156	12	10.26
kraken2_chocophlanV30_ZymoMock_0.55	252.23	20.53	00:00:27.600000	76383184	12	9.86
kraken2_chocophlanV30_ani97_cLOW_stTrue_r2_0.50	314.44	22.09	00:00:33.200000	76495164	12	10.13
kraken2_chocophlanV30_ani99_cLOW_stTrue_r8_0.35	293.68	17.9	00:00:30	76417248	12	10.39
kraken2_chocophlanV30_NegControl_MH2_0.15	15.81	14.61	00:00:08.600000	76087076	12	3.54
kraken2_chocophlanV30_UnAmbiguouslyMapped_ds.nycsm_1.00	7.15	12.69	00:00:06.100000	74273344	12	3.25
kraken2_chocophlanV30_ani97_cHIGH_stTrue_r8_0.60	333.91	21.67	00:00:34.600000	76448816	12	10.28
kraken2_chocophlanV30_UnAmbiguouslyMapped_ds.frankengenome.mix_0.90	98.13	14.2	00:00:13.800000	76083740	12	8.13
kraken2_chocophlanV30_ABRF_MGRG_1ng_0.00	89.07	240.81	00:00:31.700000	58214496	12	10.39
kraken2_chocophlanV30_Huttenhower_LC8_0.85	3.67	12.38	00:00:05.900000	73548056	12	2.72
kraken2_chocophlanV30_ani95_cLOW_stFalse_r2_0.25	306.01	19.7	00:00:32	76458220	12	10.18
kraken2_chocophlanV30_ani100_cHIGH_stFalse_r8_0.95	355.01	23.07	00:00:36.500000	76341468	12	10.35
kraken2_chocophlanV30_ani95_cLOW_stFalse_r0_1.00	335.54	21.47	00:00:34.900000	76417264	12	10.23
kraken2_chocophlanV30_ani95_cLOW_stTrue_r0_0.40	337.53	22.41	00:00:35.300000	76444944	12	10.2
kraken2_chocophlanV30_ani99_cHIGH_stTrue_r0_0.70	308.46	22.47	00:00:32.600000	76450292	12	10.14
kraken2_chocophlanV30_Mavromatis_simMC_0.45	22.22	13.55	00:00:08.100000	76129116	12	4.43
kraken2_chocophlanV30_ani99_cLOW_stFalse_r7_0.30	296.63	18.48	00:00:30.100000	75268092	12	10.46
kraken2_chocophlanV30_ani99_cLOW_stTrue_r7_0.35	302.21	18.82	00:00:30.900000	76458268	12	10.39
kraken2_chocophlanV30_MGRG_nanopore_b4.pass.2d_0.95	0.12	0	00:00:00	82700	12	2.76
kraken2_chocophlanV30_ani97_cHIGH_stFalse_r3_0.75	328.81	22.52	00:00:34.300000	76424152	12	10.25
kraken2_chocophlanV30_ABRF_MGRG_Half_0.40	69.21	14.07	00:00:11.100000	67975840	12	7.48
kraken2_chocophlanV30_Mavromatis_simLC_0.30	18.4	12.83	00:00:07.100000	76108904	12	4.36
kraken2_chocophlanV30_ani100_cHIGH_stFalse_r0_0.15	341.99	21.02	00:00:35.700000	76433372	12	10.16
kraken2_chocophlanV30_ani100_cHIGH_stTrue_r3_0.85	330.18	22.42	00:00:34.400000	76479660	12	10.24
kraken2_chocophlanV30_ani97_cHIGH_stTrue_r7_0.60	315.73	20.37	00:00:32.300000	76468448	12	10.4
kraken2_chocophlanV30_ani97_cLOW_stFalse_r0_0.20	329.09	22.37	00:00:34.400000	76465484	12	10.21
kraken2_chocophlanV30_ani100_cLOW_stFalse_r3_0.45	328.76	22.16	00:00:34.200000	76362876	12	10.25
kraken2_chocophlanV30_ani100_cHIGH_stTrue_r4_0.05	340.58	21.28	00:00:35.400000	76480284	12	10.21
kraken2_chocophlanV30_ani100_cHIGH_stFalse_r7_0.95	339.4	22.96	00:00:35	76339748	12	10.35
kraken2_chocophlanV30_Huttenhower_LC7_0.85	3.52	11.94	00:00:05.900000	72175080	12	2.62
kraken2_chocophlanV30_ani99_cLOW_stFalse_r8_0.30	328.32	19.72	00:00:33.300000	76428524	12	10.46
kraken2_chocophlanV30_ani100_cLOW_stTrue_r0_0.70	322.08	21.76	00:00:34	76475880	12	10.12
kraken2_chocophlanV30_ani99_cHIGH_stFalse_r1_0.65	307.61	21	00:00:32.600000	76461116	12	10.08
kraken2_chocophlanV30_MGRG_nanopore_b1.pass.2d_0.45	0.13	0.36	00:00:00.400000	2156800	12	1.23
kraken2_chocophlanV30_ani95_cLOW_stFalse_r1_0.85	313.07	22.35	00:00:32.800000	76405480	12	10.21
kraken2_chocophlanV30_MGRG_nanopore_b7.pass.2d_0.60	0.37	2.49	00:00:02.700000	17093336	12	1.05
kraken2_chocophlanV30_ani99_cLOW_stFalse_r4_0.90	317.64	19.6	00:00:32.300000	76300336	12	10.43
kraken2_chocophlanV30_MGRG_nanopore_b8.fail.2d_0.70	1.55	10.25	00:00:06	62992724	12	1.97
kraken2_chocophlanV30_ani97_cLOW_stTrue_r6_0.70	311.76	22.29	00:00:32.800000	76458580	12	10.16
kraken2_chocophlanV30_ani97_cHIGH_stFalse_r8_0.55	313.4	20.53	00:00:32.600000	76463452	12	10.22
kraken2_chocophlanV30_UnAmbiguouslyMapped_ds.cityparks_0.30	19.1	13.89	00:00:07.600000	76112624	12	4.35
kraken2_chocophlanV30_ani99_cHIGH_stTrue_r4_0.50	319.91	22.64	00:00:33.400000	76485500	12	10.24
kraken2_chocophlanV30_ani95_cLOW_stTrue_r4_0.60	302.26	19.88	00:00:31.200000	76430408	12	10.32
kraken2_chocophlanV30_ani99_cLOW_stFalse_r3_0.10	331.84	386.2	00:01:18.100000	75999532	12	9.19
kraken2_chocophlanV30_ani95_cLOW_stFalse_r6_0.05	330.01	22.74	00:00:37.300000	76458692	12	9.45
kraken2_chocophlanV30_JGI_SRR033549_0.70	22.7	14.57	00:00:08.900000	76095468	12	4.2
kraken2_chocophlanV30_RM1_S002__insert_5000_0.30	800.04	27.18	00:01:13.800000	76594756	12	11.21
kraken2_chocophlanV30_UnAmbiguouslyMapped_ds.7_0.30	71.11	16.34	00:00:12.100000	76308196	12	7.2
kraken2_chocophlanV30_RH_S003__insert_270_0.00	2617.54	54.02	00:03:56.600000	77970252	12	11.29
kraken2_chocophlanV30_ani100_cLOW_stFalse_r8_0.65	324.76	21.6	00:00:34	76444656	12	10.2
kraken2_chocophlanV30_ani100_cHIGH_stFalse_r4_0.35	354.44	21.48	00:00:36.500000	76446548	12	10.3
kraken2_chocophlanV30_UnAmbiguouslyMapped_ds.soil_0.20	35.47	13.99	00:00:08.700000	76243996	12	5.67
kraken2_chocophlanV30_Huttenhower_LC4_0.25	3.69	11.78	00:00:05.900000	72582028	12	2.62
kraken2_chocophlanV30_MGRG_nanopore_b9.fail.2d_0.30	0.15	0.64	00:00:00.700000	3683960	12	1.14
kraken2_chocophlanV30_ani97_cHIGH_stTrue_r3_0.40	309.77	19.9	00:00:31.700000	76483984	12	10.4
kraken2_chocophlanV30_Huttenhower_LC6_1.00	3.61	12.86	00:00:06.200000	73129300	12	2.65
kraken2_chocophlanV30_ZymoMock_0.60	267.87	21.08	00:00:31.800000	76363940	12	9.08
kraken2_chocophlanV30_ani97_cLOW_stFalse_r4_0.00	342.61	24.19	00:00:41.300000	76454384	12	8.87
kraken2_chocophlanV30_ani99_cLOW_stTrue_r3_0.15	304.58	18.93	00:00:31.100000	76472776	12	10.39
kraken2_chocophlanV30_ani97_cHIGH_stFalse_r7_0.55	323.61	21.67	00:00:33.700000	76478176	12	10.24
kraken2_chocophlanV30_BioPool_0.35	16.58	12.72	00:00:06.600000	72180948	12	4.42
kraken2_chocophlanV30_ani97_cLOW_stTrue_r9_0.70	315.39	21.11	00:00:33	76476904	12	10.2
kraken2_chocophlanV30_ani100_cLOW_stTrue_r4_0.50	336.08	23.2	00:00:35	76476060	12	10.27
kraken2_chocophlanV30_ani99_cLOW_stTrue_r4_0.95	326.65	19.76	00:00:33	76423812	12	10.49
kraken2_chocophlanV30_ani99_cHIGH_stFalse_r5_0.45	320.07	20.72	00:00:32.800000	76455100	12	10.39
kraken2_chocophlanV30_ani100_cLOW_stFalse_r7_0.65	340.2	20.57	00:00:35	76368992	12	10.29
kraken2_chocophlanV30_ani97_cLOW_stFalse_r3_0.80	302.67	19.72	00:00:31.100000	76431728	12	10.36
kraken2_chocophlanV30_ani100_cHIGH_stTrue_r0_0.25	339.73	22.8	00:00:35.200000	76445368	12	10.28
kraken2_chocophlanV30_ani100_cHIGH_stTrue_r2_1.00	345.53	22.84	00:00:35.800000	76438580	12	10.28
kraken2_chocophlanV30_ani95_cLOW_stFalse_r9_0.05	319.05	20.63	00:00:41.600000	76492152	12	8.16
kraken2_chocophlanV30_Mavromatis_simMC_0.70	21.24	13.4	00:00:07.800000	76134964	12	4.41
kraken2_chocophlanV30_ani99_cHIGH_stTrue_r0_0.45	303.2	21.12	00:00:32	76449908	12	10.12
kraken2_chocophlanV30_ani95_cLOW_stTrue_r0_0.75	313.28	20.58	00:00:32.700000	76430420	12	10.19
kraken2_chocophlanV30_Carma_eval_carma_0.90	1.37	9.46	00:00:06.600000	60391096	12	1.63
kraken2_chocophlanV30_ani99_cLOW_stFalse_r7_0.05	326.53	23.44	00:00:39.800000	75566348	12	8.79
kraken2_chocophlanV30_ani95_cLOW_stFalse_r2_0.10	318.02	22.17	00:00:38.600000	76462364	12	8.82
kraken2_chocophlanV30_ani97_cLOW_stFalse_r8_0.95	314.55	22.15	00:00:33.200000	76446204	12	10.13
kraken2_chocophlanV30_ani97_cHIGH_stTrue_r8_0.55	328.52	23.35	00:00:34.300000	76459216	12	10.26
kraken2_chocophlanV30_ani95_cLOW_stFalse_r5_0.90	339.39	21.81	00:00:35.100000	76421496	12	10.29
kraken2_chocophlanV30_ABRF_MGRG_1ng_0.35	70.44	12.25	00:00:10.400000	58303644	12	7.98
kraken2_chocophlanV30_ani99_cLOW_stFalse_r0_0.85	346.99	20.72	00:00:35.700000	76328336	12	10.3
kraken2_chocophlanV30_ani97_cLOW_stTrue_r2_0.65	326.65	22.11	00:00:34	76459464	12	10.26
kraken2_chocophlanV30_ani99_cLOW_stTrue_r8_0.00	300.09	21.06	00:00:37.500000	76431120	12	8.55
kraken2_chocophlanV30_NegControl_MH2_0.20	16.22	14.49	00:00:08.500000	76094236	12	3.63
kraken2_chocophlanV30_ani99_cLOW_stFalse_r8_0.05	310.44	22.18	00:00:37.800000	76435704	12	8.8
kraken2_chocophlanV30_ani100_cLOW_stTrue_r0_0.45	311.09	21.27	00:00:32.700000	76470048	12	10.17
kraken2_chocophlanV30_UnAmbiguouslyMapped_ds.gut_0.85	6.66	11.66	00:00:05.800000	73582920	12	3.16
kraken2_chocophlanV30_ani99_cLOW_stTrue_r0_0.80	325.76	20.71	00:00:33.300000	76439052	12	10.4
kraken2_chocophlanV30_ani99_cHIGH_stFalse_r1_0.50	312.51	21.58	00:00:32.700000	76480744	12	10.21
kraken2_chocophlanV30_ani97_cLOW_stFalse_r7_0.95	295.58	19.71	00:00:30.600000	76439324	12	10.31
kraken2_chocophlanV30_ani100_cLOW_stFalse_r3_0.70	334.63	21.22	00:00:34.700000	76349048	12	10.26
kraken2_chocophlanV30_ani100_cHIGH_stTrue_r4_0.30	332.14	21.29	00:00:35.300000	76466080	12	10.01
kraken2_chocophlanV30_ani100_cHIGH_stFalse_r0_0.20	340.98	20.77	00:00:35.800000	76418516	12	10.1
kraken2_chocophlanV30_Mavromatis_simLC_0.05	18.29	13.35	00:00:07.500000	76114368	12	4.24
kraken2_chocophlanV30_ABRF_MGRG_Half_0.75	71.13	14.45	00:00:11.400000	67922624	12	7.53
kraken2_chocophlanV30_ani97_cHIGH_stTrue_r7_0.55	328.38	23.16	00:00:34.300000	76466120	12	10.25
kraken2_chocophlanV30_ani97_cLOW_stFalse_r0_0.15	315.13	20.69	00:00:33	76462372	12	10.15
kraken2_chocophlanV30_ani99_cLOW_stTrue_r7_0.00	315.02	22.95	00:00:39.100000	76450940	12	8.64
kraken2_chocophlanV30_ani97_cHIGH_stFalse_r3_0.40	328.03	22.54	00:00:34.200000	76414736	12	10.25
kraken2_chocophlanV30_ani99_cLOW_stTrue_r1_0.25	306.46	19.43	00:00:31.500000	76444900	12	10.33
kraken2_chocophlanV30_ani99_cLOW_stTrue_r3_1.00	335.4	21.24	00:00:34.500000	76453380	12	10.33
kraken2_chocophlanV30_RM1_S001__insert_5000_0.65	848.06	29.96	00:01:18.300000	76307448	12	11.21
kraken2_chocophlanV30_ani97_cHIGH_stFalse_r5_0.65	322.37	21.47	00:00:33.600000	76475800	12	10.21
kraken2_chocophlanV30_ani100_cHIGH_stFalse_r6_0.05	358.45	24.96	00:00:37.200000	76463468	12	10.3
kraken2_chocophlanV30_Huttenhower_LC6_0.15	3.59	12.32	00:00:06	73171180	12	2.63
kraken2_chocophlanV30_NA12878_NegControl_SL126487_0_0.70	609.95	33.1	00:00:58.800000	76193364	12	10.93
kraken2_chocophlanV30_ABRF_MGRG_Normal_0.75	64.7	13.81	00:00:10.700000	70104912	12	7.29
kraken2_chocophlanV30_Huttenhower_HC2_0.85	13.98	13.38	00:00:07.200000	76166176	12	3.78
kraken2_chocophlanV30_ani97_cHIGH_stTrue_r1_0.70	328.85	21.69	00:00:34.200000	76466284	12	10.24
kraken2_chocophlanV30_ani100_cHIGH_stTrue_r5_0.95	329.82	22.32	00:00:34.300000	76442724	12	10.26
kraken2_chocophlanV30_ani97_cLOW_stFalse_r6_0.30	335.69	22.47	00:00:34.800000	76455980	12	10.27
kraken2_chocophlanV30_UnAmbiguouslyMapped_ds.frankengenome_0.80	13.41	13.14	00:00:06.900000	76088884	12	3.84
kraken2_chocophlanV30_ani100_cLOW_stFalse_r5_0.55	317.62	18.86	00:00:32.400000	76458992	12	10.39
kraken2_chocophlanV30_ani100_cHIGH_stTrue_r2_0.15	340.06	22.66	00:00:35.500000	76476980	12	10.22
kraken2_chocophlanV30_Huttenhower_LC1_0.95	3.83	11.61	00:00:05.800000	73403184	12	2.68
kraken2_chocophlanV30_UnAmbiguouslyMapped_ds.hous1_0.00	11.27	13.43	00:00:07.200000	75959040	12	3.43
kraken2_chocophlanV30_ani100_cHIGH_stFalse_r1_0.85	354.03	21.59	00:00:36.600000	76328528	12	10.25
kraken2_chocophlanV30_ani100_cLOW_stTrue_r6_0.60	312.99	22.54	00:00:32.900000	76440168	12	10.19
kraken2_chocophlanV30_ani95_cLOW_stTrue_r9_0.50	320.48	22.49	00:00:33.800000	76465952	12	10.13
kraken2_chocophlanV30_ani99_cHIGH_stTrue_r9_0.60	334.02	21.05	00:00:34.600000	76456392	12	10.25
kraken2_chocophlanV30_ani99_cHIGH_stFalse_r7_0.75	322.47	20.97	00:00:33.600000	76446404	12	10.21
kraken2_chocophlanV30_MGRG_nanopore_b4.fail.2d_0.90	0.47	3.19	00:00:03.500000	22658400	12	1.04
kraken2_chocophlanV30_ani97_cLOW_stTrue_r4_0.40	325.86	21.35	00:00:33.900000	76480024	12	10.25
kraken2_chocophlanV30_RH_S002__insert_270_0.90	2850.83	58.57	00:04:08.200000	76244312	12	11.72
kraken2_chocophlanV30_ani97_cLOW_stFalse_r9_0.30	323.02	21.54	00:00:35.800000	76486608	12	9.62
kraken2_chocophlanV30_ani100_cHIGH_stFalse_r9_0.05	372	24.97	00:00:47.600000	76443636	12	8.34
kraken2_chocophlanV30_ani95_cLOW_stFalse_r4_0.35	315.39	21.35	00:00:33	76489156	12	10.21
kraken2_chocophlanV30_ani99_cHIGH_stFalse_r8_0.75	338.71	22.17	00:00:35.100000	76377204	12	10.27
kraken2_chocophlanV30_ani99_cHIGH_stTrue_r6_0.60	316.17	21.9	00:00:32.700000	76455760	12	10.32
kraken2_chocophlanV30_ani95_cLOW_stTrue_r6_0.50	317.98	21.66	00:00:33.300000	76438748	12	10.18
kraken2_chocophlanV30_ani100_cLOW_stTrue_r9_0.60	314.73	22.06	00:00:33	76479924	12	10.19
kraken2_chocophlanV30_ani99_cLOW_stFalse_r1_0.20	340.7	20.36	00:00:34.500000	76452436	12	10.47
kraken2_chocophlanV30_ani100_cLOW_stFalse_r1_0.40	317.82	20.58	00:00:33	76421440	12	10.23
kraken2_chocophlanV30_RH_S004__insert_270_0.50	2606.83	56.47	00:03:47.400000	76840144	12	11.71
kraken2_chocophlanV30_NegControl_LM_0.50	15.59	13.33	00:00:07.200000	76082264	12	4.03
kraken2_chocophlanV30_ani100_cHIGH_stTrue_r6_0.00	355.41	24.11	00:00:45.500000	76460004	12	8.33
kraken2_chocophlanV30_Huttenhower_HC1_0.10	14.45	13.09	00:00:07.200000	76164256	12	3.84
kraken2_chocophlanV30_Huttenhower_LC5_0.80	3.7	11.92	00:00:05.900000	73197700	12	2.63
kraken2_chocophlanV30_ani100_cHIGH_stFalse_r5_0.90	371.05	24.61	00:00:38	76382816	12	10.41
kraken2_chocophlanV30_MGRG_nanopore_b9.pass.2d_0.00	0.13	0.01	00:00:00.100000	66092	12	2.5
kraken2_chocophlanV30_ani100_cLOW_stTrue_r2_0.75	317.46	21.96	00:00:33.600000	76459936	12	10.09
kraken2_chocophlanV30_ani99_cHIGH_stFalse_r3_0.60	327.31	20.82	00:00:34.100000	76481644	12	10.2
kraken2_chocophlanV30_ani99_cLOW_stTrue_r5_0.30	329.34	19.17	00:00:33.300000	76455316	12	10.46
kraken2_chocophlanV30_ani97_cHIGH_stFalse_r1_0.70	324.71	22.94	00:00:34.100000	76467200	12	10.19
kraken2_chocophlanV30_ani100_cHIGH_stFalse_r2_0.10	329.71	20.34	00:00:34.700000	76380472	12	10.08
kraken2_chocophlanV30_UnAmbiguouslyMapped_ds.hous2_0.95	6.82	10.84	00:00:05.200000	74828252	12	3.37
kraken2_chocophlanV30_ani97_cLOW_stFalse_r0_1.00	316.93	21.62	00:00:33.400000	76447680	12	10.13
kraken2_chocophlanV30_Huttenhower_LC2_0.00	3.76	12.31	00:00:06.100000	73704940	12	2.61
kraken2_chocophlanV30_ani100_cHIGH_stTrue_r1_0.80	307.61	20	00:00:31.800000	76390372	12	10.3
kraken2_chocophlanV30_ani97_cHIGH_stTrue_r5_0.65	309.3	19.87	00:00:31.600000	76454136	12	10.41
kraken2_chocophlanV30_ani97_cLOW_stFalse_r2_0.25	298.75	21.16	00:00:31.600000	76475724	12	10.13
kraken2_chocophlanV30_ani95_cLOW_stFalse_r0_0.20	317.36	22.04	00:00:33.200000	76484444	12	10.21
kraken2_chocophlanV30_MGRG_nanopore_b7.fail.2d_0.50	2.47	12.85	00:00:07.200000	70344856	12	2.11
kraken2_chocophlanV30_MGRG_nanopore_b1.fail.2d_0.75	0.26	1.38	00:00:01.500000	9598152	12	1.08
kraken2_chocophlanV30_ani100_cHIGH_stTrue_r9_0.00	338.13	23.38	00:00:45.300000	76455108	12	7.97
kraken2_chocophlanV30_MGRG_nanopore_R6_2d_pass_0.55	14.22	13.57	00:00:07.300000	76075620	12	3.82
kraken2_chocophlanV30_MGRG_nanopore_b8.pass.2d_0.40	0.13	0.42	00:00:00.500000	2334300	12	1.2
kraken2_chocophlanV30_ani99_cHIGH_stTrue_r2_0.75	333.74	22.21	00:00:34.800000	76454984	12	10.24
kraken2_chocophlanV30_ani95_cLOW_stTrue_r2_0.45	325.47	22.51	00:00:34	76458496	12	10.23
kraken2_chocophlanV30_ani99_cLOW_stFalse_r5_0.35	298.89	18.16	00:00:30.500000	76458960	12	10.39
kraken2_chocophlanV30_ani97_cLOW_stTrue_r0_0.55	321.6	21.79	00:00:33.600000	76451104	12	10.21
kraken2_chocophlanV30_Raiphy_eval_RAIphy_0.30	21.01	14.28	00:00:08.200000	76157852	12	4.31
kraken2_chocophlanV30_BMI_bmi_reads_0.70	78.68	15.43	00:00:12.900000	76146924	12	7.31
kraken2_chocophlanV30_UnAmbiguouslyMapped_ds.nycsm_0.20	7.16	12.2	00:00:06	74254168	12	3.24
kraken2_chocophlanV30_MGRG_nanopore_b1.pass.2d_0.30	0.13	0.37	00:00:00.400000	2158836	12	1.22
kraken2_chocophlanV30_MGRG_nanopore_b7.pass.2d_0.15	0.37	2.46	00:00:02.700000	17088976	12	1.05
kraken2_chocophlanV30_MGRG_nanopore_b8.fail.2d_0.05	1.59	10.19	00:00:05.800000	62998432	12	2.03
kraken2_chocophlanV30_ani97_cLOW_stTrue_r6_0.05	317.45	22.12	00:00:41.500000	76442692	12	8.18
kraken2_chocophlanV30_ani95_cLOW_stTrue_r3_0.95	319.78	23.53	00:00:33.700000	76458524	12	10.18
kraken2_chocophlanV30_ani97_cHIGH_stFalse_r8_0.20	330.05	21.93	00:00:34.300000	76489148	12	10.25
kraken2_chocophlanV30_ani99_cHIGH_stTrue_r6_1.00	329.79	23.63	00:00:35.600000	76431960	12	9.91
kraken2_chocophlanV30_ani100_cLOW_stTrue_r9_1.00	315.41	22.55	00:00:33.100000	76458248	12	10.21
kraken2_chocophlanV30_UnAmbiguouslyMapped_ds.cityparks_0.45	18.31	13.57	00:00:07.300000	76121308	12	4.35
kraken2_chocophlanV30_ani99_cHIGH_stTrue_r4_0.25	330.41	21.75	00:00:36.200000	76480852	12	9.72
kraken2_chocophlanV30_ani95_cLOW_stTrue_r4_0.15	319.19	21.61	00:00:33.600000	76446892	12	10.14
kraken2_chocophlanV30_ani97_cLOW_stTrue_r1_0.85	322.51	20.89	00:00:33.700000	76470716	12	10.19
kraken2_chocophlanV30_ani99_cLOW_stFalse_r3_0.65	333.83	284.43	00:00:57.200000	75880084	12	10.8
kraken2_chocophlanV30_ani95_cLOW_stFalse_r6_0.70	331.37	22.63	00:00:34.600000	76440612	12	10.22
kraken2_chocophlanV30_JGI_SRR033549_0.05	22.94	13.41	00:00:07.700000	76111392	12	4.71
kraken2_chocophlanV30_UnAmbiguouslyMapped_ds.7_0.45	70.11	16.25	00:00:12.100000	76307440	12	7.11
kraken2_chocophlanV30_RM1_S002__insert_5000_0.45	811.59	28.08	00:01:14.800000	76484836	12	11.22
kraken2_chocophlanV30_RH_S003__insert_270_0.75	2476.56	59.65	00:03:36.500000	76419436	12	11.71
kraken2_chocophlanV30_ani100_cLOW_stFalse_r8_0.10	330.89	22.73	00:00:34.600000	76480544	12	10.23
kraken2_chocophlanV30_ani100_cHIGH_stFalse_r4_0.40	327.98	20.64	00:00:33.400000	76446260	12	10.42
kraken2_chocophlanV30_Huttenhower_LC4_0.50	3.62	12.01	00:00:05.900000	72572828	12	2.64
kraken2_chocophlanV30_UnAmbiguouslyMapped_ds.soil_0.55	37.15	14.74	00:00:09.100000	76139468	12	5.68
kraken2_chocophlanV30_MGRG_nanopore_b9.fail.2d_0.45	0.16	0.59	00:00:00.700000	3682900	12	1.14
kraken2_chocophlanV30_ani97_cHIGH_stTrue_r3_0.35	311.26	21.37	00:00:32.700000	76465392	12	10.18
kraken2_chocophlanV30_ZymoMock_0.15	266.16	20.97	00:00:28.800000	76364824	12	9.96
kraken2_chocophlanV30_ani97_cLOW_stFalse_r4_0.75	304.15	20.03	00:00:31.200000	76438904	12	10.38
kraken2_chocophlanV30_ani100_cLOW_stFalse_r0_0.90	326.37	22.1	00:00:34.100000	76250348	12	10.21
kraken2_chocophlanV30_ani99_cLOW_stTrue_r3_0.60	350.56	21.12	00:00:36	76459512	12	10.33
kraken2_chocophlanV30_BioPool_0.40	15.36	12.59	00:00:06.600000	72188364	12	4.26
kraken2_chocophlanV30_ani97_cHIGH_stFalse_r7_0.20	314.58	20.94	00:00:32.900000	76461376	12	10.2
kraken2_chocophlanV30_ani97_cLOW_stTrue_r9_0.05	320.47	20.92	00:00:33.500000	76456812	12	10.19
kraken2_chocophlanV30_ani100_cLOW_stTrue_r4_0.25	323.01	21.47	00:00:33.600000	76492908	12	10.24
kraken2_chocophlanV30_ani100_cLOW_stTrue_r6_1.00	296.56	20.21	00:00:32.700000	76431684	12	9.68
kraken2_chocophlanV30_ani99_cHIGH_stTrue_r9_1.00	355.17	20.59	00:00:35.900000	76442124	12	10.46
kraken2_chocophlanV30_ani99_cHIGH_stFalse_r5_0.30	325.71	23.27	00:00:34.200000	76509276	12	10.21
kraken2_chocophlanV30_ani100_cLOW_stFalse_r7_0.10	346.68	22.59	00:00:36.600000	76446772	12	10.07
kraken2_chocophlanV30_ani100_cHIGH_stTrue_r0_0.50	345.02	23.84	00:00:35.800000	76447560	12	10.29
kraken2_chocophlanV30_ani95_cLOW_stFalse_r9_0.70	341.05	22.46	00:00:35.300000	76428528	12	10.28
kraken2_chocophlanV30_ani99_cHIGH_stTrue_r0_0.30	324.47	21.63	00:00:34.100000	76457704	12	10.16
kraken2_chocophlanV30_ani95_cLOW_stTrue_r0_0.00	330.05	25.53	00:00:46.300000	76449732	12	7.68
kraken2_chocophlanV30_Mavromatis_simMC_0.05	21.89	13.73	00:00:08	76129284	12	4.45
kraken2_chocophlanV30_ani97_cLOW_stTrue_r5_0.90	314.8	21.85	00:00:33	76451912	12	10.19
kraken2_chocophlanV30_ani99_cLOW_stFalse_r7_0.70	295.36	18.34	00:00:29.800000	75244092	12	10.51
kraken2_chocophlanV30_UnAmbiguouslyMapped_ds.buccal_0.95	7.59	10.93	00:00:05.200000	62723816	12	3.54
kraken2_chocophlanV30_ani95_cLOW_stFalse_r2_0.65	305.69	20.8	00:00:31.700000	76473972	12	10.3
kraken2_chocophlanV30_ani97_cHIGH_stTrue_r8_0.20	328.53	22.38	00:00:34.300000	76458956	12	10.21
kraken2_chocophlanV30_ABRF_MGRG_1ng_0.40	70.63	12.33	00:00:10.400000	58302292	12	7.97
kraken2_chocophlanV30_ani97_cLOW_stTrue_r2_0.10	331.07	21.1	00:00:34.400000	76475800	12	10.24
kraken2_chocophlanV30_ani95_cLOW_stTrue_r7_0.80	322.23	21.5	00:00:33.700000	76394356	12	10.19
kraken2_chocophlanV30_ani99_cLOW_stTrue_r8_0.75	294.43	17.67	00:00:30.100000	76446000	12	10.37
kraken2_chocophlanV30_NegControl_MH2_0.55	16.26	13.89	00:00:07.500000	76090064	12	4.02
kraken2_chocophlanV30_ani99_cLOW_stFalse_r8_0.70	309.52	19.17	00:00:31.600000	76416424	12	10.41
kraken2_chocophlanV30_ani99_cHIGH_stFalse_r3_1.00	312.63	21.68	00:00:32.900000	76452492	12	10.15
kraken2_chocophlanV30_ani100_cLOW_stTrue_r0_0.30	318.29	21.53	00:00:33.300000	76460720	12	10.19
kraken2_chocophlanV30_MGRG_nanopore_R6_2d_fail_0.95	3.1	12.69	00:00:06.100000	74237212	12	2.57
kraken2_chocophlanV30_ani99_cHIGH_stFalse_r1_0.25	329.42	21.83	00:00:34.300000	76456428	12	10.23
kraken2_chocophlanV30_ani100_cLOW_stFalse_r3_0.05	312.41	23.22	00:00:59.700000	76390524	12	5.62
kraken2_chocophlanV30_ani100_cHIGH_stTrue_r4_0.45	340.44	21.6	00:00:35.200000	76454928	12	10.28
kraken2_chocophlanV30_Mavromatis_simLC_0.70	18.46	13.37	00:00:07.400000	76122800	12	4.31
kraken2_chocophlanV30_ani100_cHIGH_stFalse_r0_0.55	354.89	21.14	00:00:37	76437104	12	10.15
kraken2_chocophlanV30_ABRF_MGRG_Half_0.00	80.26	89.3	00:00:19	67945388	12	8.94
kraken2_chocophlanV30_ani97_cHIGH_stTrue_r7_0.20	319.77	20.58	00:00:33.400000	76505708	12	10.19
kraken2_chocophlanV30_ani100_cLOW_stFalse_r4_0.85	325.64	20.7	00:00:33.800000	76369536	12	10.23
kraken2_chocophlanV30_ani97_cLOW_stFalse_r0_0.60	338.86	23.83	00:00:35.400000	76473292	12	10.25
kraken2_chocophlanV30_ani99_cLOW_stTrue_r7_0.75	319.35	19.93	00:00:32.700000	76454156	12	10.36
kraken2_chocophlanV30_ani95_cLOW_stTrue_r8_0.80	324.57	23.46	00:00:34	76442920	12	10.23
kraken2_chocophlanV30_ani97_cHIGH_stFalse_r3_0.35	328.32	22.61	00:00:34.400000	76449468	12	10.21
kraken2_chocophlanV30_ani99_cHIGH_stFalse_r0_0.80	297.46	18.84	00:00:30.400000	76458060	12	10.39
kraken2_chocophlanV30_ani99_cLOW_stTrue_r1_0.50	287.41	18.97	00:00:29.600000	76486160	12	10.34
kraken2_chocophlanV30_RM1_S001__insert_5000_0.10	882.35	30.35	00:01:21.300000	76708196	12	11.23
kraken2_chocophlanV30_ani100_cLOW_stTrue_r1_0.95	332.97	23.05	00:00:34.700000	76438420	12	10.26
kraken2_chocophlanV30_ani97_cHIGH_stFalse_r5_0.10	334.05	21.91	00:00:34.800000	76470852	12	10.23
kraken2_chocophlanV30_ani100_cHIGH_stFalse_r6_0.70	362.02	24.38	00:00:37.400000	76431576	12	10.32
kraken2_chocophlanV30_ZymoMock_1.00	245.85	18.86	00:00:26.800000	76333008	12	9.88
kraken2_chocophlanV30_Huttenhower_LC6_0.60	3.7	11.83	00:00:05.900000	73200588	12	2.64
kraken2_chocophlanV30_ABRF_MGRG_Normal_0.00	75.45	60.34	00:00:16.200000	70109560	12	8.39
kraken2_chocophlanV30_NA12878_NegControl_SL126487_0_0.05	614.42	30.05	00:00:59.200000	76308468	12	10.89
kraken2_chocophlanV30_ani97_cHIGH_stTrue_r1_0.05	352.22	22	00:00:38.100000	76481040	12	9.82
kraken2_chocophlanV30_ani97_cLOW_stFalse_r6_0.45	320.68	23.37	00:00:34.800000	76470344	12	9.88
kraken2_chocophlanV30_ani100_cLOW_stFalse_r5_0.20	320.46	21.07	00:00:32.800000	76458816	12	10.42
kraken2_chocophlanV30_ani100_cHIGH_stTrue_r2_0.60	328.79	21.91	00:00:34.200000	76463668	12	10.24
kraken2_chocophlanV30_ani97_cHIGH_stTrue_r6_0.85	321.28	22.23	00:00:33.500000	76445160	12	10.24
kraken2_chocophlanV30_RH_S001__insert_270_0.85	2623.89	63.21	00:03:49.300000	76297804	12	11.71
kraken2_chocophlanV30_UnAmbiguouslyMapped_ds.hous1_0.75	10.89	13.4	00:00:06.700000	75967600	12	3.61
kraken2_chocophlanV30_Mavromatis_simHC_0.85	21.3	13.39	00:00:07.600000	76105880	12	4.53
kraken2_chocophlanV30_ani95_cLOW_stTrue_r9_0.25	317.3	23.3	00:00:33.600000	76472524	12	10.12
kraken2_chocophlanV30_ani99_cHIGH_stTrue_r9_0.15	346.22	20.55	00:00:35.200000	76468584	12	10.4
kraken2_chocophlanV30_ani100_cLOW_stTrue_r6_0.15	311.34	21.78	00:00:32.700000	76473804	12	10.18
kraken2_chocophlanV30_ani97_cHIGH_stFalse_r2_0.90	339.56	22.38	00:00:35	76463620	12	10.33
kraken2_chocophlanV30_RL_S001__insert_270_0.80	2471.43	60.17	00:03:36.400000	76339520	12	11.69
kraken2_chocophlanV30_ani99_cHIGH_stFalse_r7_0.00	360.6	23.71	00:00:40.300000	76495300	12	9.52
kraken2_chocophlanV30_ani97_cLOW_stTrue_r4_0.35	321.36	22.07	00:00:33.500000	76472456	12	10.26
kraken2_chocophlanV30_ani99_cHIGH_stTrue_r1_0.95	314.17	20.13	00:00:32.200000	76435928	12	10.39
kraken2_chocophlanV30_ani97_cLOW_stFalse_r9_0.45	322.79	21.06	00:00:34.100000	76474640	12	10.07
kraken2_chocophlanV30_MGRG_nanopore_b7.pass.2d_1.00	0.45	2.7	00:00:03	17101332	12	1.05
kraken2_chocophlanV30_ani100_cHIGH_stFalse_r9_0.70	358.2	24.28	00:00:36.900000	76364580	12	10.36
kraken2_chocophlanV30_ani95_cLOW_stFalse_r4_0.40	318.04	21.76	00:00:33.200000	76472236	12	10.22
kraken2_chocophlanV30_MGRG_nanopore_b3.fail.2d_0.80	0.14	0.2	00:00:00.300000	1302928	12	1.34
kraken2_chocophlanV30_ani97_cHIGH_stTrue_r9_0.85	315.28	21.7	00:00:33.200000	76446816	12	10.16
kraken2_chocophlanV30_ani99_cHIGH_stFalse_r8_0.00	332.64	23.56	00:00:44	76439180	12	8.09
kraken2_chocophlanV30_ani95_cLOW_stTrue_r4_1.00	311.56	21.78	00:00:32.700000	76396156	12	10.2
kraken2_chocophlanV30_ani100_cLOW_stTrue_r9_0.15	312.13	22.53	00:00:32.900000	76484812	12	10.17
kraken2_chocophlanV30_ani99_cHIGH_stTrue_r6_0.15	321.19	22.07	00:00:33.600000	76473960	12	10.21
kraken2_chocophlanV30_ani95_cLOW_stTrue_r6_0.25	318.4	20.62	00:00:32.600000	76453708	12	10.4
kraken2_chocophlanV30_ani99_cLOW_stFalse_r1_0.55	345.55	31.26	00:00:38	76367172	12	9.9
kraken2_chocophlanV30_ani100_cLOW_stFalse_r1_0.35	319.23	21.16	00:00:33.300000	76418036	12	10.23
kraken2_chocophlanV30_RH_S004__insert_270_0.25	2547.17	48.69	00:03:41.900000	77254152	12	11.7
kraken2_chocophlanV30_NegControl_LM_0.25	15.51	13.69	00:00:07.800000	76079480	12	3.76
kraken2_chocophlanV30_ani97_cHIGH_stTrue_r2_0.90	325.39	22.41	00:00:33.900000	76457108	12	10.25
kraken2_chocophlanV30_ani100_cHIGH_stTrue_r6_0.75	332.58	22.49	00:00:34.600000	76431580	12	10.25
kraken2_chocophlanV30_Huttenhower_HC1_0.65	14.07	13.35	00:00:07.100000	76133020	12	3.85
kraken2_chocophlanV30_MGRG_nanopore_b9.pass.2d_0.75	0.09	0.02	00:00:00	66032	12	2.8
kraken2_chocophlanV30_ani100_cLOW_stTrue_r2_0.00	339.36	24.6	00:00:39	76460984	12	9.32
kraken2_chocophlanV30_ani97_cHIGH_stFalse_r6_0.85	325.77	21.84	00:00:33.800000	76440548	12	10.28
kraken2_chocophlanV30_ani99_cHIGH_stFalse_r3_0.15	316.44	21.01	00:00:33.100000	76486620	12	10.2
kraken2_chocophlanV30_ani99_cHIGH_stFalse_r4_0.95	326.05	22.03	00:00:34	76428632	12	10.24
kraken2_chocophlanV30_ani99_cLOW_stTrue_r5_0.45	291.97	17.75	00:00:29.700000	76428576	12	10.43
kraken2_chocophlanV30_ani100_cLOW_stTrue_r5_0.80	342.16	22.76	00:00:35.500000	76467036	12	10.26
kraken2_chocophlanV30_ani97_cHIGH_stFalse_r1_0.05	301.69	22.32	00:00:48.400000	76475764	12	6.69
kraken2_chocophlanV30_ani100_cHIGH_stFalse_r2_0.65	330.06	21.42	00:00:34.500000	76341424	12	10.18
kraken2_chocophlanV30_Huttenhower_LC2_0.75	3.79	12.18	00:00:05.800000	73782468	12	2.74
kraken2_chocophlanV30_ani97_cHIGH_stTrue_r5_0.10	336.74	22.66	00:00:35	76462948	12	10.27
kraken2_chocophlanV30_ani97_cLOW_stFalse_r2_0.50	292.07	20	00:00:30.900000	76488688	12	10.1
kraken2_chocophlanV30_ani95_cLOW_stFalse_r0_0.55	331.47	21.62	00:00:34.400000	76466304	12	10.26
kraken2_chocophlanV30_MGRG_nanopore_b7.fail.2d_0.25	2.23	11.53	00:00:05.900000	70326620	12	2.32
kraken2_chocophlanV30_MGRG_nanopore_b1.fail.2d_0.00	0.31	1.41	00:00:01.700000	9594060	12	1.02
kraken2_chocophlanV30_ani100_cHIGH_stTrue_r9_0.75	327.49	22.24	00:00:34.100000	76458092	12	10.24
kraken2_chocophlanV30_MGRG_nanopore_R6_2d_pass_0.20	13.77	13.25	00:00:07	76078568	12	3.84
kraken2_chocophlanV30_MGRG_nanopore_b8.pass.2d_0.35	0.16	0.38	00:00:00.500000	2335928	12	1.19
kraken2_chocophlanV30_ani99_cHIGH_stTrue_r2_0.00	335.79	23.83	00:00:47.800000	76459448	12	7.52
kraken2_chocophlanV30_ani95_cLOW_stTrue_r2_0.30	310.33	21.95	00:00:32.800000	76463236	12	10.13
kraken2_chocophlanV30_ani97_cHIGH_stFalse_r9_0.85	310.35	21.3	00:00:32.500000	76464984	12	10.19
kraken2_chocophlanV30_ani99_cLOW_stFalse_r5_0.40	317.24	19.58	00:00:32.500000	76453260	12	10.35
kraken2_chocophlanV30_ani97_cLOW_stTrue_r0_0.20	313.42	20.76	00:00:32.200000	76461212	12	10.38
kraken2_chocophlanV30_ani99_cHIGH_stTrue_r5_0.80	334.61	22.64	00:00:34.900000	76459808	12	10.24
kraken2_chocophlanV30_Raiphy_eval_RAIphy_0.45	19.68	13.36	00:00:07.700000	76149156	12	4.29
kraken2_chocophlanV30_BMI_bmi_reads_0.05	76.72	14.81	00:00:12.500000	76176916	12	7.3
kraken2_chocophlanV30_UnAmbiguouslyMapped_ds.nycsm_0.55	7.24	12.12	00:00:06	74261204	12	3.21
kraken2_chocophlanV30_ani97_cLOW_stFalse_r9_0.60	314.61	21.68	00:00:32.900000	76469640	12	10.22
kraken2_chocophlanV30_MGRG_nanopore_b1.pass.2d_1.00	0.15	0.34	00:00:00.400000	2155964	12	1.23
kraken2_chocophlanV30_ani100_cHIGH_stFalse_r9_0.55	359.86	24.85	00:00:37.100000	76392732	12	10.37
kraken2_chocophlanV30_ani97_cLOW_stTrue_r4_0.10	317.54	21.75	00:00:33.200000	76468424	12	10.21
kraken2_chocophlanV30_ani95_cLOW_stTrue_r1_0.80	331.28	21.58	00:00:34.300000	76373928	12	10.28
kraken2_chocophlanV30_ani99_cHIGH_stFalse_r8_0.25	320.43	22.24	00:00:33.500000	76436420	12	10.22
kraken2_chocophlanV30_ani100_cLOW_stTrue_r9_0.30	295.9	19.61	00:00:30.800000	76470412	12	10.25
kraken2_chocophlanV30_ani95_cLOW_stTrue_r6_0.00	306.36	22.74	00:00:39.100000	76440988	12	8.42
kraken2_chocophlanV30_ani99_cHIGH_stTrue_r6_0.30	367.6	225.42	00:01:56.400000	76440924	12	5.09
kraken2_chocophlanV30_ani99_cLOW_stFalse_r1_0.70	365.68	84.18	00:00:48.600000	76169776	12	9.25
kraken2_chocophlanV30_ani97_cLOW_stTrue_r3_0.90	297.79	20.72	00:00:31.500000	76425804	12	10.12
kraken2_chocophlanV30_ani95_cLOW_stFalse_r4_0.65	324.09	22.61	00:00:34	76495368	12	10.21
kraken2_chocophlanV30_Huttenhower_LC6_0.45	3.49	12.31	00:00:06.100000	73168416	12	2.59
kraken2_chocophlanV30_ani100_cHIGH_stFalse_r6_0.55	344.17	22.95	00:00:35.400000	76442516	12	10.36
kraken2_chocophlanV30_ABRF_MGRG_Normal_0.25	63.09	13.91	00:00:10.600000	70121964	12	7.27
kraken2_chocophlanV30_NA12878_NegControl_SL126487_0_0.20	631.81	31.18	00:01:00.300000	76259156	12	10.99
kraken2_chocophlanV30_ani97_cHIGH_stTrue_r1_0.20	332.33	21.14	00:00:34.400000	76481848	12	10.27
kraken2_chocophlanV30_ani100_cLOW_stFalse_r2_0.85	332.43	22.36	00:00:34.700000	76413848	12	10.22
kraken2_chocophlanV30_ani97_cLOW_stFalse_r6_0.60	319.15	21.61	00:00:33.300000	76487516	12	10.22
kraken2_chocophlanV30_ani99_cLOW_stTrue_r1_0.75	282.97	17.67	00:00:29	76452396	12	10.37
kraken2_chocophlanV30_ani97_cHIGH_stFalse_r5_0.35	333.18	20.87	00:00:34.500000	76477188	12	10.26
kraken2_chocophlanV30_RM1_S001__insert_5000_0.35	809.6	26.92	00:01:14.700000	76524452	12	11.19
kraken2_chocophlanV30_ani99_cHIGH_stFalse_r5_1.00	330.7	23.8	00:00:34.800000	76438412	12	10.19
kraken2_chocophlanV30_ani99_cHIGH_stTrue_r9_0.30	322.96	20.21	00:00:33.600000	76455944	12	10.22
kraken2_chocophlanV30_ani95_cLOW_stTrue_r9_0.00	337.16	23.66	00:00:51.500000	76447772	12	7
kraken2_chocophlanV30_ani100_cLOW_stTrue_r6_0.30	307.97	21.92	00:00:32.600000	76472160	12	10.12
kraken2_chocophlanV30_ani99_cHIGH_stFalse_r7_0.25	333.78	21.37	00:00:34.700000	76453892	12	10.24
kraken2_chocophlanV30_ani100_cLOW_stFalse_r5_0.05	343.12	22.99	00:00:37	76484004	12	9.9
kraken2_chocophlanV30_NA12878_NegControl_SL126488_0_0.90	269.12	22.45	00:00:29.300000	76157496	12	9.93
kraken2_chocophlanV30_ani100_cHIGH_stTrue_r2_0.45	319.52	20.22	00:00:32.800000	76462032	12	10.34
kraken2_chocophlanV30_UnAmbiguouslyMapped_ds.hous1_0.50	10.5	12.7	00:00:06.400000	75939644	12	3.63
kraken2_chocophlanV30_MGRG_nanopore_R6_2d_pass_0.05	13.54	12.98	00:00:06.900000	76087812	12	3.83
kraken2_chocophlanV30_ani99_cHIGH_stTrue_r0_1.00	317.06	23.74	00:00:46.300000	76448860	12	7.36
kraken2_chocophlanV30_ani95_cLOW_stTrue_r2_0.15	312.99	21.69	00:00:33	76474800	12	10.13
kraken2_chocophlanV30_ani99_cHIGH_stTrue_r2_0.25	322.38	21.49	00:00:33.600000	76470092	12	10.24
kraken2_chocophlanV30_MGRG_nanopore_b8.pass.2d_0.10	0.13	0.45	00:00:00.500000	2335204	12	1.19
kraken2_chocophlanV30_ani99_cLOW_stFalse_r5_0.65	301.75	233.78	00:00:53.700000	76108212	12	9.97
kraken2_chocophlanV30_ani97_cLOW_stTrue_r7_0.85	314.37	22.53	00:00:33.100000	76442116	12	10.18
kraken2_chocophlanV30_ani95_cLOW_stFalse_r0_0.70	319.52	21.46	00:00:33.300000	76479912	12	10.23
kraken2_chocophlanV30_MGRG_nanopore_b7.fail.2d_0.00	2.05	11.96	00:00:06.100000	70348524	12	2.29
kraken2_chocophlanV30_ani100_cHIGH_stTrue_r9_0.50	331.48	22.37	00:00:34.700000	76494808	12	10.2
kraken2_chocophlanV30_MGRG_nanopore_b1.fail.2d_0.25	0.25	1.42	00:00:01.600000	9594640	12	1.07
kraken2_chocophlanV30_ani100_cLOW_stFalse_r9_0.90	331.26	22.62	00:00:34.700000	76414556	12	10.18
kraken2_chocophlanV30_BMI_bmi_reads_0.20	80.59	15.27	00:00:12.800000	76157320	12	7.49
kraken2_chocophlanV30_JGI_SRR033548_0.85	1.08	7.43	00:00:04.400000	45823500	12	1.92
kraken2_chocophlanV30_UnAmbiguouslyMapped_ds.nycsm_0.70	7.18	12.56	00:00:06.100000	74281144	12	3.22
kraken2_chocophlanV30_ani97_cLOW_stTrue_r0_0.05	327.69	22.44	00:00:37.400000	76449756	12	9.37
kraken2_chocophlanV30_ani95_cLOW_stTrue_r5_0.95	324.15	20.87	00:00:33.700000	76465068	12	10.22
kraken2_chocophlanV30_Raiphy_eval_RAIphy_0.60	20.79	13.83	00:00:08	76152644	12	4.31
kraken2_chocophlanV30_ani97_cLOW_stTrue_r8_0.85	326.57	22.49	00:00:34.100000	76452416	12	10.23
kraken2_chocophlanV30_ani100_cLOW_stTrue_r2_0.25	312.13	22.06	00:00:32.900000	76471336	12	10.15
kraken2_chocophlanV30_ani100_cLOW_stTrue_r0_1.00	311.22	20.61	00:00:32.600000	76469088	12	10.17
kraken2_chocophlanV30_ani99_cHIGH_stFalse_r3_0.30	314.31	22.09	00:00:33.100000	76515608	12	10.17
kraken2_chocophlanV30_NegControl_LM_0.00	16.4	15.15	00:00:09.200000	76095024	12	3.43
kraken2_chocophlanV30_RH_S004__insert_270_0.00	2496.36	55.72	00:03:58.100000	77942436	12	10.71
kraken2_chocophlanV30_ani100_cLOW_stFalse_r1_0.10	322.91	20.38	00:00:33.200000	76437096	12	10.32
kraken2_chocophlanV30_Huttenhower_HC1_0.40	13.71	13.2	00:00:07	76166052	12	3.83
kraken2_chocophlanV30_ani100_cHIGH_stTrue_r6_0.50	323.39	22.33	00:00:33.900000	76479224	12	10.18
kraken2_chocophlanV30_MGRG_nanopore_b9.pass.2d_0.50	0.1	0.01	00:00:00	66064	12	2.85
kraken2_chocophlanV30_Huttenhower_LC2_0.50	3.54	12.2	00:00:05.900000	73741136	12	2.68
kraken2_chocophlanV30_ani100_cHIGH_stFalse_r2_0.40	339.97	21.99	00:00:35.500000	76367464	12	10.19
kraken2_chocophlanV30_JGI_SRR033547_0.85	0.12	0.02	00:00:00.100000	208432	12	2.47
kraken2_chocophlanV30_ani97_cHIGH_stTrue_r5_0.35	326.17	21.62	00:00:33.900000	76454888	12	10.24
kraken2_chocophlanV30_ani97_cLOW_stFalse_r2_0.75	303.42	21.14	00:00:32.200000	76465668	12	10.08
kraken2_chocophlanV30_ani100_cLOW_stFalse_r6_0.90	311.27	21.96	00:00:32.900000	76356300	12	10.13
kraken2_chocophlanV30_HMP_even_454_SRR072233_0.90	133.26	16.75	00:00:17.500000	76130572	12	8.58
kraken2_chocophlanV30_ani99_cLOW_stTrue_r5_0.60	300.61	19.26	00:00:30.600000	76438220	12	10.46
kraken2_chocophlanV30_ani97_cHIGH_stFalse_r1_0.20	331.3	21.7	00:00:34.300000	76475204	12	10.29
kraken2_chocophlanV30_ani99_cHIGH_stFalse_r2_0.95	313.26	21.59	00:00:33	76463452	12	10.13
kraken2_chocophlanV30_ani99_cLOW_stTrue_r3_0.45	291.2	18.34	00:00:29.600000	76471476	12	10.43
kraken2_chocophlanV30_BioPool_0.65	15.73	13.66	00:00:07.800000	72177140	12	3.79
kraken2_chocophlanV30_ani100_cLOW_stTrue_r3_0.80	315.35	22.71	00:00:33.300000	76438188	12	10.13
kraken2_chocophlanV30_ani97_cHIGH_stFalse_r7_0.05	328.97	22.43	00:00:34.300000	76493932	12	10.24
kraken2_chocophlanV30_ani97_cLOW_stTrue_r9_0.20	298.65	19.51	00:00:30.800000	76485716	12	10.33
kraken2_chocophlanV30_Huttenhower_LC4_0.75	3.57	12.01	00:00:05.900000	72576704	12	2.64
kraken2_chocophlanV30_UnAmbiguouslyMapped_ds.soil_0.70	36.07	13.98	00:00:09	76141580	12	5.57
kraken2_chocophlanV30_ani100_cHIGH_stFalse_r4_0.65	358.44	21.45	00:00:36.900000	76416812	12	10.3
kraken2_chocophlanV30_MGRG_nanopore_b9.fail.2d_0.60	0.15	0.59	00:00:00.700000	3684080	12	1.14
kraken2_chocophlanV30_ani97_cHIGH_stTrue_r3_0.10	293.05	18.6	00:00:30.100000	76459896	12	10.36
kraken2_chocophlanV30_ani97_cLOW_stFalse_r4_0.50	306.52	20.08	00:00:31.500000	76491480	12	10.38
kraken2_chocophlanV30_ZymoMock_0.30	277.09	20.41	00:00:29.800000	76364972	12	9.99
kraken2_chocophlanV30_ani100_cLOW_stFalse_r7_0.35	357.08	22.03	00:00:36.700000	76400260	12	10.32
kraken2_chocophlanV30_ani97_cHIGH_stTrue_r4_0.90	319.99	21.4	00:00:33.400000	76456160	12	10.22
kraken2_chocophlanV30_ani100_cHIGH_stTrue_r0_0.75	346.84	25.02	00:00:36.200000	76448564	12	10.28
kraken2_chocophlanV30_ani95_cLOW_stFalse_r9_0.55	318.79	21.68	00:00:33.400000	76466640	12	10.18
kraken2_chocophlanV30_ani100_cLOW_stTrue_r4_0.00	341.48	24.15	00:00:42.900000	76458888	12	8.51
kraken2_chocophlanV30_ani97_cHIGH_stFalse_r0_0.85	314.09	21.15	00:00:32.800000	76366500	12	10.22
kraken2_chocophlanV30_ani99_cHIGH_stFalse_r5_0.15	328.86	22.11	00:00:43.600000	76474284	12	8.04
kraken2_chocophlanV30_ani97_cLOW_stTrue_r6_0.20	297.51	19.76	00:00:30.700000	76463160	12	10.33
kraken2_chocophlanV30_MGRG_nanopore_b8.fail.2d_0.20	1.51	9.78	00:00:05.500000	63007696	12	2.03
kraken2_chocophlanV30_ani99_cHIGH_stTrue_r3_0.80	316.77	21.6	00:00:33.200000	76460840	12	10.2
kraken2_chocophlanV30_ani97_cHIGH_stFalse_r8_0.05	338.39	21.72	00:00:35	76458884	12	10.27
kraken2_chocophlanV30_MGRG_nanopore_b1.pass.2d_0.15	0.14	0.35	00:00:00.400000	2158860	12	1.23
kraken2_chocophlanV30_MGRG_nanopore_b7.pass.2d_0.30	0.33	2.52	00:00:02.700000	17090228	12	1.05
kraken2_chocophlanV30_RM2_S001__insert_270_0.90	2466.61	57.4	00:03:35.600000	76274700	12	11.7
kraken2_chocophlanV30_ani95_cLOW_stFalse_r6_0.55	316.15	22.29	00:00:33.300000	76464212	12	10.16
kraken2_chocophlanV30_UnAmbiguouslyMapped_ds.7_0.60	67.3	14.94	00:00:11.500000	76291536	12	7.12
kraken2_chocophlanV30_RM1_S002__insert_5000_0.60	837.13	28.46	00:01:17	76369468	12	11.23
kraken2_chocophlanV30_JGI_SRR033549_0.20	22.55	13.57	00:00:07.800000	76097088	12	4.63
kraken2_chocophlanV30_ani100_cLOW_stFalse_r8_0.35	330.18	23.22	00:00:34.500000	76465324	12	10.25
kraken2_chocophlanV30_RH_S003__insert_270_0.50	2531.8	57.92	00:03:41.200000	76821436	12	11.7
kraken2_chocophlanV30_ani95_cLOW_stTrue_r4_0.30	333.04	21.63	00:00:34.600000	76476208	12	10.24
kraken2_chocophlanV30_ani99_cHIGH_stTrue_r4_0.00	355.21	23.67	00:00:47.600000	76460652	12	7.96
kraken2_chocophlanV30_UnAmbiguouslyMapped_ds.cityparks_0.60	18.43	13.56	00:00:07.500000	76115068	12	4.25
kraken2_chocophlanV30_ani99_cLOW_stFalse_r3_0.40	293.49	19.71	00:00:30.700000	75959332	12	10.2
kraken2_chocophlanV30_ani100_cLOW_stFalse_r3_0.20	325.17	21.73	00:00:33.900000	76365928	12	10.22
kraken2_chocophlanV30_ani100_cHIGH_stTrue_r4_0.60	344.24	22	00:00:35.600000	76463528	12	10.27
kraken2_chocophlanV30_ani97_cHIGH_stTrue_r0_0.85	331.78	22.19	00:00:34.400000	76444060	12	10.28
kraken2_chocophlanV30_ani99_cLOW_stFalse_r8_0.55	296.96	19.34	00:00:30.400000	76431736	12	10.39
kraken2_chocophlanV30_ani100_cLOW_stTrue_r0_0.15	310.34	20.63	00:00:32.500000	76452176	12	10.19
kraken2_chocophlanV30_ani97_cHIGH_stFalse_r4_0.90	343.04	23.58	00:00:35.600000	76462508	12	10.3
kraken2_chocophlanV30_ani99_cHIGH_stFalse_r1_0.00	297.94	21.35	00:00:44.700000	76449344	12	7.14
kraken2_chocophlanV30_ani99_cHIGH_stFalse_r6_0.80	319.04	21.95	00:00:33.400000	76457376	12	10.2
kraken2_chocophlanV30_ani99_cLOW_stTrue_r7_0.50	316.97	20.97	00:00:33	76454348	12	10.22
kraken2_chocophlanV30_RH_S005__insert_270_0.90	2458.78	55.31	00:03:34.900000	76264168	12	11.69
kraken2_chocophlanV30_ani99_cHIGH_stTrue_r8_0.95	348.69	21.84	00:00:35.600000	76408124	12	10.42
kraken2_chocophlanV30_ani100_cLOW_stTrue_r7_0.95	312.71	22.51	00:00:32.900000	76446960	12	10.18
kraken2_chocophlanV30_ani97_cHIGH_stFalse_r3_0.10	316.84	19.45	00:00:32.300000	76459272	12	10.41
kraken2_chocophlanV30_ABRF_MGRG_Half_0.25	70.93	15.55	00:00:12.100000	67976852	12	7.12
kraken2_chocophlanV30_Mavromatis_simLC_0.55	17.87	13.26	00:00:07.500000	76130360	12	4.16
kraken2_chocophlanV30_ani100_cHIGH_stFalse_r0_0.70	345.02	21.61	00:00:35.900000	76410372	12	10.21
kraken2_chocophlanV30_ani97_cHIGH_stTrue_r7_0.05	326.3	21.89	00:00:34.200000	76465512	12	10.17
kraken2_chocophlanV30_ani97_cLOW_stFalse_r0_0.45	314.71	20.54	00:00:32.300000	76464896	12	10.38
kraken2_chocophlanV30_ani95_cLOW_stFalse_r2_0.40	316.04	21.47	00:00:33.200000	76446044	12	10.16
kraken2_chocophlanV30_ABRF_MGRG_10ng_0.90	84.89	10.81	00:00:10.700000	47252644	12	8.93
kraken2_chocophlanV30_ani95_cLOW_stTrue_r2_1.00	308.33	21.37	00:00:32.500000	76417196	12	10.14
kraken2_chocophlanV30_ani95_cLOW_stTrue_r0_0.25	330.48	22.6	00:00:34.400000	76441152	12	10.26
kraken2_chocophlanV30_ani99_cHIGH_stTrue_r0_0.15	315.78	22.86	00:00:34.100000	76465864	12	9.92
kraken2_chocophlanV30_Mavromatis_simMC_0.20	22.19	13.68	00:00:08.100000	76127476	12	4.45
kraken2_chocophlanV30_ani99_cLOW_stFalse_r7_0.55	297.01	17.92	00:00:30.100000	75273464	12	10.46
kraken2_chocophlanV30_ani97_cLOW_stTrue_r2_0.35	311.18	22.27	00:00:33.100000	76468132	12	10.06
kraken2_chocophlanV30_ani100_cLOW_stTrue_r8_0.95	317.06	21.62	00:00:33.200000	76395044	12	10.2
kraken2_chocophlanV30_ani99_cHIGH_stTrue_r7_0.95	307.74	19.07	00:00:31.300000	76437540	12	10.45
kraken2_chocophlanV30_ani99_cLOW_stTrue_r8_0.50	307.7	19.47	00:00:31.500000	76427536	12	10.39
kraken2_chocophlanV30_NegControl_MH2_0.70	16.46	13.31	00:00:07.300000	76093104	12	4.07
kraken2_chocophlanV30_ani99_cHIGH_stFalse_r9_0.80	323.24	21.49	00:00:33.700000	76467240	12	10.21
kraken2_chocophlanV30_NA12878_NegControl_SL126486_0_0.80	377	25.34	00:00:38.400000	76162972	12	10.46
kraken2_chocophlanV30_ani97_cHIGH_stTrue_r8_0.05	314.98	20.99	00:00:34.900000	76459560	12	9.61
kraken2_chocophlanV30_ABRF_MGRG_1ng_0.65	70.54	12.25	00:00:10.400000	58289384	12	7.95
kraken2_chocophlanV30_MGRG_nanopore_b3.pass.2d_0.95	0.09	0.05	00:00:00.100000	173096	12	2.45
kraken2_chocophlanV30_ani97_cLOW_stFalse_r9_0.15	323.57	22.99	00:00:33.900000	76462816	12	10.22
kraken2_chocophlanV30_ani100_cHIGH_stFalse_r9_0.20	357.08	24.51	00:00:37.100000	76422964	12	10.27
kraken2_chocophlanV30_ani95_cLOW_stFalse_r3_0.90	336.97	21.76	00:00:41.300000	76453768	12	8.69
kraken2_chocophlanV30_ani97_cLOW_stTrue_r4_0.65	316.5	21.84	00:00:33	76478408	12	10.23
kraken2_chocophlanV30_ani99_cLOW_stFalse_r6_0.85	336.52	299.42	00:01:07.500000	76197836	12	9.42
kraken2_chocophlanV30_ani99_cHIGH_stFalse_r8_0.50	326.61	20.73	00:00:33.900000	76415644	12	10.24
kraken2_chocophlanV30_UnAmbiguouslyMapped_ds.cityparks_1.00	18.5	13.72	00:00:07.500000	76102592	12	4.28
kraken2_chocophlanV30_ani99_cLOW_stTrue_r9_0.80	318.81	19.7	00:00:32.400000	76462020	12	10.43
kraken2_chocophlanV30_ani95_cLOW_stTrue_r6_0.75	321.82	22.52	00:00:33.900000	76453116	12	10.16
kraken2_chocophlanV30_ani99_cHIGH_stTrue_r6_0.45	313.61	20.42	00:00:32.300000	76463172	12	10.32
kraken2_chocophlanV30_ani100_cLOW_stTrue_r9_0.45	291.14	19.35	00:00:30.200000	76484004	12	10.29
kraken2_chocophlanV30_ani99_cLOW_stFalse_r1_0.05	361.26	24.9	00:00:42.100000	76457420	12	9.17
kraken2_chocophlanV30_ani95_cLOW_stFalse_r4_0.10	345.49	21.39	00:01:02.300000	76486116	12	5.88
kraken2_chocophlanV30_RM1_S002__insert_5000_1.00	835.29	31.16	00:01:17.300000	76186496	12	11.2
kraken2_chocophlanV30_UnAmbiguouslyMapped_ds.7_1.00	71.4	15.41	00:00:12.200000	76024160	12	7.14
kraken2_chocophlanV30_Huttenhower_LC6_0.30	3.6	11.99	00:00:06	73216880	12	2.58
kraken2_chocophlanV30_ani100_cHIGH_stFalse_r6_0.20	346.32	23.52	00:00:35.900000	76459732	12	10.3
kraken2_chocophlanV30_NA12878_NegControl_SL126487_0_0.55	593.77	33.22	00:00:57.200000	76201616	12	10.95
kraken2_chocophlanV30_ABRF_MGRG_Normal_0.50	66.43	14.6	00:00:11.200000	70120648	12	7.24
kraken2_chocophlanV30_ani97_cHIGH_stTrue_r1_0.55	337.47	22.33	00:00:35	76470872	12	10.29
kraken2_chocophlanV30_MGRG_nanopore_b9.fail.2d_1.00	0.16	0.6	00:00:00.700000	3683968	12	1.14
kraken2_chocophlanV30_ani97_cLOW_stFalse_r6_0.15	326.96	23.22	00:00:42.500000	76451688	12	8.23
kraken2_chocophlanV30_ani99_cLOW_stTrue_r1_0.00	306.86	22.45	00:00:41.600000	76433984	12	7.92
kraken2_chocophlanV30_ani97_cHIGH_stFalse_r5_0.40	336.88	23.49	00:00:35	76475528	12	10.28
kraken2_chocophlanV30_RM1_S001__insert_5000_0.40	814.9	30.25	00:01:15.200000	76491484	12	11.23
kraken2_chocophlanV30_ani99_cLOW_stFalse_r9_0.85	319.58	19.26	00:00:32.300000	74935888	12	10.5
kraken2_chocophlanV30_ani100_cLOW_stTrue_r6_0.45	324.01	22.01	00:00:34	76445932	12	10.18
kraken2_chocophlanV30_ani99_cHIGH_stTrue_r9_0.45	327.16	20.34	00:00:33.500000	76463928	12	10.37
kraken2_chocophlanV30_ani95_cLOW_stTrue_r9_0.75	312.24	23.79	00:00:33.200000	76458608	12	10.13
kraken2_chocophlanV30_ani99_cLOW_stTrue_r6_0.80	305.65	19.16	00:00:31.200000	76451736	12	10.4
kraken2_chocophlanV30_ani99_cHIGH_stFalse_r7_0.50	324.36	21.51	00:00:33.800000	76443244	12	10.23
kraken2_chocophlanV30_ani97_cLOW_stFalse_r1_0.95	304.47	22.07	00:00:32.200000	76444912	12	10.14
kraken2_chocophlanV30_ani100_cLOW_stFalse_r5_0.70	317.73	19.42	00:00:32.300000	76407316	12	10.43
kraken2_chocophlanV30_ani100_cHIGH_stTrue_r2_0.30	348.33	22.35	00:00:36.100000	76475736	12	10.25
kraken2_chocophlanV30_UnAmbiguouslyMapped_ds.hous1_0.25	10.55	12.97	00:00:06.600000	75974088	12	3.57
kraken2_chocophlanV30_MGRG_nanopore_R6_2d_pass_0.70	14.29	13.49	00:00:07	76069756	12	3.93
kraken2_chocophlanV30_ani95_cLOW_stTrue_r2_0.60	319.31	22.44	00:00:33.500000	76449668	12	10.19
kraken2_chocophlanV30_ani99_cHIGH_stTrue_r2_0.50	335.69	22.77	00:00:35.100000	76468292	12	10.21
kraken2_chocophlanV30_MGRG_nanopore_b8.pass.2d_0.65	0.18	0.36	00:00:00.400000	2336360	12	1.21
kraken2_chocophlanV30_ani99_cLOW_stFalse_r5_0.10	288.41	17.69	00:00:29.500000	76460792	12	10.37
kraken2_chocophlanV30_ani95_cLOW_stFalse_r0_0.05	333.4	23.75	00:00:42.900000	76464608	12	8.33
kraken2_chocophlanV30_MGRG_nanopore_b7.fail.2d_0.75	2.18	13.02	00:00:07.100000	70333516	12	2.13
kraken2_chocophlanV30_ani100_cHIGH_stTrue_r9_0.25	315.56	20.23	00:00:32.500000	76471572	12	10.33
kraken2_chocophlanV30_MGRG_nanopore_b1.fail.2d_0.50	0.26	1.45	00:00:01.600000	9591832	12	1.09
kraken2_chocophlanV30_BMI_bmi_reads_0.55	75.4	14.09	00:00:12.100000	76134156	12	7.39
kraken2_chocophlanV30_ani95_cLOW_stFalse_r7_0.85	315.19	20.94	00:00:32.900000	76408700	12	10.22
kraken2_chocophlanV30_UnAmbiguouslyMapped_ds.nycsm_0.05	7.04	12.44	00:00:06	74272748	12	3.23
kraken2_chocophlanV30_ani97_cLOW_stTrue_r0_0.70	335.72	22.8	00:00:35.100000	76457000	12	10.22
kraken2_chocophlanV30_ani99_cLOW_stFalse_r2_0.90	341.83	22.51	00:00:35.300000	75332288	12	10.31
kraken2_chocophlanV30_Raiphy_eval_RAIphy_0.15	18.59	12.65	00:00:07.300000	76144996	12	4.28
kraken2_chocophlanV30_ani100_cLOW_stTrue_r2_0.50	318.16	22.15	00:00:33.500000	76464568	12	10.15
kraken2_chocophlanV30_ani99_cLOW_stTrue_r2_0.95	348.19	21.38	00:00:35.800000	76430484	12	10.31
kraken2_chocophlanV30_ani99_cHIGH_stFalse_r3_0.45	321.92	21.84	00:00:33.600000	76483008	12	10.22
kraken2_chocophlanV30_NegControl_LM_0.75	15.39	14.39	00:00:08.500000	76089040	12	3.5
kraken2_chocophlanV30_RH_S004__insert_270_0.75	2555.19	55.9	00:03:43.200000	76404068	12	11.69
kraken2_chocophlanV30_ani100_cLOW_stFalse_r1_0.65	321.94	21.72	00:00:33.500000	76429872	12	10.25
kraken2_chocophlanV30_ani97_cLOW_stFalse_r5_0.80	312.9	20.91	00:00:32.700000	76444544	12	10.2
kraken2_chocophlanV30_Huttenhower_HC1_0.35	14.19	13.09	00:00:07.100000	76161604	12	3.84
kraken2_chocophlanV30_ani100_cHIGH_stTrue_r6_0.25	342	22.12	00:00:35.500000	76472572	12	10.26
kraken2_chocophlanV30_ani100_cHIGH_stTrue_r4_1.00	349.31	22.73	00:00:36.100000	76443512	12	10.28
kraken2_chocophlanV30_MGRG_nanopore_b9.pass.2d_0.25	0.1	0.01	00:00:00	66004	12	2.9
kraken2_chocophlanV30_Huttenhower_LC2_0.25	4.06	13.44	00:00:07.300000	73670792	12	2.39
kraken2_chocophlanV30_ani95_cLOW_stFalse_r8_0.85	301.68	20.33	00:00:31.200000	76416860	12	10.32
kraken2_chocophlanV30_ani100_cHIGH_stFalse_r2_0.35	318.74	22	00:00:33	76363916	12	10.31
kraken2_chocophlanV30_ani97_cHIGH_stTrue_r5_0.40	323.07	22.99	00:00:33.700000	76447220	12	10.25
kraken2_chocophlanV30_ani97_cLOW_stFalse_r2_0.00	310.44	25.17	00:01:15.700000	76480016	12	4.43
kraken2_chocophlanV30_ani99_cLOW_stTrue_r5_0.15	316.56	18.95	00:00:32.200000	76444864	12	10.42
kraken2_chocophlanV30_ani97_cHIGH_stFalse_r1_0.55	325.61	21.82	00:00:34	76473864	12	10.2
kraken2_chocophlanV30_RM2_S002__insert_270_0.85	2417.11	60.7	00:03:31.700000	76314476	12	11.7
kraken2_chocophlanV30_ani99_cLOW_stTrue_r3_0.30	331.62	21.09	00:00:34.300000	76486400	12	10.27
kraken2_chocophlanV30_ani97_cHIGH_stFalse_r7_0.70	294.99	18.53	00:00:30.100000	76475700	12	10.41
kraken2_chocophlanV30_BioPool_0.10	15.97	12.87	00:00:06.700000	72188424	12	4.33
kraken2_chocophlanV30_ani97_cLOW_stTrue_r9_0.55	310.64	21.89	00:00:32.900000	76493828	12	10.11
kraken2_chocophlanV30_UnAmbiguouslyMapped_ds.soil_0.05	35.58	14.2	00:00:08.700000	76244092	12	5.7
kraken2_chocophlanV30_Huttenhower_LC4_0.00	3.8	12.74	00:00:06.300000	72585712	12	2.61
kraken2_chocophlanV30_ani100_cHIGH_stFalse_r4_0.10	347.35	21.35	00:00:35.800000	76473464	12	10.29
kraken2_chocophlanV30_ani97_cLOW_stFalse_r6_1.00	315.2	21.03	00:00:33	76441664	12	10.2
kraken2_chocophlanV30_MGRG_nanopore_b9.fail.2d_0.15	0.14	0.62	00:00:00.700000	3683352	12	1.14
kraken2_chocophlanV30_ani100_cHIGH_stTrue_r7_0.80	330.09	21.3	00:00:34.200000	76441348	12	10.26
kraken2_chocophlanV30_ani97_cHIGH_stTrue_r3_0.65	340.52	21.91	00:00:35.200000	76465076	12	10.29
kraken2_chocophlanV30_ani97_cLOW_stFalse_r4_0.25	336.58	23.19	00:00:35.200000	76493424	12	10.22
kraken2_chocophlanV30_ZymoMock_0.45	244.51	18.57	00:00:26.500000	76364124	12	9.93
kraken2_chocophlanV30_ani100_cLOW_stFalse_r7_0.40	325.53	21.35	00:00:33.900000	76378048	12	10.22
kraken2_chocophlanV30_ani100_cHIGH_stTrue_r0_0.00	350.83	24.19	00:00:45.200000	76465684	12	8.3
kraken2_chocophlanV30_ani100_cHIGH_stFalse_r3_0.90	345.25	20.94	00:00:35.600000	76340924	12	10.27
kraken2_chocophlanV30_ani95_cLOW_stFalse_r9_0.20	344.44	21.86	00:00:35.500000	76471336	12	10.32
kraken2_chocophlanV30_Huttenhower_LC3_0.80	3.58	12.07	00:00:05.900000	72850304	12	2.64
kraken2_chocophlanV30_ani100_cLOW_stTrue_r4_0.75	323.54	21.97	00:00:33.800000	76449648	12	10.22
kraken2_chocophlanV30_ani99_cHIGH_stFalse_r5_0.60	329.43	21.36	00:00:34.200000	76470136	12	10.25
kraken2_chocophlanV30_HMP_even_illum_SRR172902_0.85	63.34	13.59	00:00:10.300000	76191664	12	7.47
kraken2_chocophlanV30_ani97_cLOW_stTrue_r6_0.55	316.44	22.34	00:00:33.200000	76455556	12	10.21
kraken2_chocophlanV30_MGRG_nanopore_b8.fail.2d_0.55	1.48	10.06	00:00:05.700000	62990380	12	2.04
kraken2_chocophlanV30_ani97_cHIGH_stFalse_r8_0.70	322.09	22.33	00:00:33.600000	76462596	12	10.23
kraken2_chocophlanV30_MGRG_nanopore_b1.pass.2d_0.60	0.17	0.33	00:00:00.400000	2157180	12	1.27
kraken2_chocophlanV30_ABRF_MGRG_5ng_0.95	64.87	13.02	00:00:10.200000	64664308	12	7.62
kraken2_chocophlanV30_ani100_cHIGH_stTrue_r8_0.80	326.92	21.4	00:00:34	76462252	12	10.26
kraken2_chocophlanV30_ani97_cLOW_stFalse_r9_1.00	309.82	19.59	00:00:31.600000	76446272	12	10.4
kraken2_chocophlanV30_MGRG_nanopore_b7.pass.2d_0.45	0.36	2.47	00:00:02.700000	17101304	12	1.05
kraken2_chocophlanV30_ani95_cLOW_stFalse_r6_0.20	309.53	20.99	00:00:32.500000	76454664	12	10.17
kraken2_chocophlanV30_RM1_S002__insert_5000_0.15	848.47	28.39	00:01:18.200000	76653272	12	11.21
kraken2_chocophlanV30_UnAmbiguouslyMapped_ds.7_0.15	70.51	15.95	00:00:12.400000	76304524	12	6.97
kraken2_chocophlanV30_JGI_SRR033549_0.55	23.11	13.55	00:00:07.900000	76087516	12	4.65
kraken2_chocophlanV30_ani100_cLOW_stFalse_r8_0.40	320.48	22.15	00:00:34.700000	76447232	12	9.87
kraken2_chocophlanV30_RH_S003__insert_270_0.25	2667.39	49.79	00:03:52	77226180	12	11.71
kraken2_chocophlanV30_NegControl_MH1_0.90	16.25	13.71	00:00:07.200000	76083040	12	4.17
kraken2_chocophlanV30_ani95_cLOW_stTrue_r4_0.45	317.87	21.58	00:00:33.300000	76459904	12	10.18
kraken2_chocophlanV30_ani99_cHIGH_stTrue_r4_0.75	326.41	21.78	00:00:34	76476436	12	10.23
kraken2_chocophlanV30_UnAmbiguouslyMapped_ds.cityparks_0.15	18.95	13.47	00:00:07.200000	76123428	12	4.49
kraken2_chocophlanV30_ani99_cLOW_stFalse_r3_0.35	350.46	195.6	00:00:50.800000	75965388	12	10.74
kraken2_chocophlanV30_ani100_cLOW_stFalse_r3_0.55	317.11	20.76	00:00:33.100000	76341904	12	10.2
kraken2_chocophlanV30_ani100_cHIGH_stTrue_r4_0.15	338.51	21.78	00:00:35.200000	76477740	12	10.24
kraken2_chocophlanV30_ani100_cHIGH_stFalse_r7_0.85	361.74	25.44	00:00:37.400000	76357496	12	10.35
kraken2_chocophlanV30_Huttenhower_LC7_0.95	3.7	11.83	00:00:05.800000	72158132	12	2.65
kraken2_chocophlanV30_ani99_cLOW_stFalse_r8_0.20	321.17	20.11	00:00:32.900000	76428216	12	10.38
kraken2_chocophlanV30_ani100_cLOW_stTrue_r0_0.60	331.49	21.73	00:00:34.500000	76463128	12	10.22
kraken2_chocophlanV30_ani99_cHIGH_stFalse_r1_0.75	313.27	20.96	00:00:32.800000	76453212	12	10.19
kraken2_chocophlanV30_MGRG_nanopore_b4.pass.2d_0.85	0.1	0.01	00:00:00	82684	12	3.04
kraken2_chocophlanV30_ani99_cLOW_stTrue_r7_0.25	329.24	21.35	00:00:34.200000	76472860	12	10.26
kraken2_chocophlanV30_ani97_cHIGH_stFalse_r3_0.65	320.97	20.76	00:00:33.400000	76449880	12	10.22
kraken2_chocophlanV30_ani99_cLOW_stTrue_r5_1.00	320.62	19.54	00:00:32.700000	76433916	12	10.4
kraken2_chocophlanV30_ABRF_MGRG_Half_0.50	65.77	12.88	00:00:10.400000	67981396	12	7.57
kraken2_chocophlanV30_ani100_cHIGH_stFalse_r0_0.05	350.54	29.11	00:00:58.500000	76450684	12	6.49
kraken2_chocophlanV30_Mavromatis_simLC_0.20	18.34	13.67	00:00:07.600000	76111776	12	4.19
kraken2_chocophlanV30_ani97_cHIGH_stTrue_r7_0.70	315.33	21.89	00:00:33.100000	76454668	12	10.19
kraken2_chocophlanV30_ani100_cHIGH_stTrue_r3_0.95	342.61	22.1	00:00:35.300000	76443500	12	10.32
kraken2_chocophlanV30_ani97_cLOW_stFalse_r0_0.30	337.2	22.5	00:00:35	76472992	12	10.26
kraken2_chocophlanV30_Huttenhower_LC8_0.95	3.72	12.1	00:00:05.900000	73648808	12	2.66
kraken2_chocophlanV30_ani95_cLOW_stFalse_r2_0.35	332.82	22.05	00:00:34.900000	76468852	12	10.17
kraken2_chocophlanV30_ani100_cHIGH_stFalse_r8_0.85	354.63	23.57	00:00:36.500000	76347932	12	10.35
kraken2_chocophlanV30_Mavromatis_simMC_0.55	21.84	13.7	00:00:08	76124272	12	4.45
kraken2_chocophlanV30_ani95_cLOW_stTrue_r0_0.50	331.47	22.37	00:00:34.600000	76442932	12	10.24
kraken2_chocophlanV30_ani99_cHIGH_stTrue_r0_0.60	310.86	22.27	00:00:32.700000	76445700	12	10.17
kraken2_chocophlanV30_ani99_cLOW_stFalse_r7_0.20	326.02	20.74	00:00:34.300000	75292364	12	10.11
kraken2_chocophlanV30_ani97_cLOW_stTrue_r2_0.40	324.78	22.28	00:00:35.700000	76469116	12	9.72
kraken2_chocophlanV30_Raiphy_eval_RAIphy_1.00	20.34	13.28	00:00:07.600000	76143076	12	4.41
kraken2_chocophlanV30_ani99_cLOW_stTrue_r8_0.25	328.49	19.71	00:00:33.200000	76447248	12	10.47
kraken2_chocophlanV30_NegControl_MH2_0.05	15.99	13.91	00:00:07.200000	76101028	12	4.15
kraken2_chocophlanV30_UnAmbiguouslyMapped_ds.frankengenome.mix_0.80	104.18	15.53	00:00:14.600000	76081496	12	8.18
kraken2_chocophlanV30_ani97_cHIGH_stTrue_r8_0.70	313.32	21.17	00:00:32.800000	76448892	12	10.19
kraken2_chocophlanV30_ABRF_MGRG_1ng_0.10	73.89	13.18	00:00:10.900000	58320156	12	8
kraken2_chocophlanV30_ani100_cLOW_stTrue_r4_0.40	312.69	21.82	00:00:32.900000	76485848	12	10.17
kraken2_chocophlanV30_ani99_cLOW_stTrue_r4_0.85	322.47	19.87	00:00:32.900000	76445616	12	10.39
kraken2_chocophlanV30_ani99_cHIGH_stFalse_r5_0.55	332.2	23.06	00:00:34.700000	76480684	12	10.25
kraken2_chocophlanV30_ani97_cLOW_stFalse_r3_0.90	308.66	20.68	00:00:32.400000	76419888	12	10.17
kraken2_chocophlanV30_ani100_cLOW_stFalse_r7_0.75	340.11	22.2	00:00:35.200000	76380620	12	10.29
kraken2_chocophlanV30_ani100_cHIGH_stTrue_r0_0.35	360.63	23.4	00:00:37.200000	76443296	12	10.32
kraken2_chocophlanV30_ani95_cLOW_stFalse_r9_0.15	311.39	19.84	00:00:31.800000	76452688	12	10.4
kraken2_chocophlanV30_ani100_cHIGH_stFalse_r4_0.25	365.39	20.83	00:00:37.200000	76447780	12	10.37
kraken2_chocophlanV30_UnAmbiguouslyMapped_ds.soil_0.30	42.94	22.48	00:00:12.200000	76148724	12	5.35
kraken2_chocophlanV30_Huttenhower_LC4_0.35	3.89	12.27	00:00:06.200000	72402732	12	2.62
kraken2_chocophlanV30_MGRG_nanopore_b9.fail.2d_0.20	0.16	0.6	00:00:00.700000	3683352	12	1.14
kraken2_chocophlanV30_ani97_cHIGH_stTrue_r3_0.50	302	19.11	00:00:30.800000	76453036	12	10.4
kraken2_chocophlanV30_ZymoMock_0.70	251.27	19.1	00:00:27.100000	76375040	12	9.99
kraken2_chocophlanV30_ani97_cLOW_stFalse_r4_0.10	328.87	22.89	00:00:34.300000	76460028	12	10.23
kraken2_chocophlanV30_ani100_cHIGH_stFalse_r6_1.00	351.17	23.08	00:00:36.100000	76396104	12	10.36
kraken2_chocophlanV30_ani99_cLOW_stTrue_r3_0.05	304.37	20.47	00:00:35.300000	76465916	12	9.19
kraken2_chocophlanV30_BioPool_0.25	15.35	13.38	00:00:07.800000	72183356	12	3.68
kraken2_chocophlanV30_ani97_cHIGH_stFalse_r7_0.45	317.79	21.12	00:00:35	76473652	12	9.68
kraken2_chocophlanV30_ani97_cLOW_stTrue_r9_0.60	316.59	22.09	00:00:33.300000	76516588	12	10.15
kraken2_chocophlanV30_UnAmbiguouslyMapped_ds.cityparks_0.20	17.65	13.23	00:00:07.100000	76116016	12	4.34
kraken2_chocophlanV30_ani99_cHIGH_stTrue_r4_0.40	325.13	19.98	00:00:33	76485228	12	10.44
kraken2_chocophlanV30_ani95_cLOW_stTrue_r4_0.70	314.49	22.05	00:00:33.100000	76437056	12	10.15
kraken2_chocophlanV30_ani99_cLOW_stFalse_r3_0.00	316.19	47.24	00:00:44.100000	76425644	12	8.24
kraken2_chocophlanV30_ani95_cLOW_stFalse_r6_0.15	323.14	22.57	00:00:33.800000	76455652	12	10.21
kraken2_chocophlanV30_JGI_SRR033549_0.60	21.03	13.24	00:00:07.600000	76082264	12	4.51
kraken2_chocophlanV30_UnAmbiguouslyMapped_ds.7_0.20	68.62	15.69	00:00:11.800000	76330712	12	7.16
kraken2_chocophlanV30_RM1_S002__insert_5000_0.20	827.99	29.05	00:01:16.500000	76661340	12	11.19
kraken2_chocophlanV30_RH_S003__insert_270_0.10	2485.94	52.69	00:03:37.100000	77495844	12	11.69
kraken2_chocophlanV30_ani100_cLOW_stFalse_r8_0.75	340.25	21.21	00:00:35.200000	76466412	12	10.27
kraken2_chocophlanV30_MGRG_nanopore_b1.pass.2d_0.55	0.16	0.33	00:00:00.400000	2160588	12	1.23
kraken2_chocophlanV30_ani100_cHIGH_stFalse_r9_1.00	348.62	24.14	00:00:36	76334696	12	10.35
kraken2_chocophlanV30_ani95_cLOW_stFalse_r1_0.95	321.9	22.53	00:00:33.700000	76390280	12	10.22
kraken2_chocophlanV30_MGRG_nanopore_b7.pass.2d_0.70	0.39	2.46	00:00:02.700000	17090188	12	1.05
kraken2_chocophlanV30_MGRG_nanopore_b8.fail.2d_0.60	1.54	9.94	00:00:05.600000	62994928	12	2.03
kraken2_chocophlanV30_ani99_cLOW_stFalse_r4_0.80	312.85	20.04	00:00:31.900000	76319864	12	10.41
kraken2_chocophlanV30_ani97_cLOW_stTrue_r6_0.60	321.61	22.13	00:00:33.600000	76448876	12	10.23
kraken2_chocophlanV30_ani97_cHIGH_stFalse_r8_0.45	342.75	22.25	00:00:35.500000	76482100	12	10.26
kraken2_chocophlanV30_Mavromatis_simLC_0.15	17.4	13.02	00:00:07.400000	76107916	12	4.12
kraken2_chocophlanV30_ani100_cHIGH_stFalse_r0_0.30	332.19	22.45	00:00:36.200000	76424580	12	9.79
kraken2_chocophlanV30_ABRF_MGRG_Half_0.65	71.4	13.79	00:00:10.900000	67960212	12	7.78
kraken2_chocophlanV30_ani97_cHIGH_stTrue_r7_0.45	328.65	22.81	00:00:34.200000	76485300	12	10.26
kraken2_chocophlanV30_ani97_cLOW_stFalse_r0_0.05	325.53	21.63	00:00:34.100000	76461392	12	10.19
kraken2_chocophlanV30_ani99_cLOW_stTrue_r7_0.10	304.55	19.4	00:00:31.100000	76452368	12	10.4
kraken2_chocophlanV30_ani97_cHIGH_stFalse_r3_0.50	328.85	22.99	00:00:34.400000	76439976	12	10.23
kraken2_chocophlanV30_ani99_cLOW_stFalse_r8_0.15	287.65	18.08	00:00:29.300000	76422724	12	10.41
kraken2_chocophlanV30_ani100_cLOW_stTrue_r0_0.55	334.9	22.07	00:00:34.900000	76474428	12	10.22
kraken2_chocophlanV30_ani99_cLOW_stTrue_r0_0.90	296.65	17.62	00:00:30.100000	76417664	12	10.42
kraken2_chocophlanV30_UnAmbiguouslyMapped_ds.gut_0.95	6.69	12.24	00:00:05.900000	73569668	12	3.19
kraken2_chocophlanV30_ani99_cHIGH_stFalse_r1_0.40	329.25	20.94	00:00:34.200000	76455380	12	10.22
kraken2_chocophlanV30_ani100_cLOW_stFalse_r3_0.60	329.64	21.32	00:00:34.300000	76361908	12	10.21
kraken2_chocophlanV30_ani97_cLOW_stFalse_r7_0.85	319.35	21.91	00:00:33.400000	76462752	12	10.21
kraken2_chocophlanV30_ani100_cHIGH_stTrue_r4_0.20	324.99	21.07	00:00:37.900000	76468640	12	9.12
kraken2_chocophlanV30_ani97_cHIGH_stTrue_r8_0.45	334.21	23.19	00:00:34.800000	76462892	12	10.25
kraken2_chocophlanV30_ani95_cLOW_stFalse_r5_0.80	328.71	21.94	00:00:34.100000	76435784	12	10.27
kraken2_chocophlanV30_ABRF_MGRG_1ng_0.25	71.2	12.2	00:00:10.400000	58301692	12	8
kraken2_chocophlanV30_ani99_cLOW_stFalse_r0_0.95	315.38	19.42	00:00:32.300000	76310928	12	10.37
kraken2_chocophlanV30_ani97_cLOW_stTrue_r2_0.75	310.08	20.99	00:00:32.700000	76463248	12	10.1
kraken2_chocophlanV30_ani99_cLOW_stTrue_r8_0.10	355.62	23.14	00:00:37.900000	76460900	12	9.99
kraken2_chocophlanV30_NegControl_MH2_0.30	15.78	13.42	00:00:07.100000	76073292	12	4.11
kraken2_chocophlanV30_ani99_cHIGH_stTrue_r0_0.55	312.18	21.52	00:00:32.700000	76447140	12	10.19
kraken2_chocophlanV30_ani95_cLOW_stTrue_r0_0.65	340.12	22.3	00:00:35.300000	76445384	12	10.27
kraken2_chocophlanV30_Mavromatis_simMC_0.60	20.98	12.9	00:00:07.600000	76125544	12	4.48
kraken2_chocophlanV30_Carma_eval_carma_0.80	1.48	9.29	00:00:06.600000	60413280	12	1.63
kraken2_chocophlanV30_ani99_cLOW_stFalse_r7_0.15	354.16	379.93	00:01:09.700000	75276288	12	10.52
kraken2_chocophlanV30_ani95_cLOW_stFalse_r2_0.00	336.55	25.15	00:00:52	76466004	12	6.95
kraken2_chocophlanV30_ani97_cLOW_stFalse_r8_0.85	282.59	18.9	00:00:29.300000	76453412	12	10.27
kraken2_chocophlanV30_ani95_cLOW_stFalse_r4_0.25	325.41	20.85	00:00:33.800000	76489004	12	10.23
kraken2_chocophlanV30_ani95_cLOW_stFalse_r6_1.00	317.31	22.12	00:00:33.400000	76432540	12	10.15
kraken2_chocophlanV30_ani99_cHIGH_stFalse_r8_0.65	310.12	19.78	00:00:31.800000	76396244	12	10.36
kraken2_chocophlanV30_ani99_cHIGH_stTrue_r6_0.70	338.89	22.7	00:00:35.500000	76443636	12	10.17
kraken2_chocophlanV30_ani95_cLOW_stTrue_r6_0.40	316.49	22.47	00:00:33.200000	76459876	12	10.21
kraken2_chocophlanV30_ani100_cLOW_stTrue_r9_0.70	302.32	21.47	00:00:32	76461636	12	10.12
kraken2_chocophlanV30_ani99_cLOW_stFalse_r1_0.30	316.24	19.31	00:00:32	76442764	12	10.49
kraken2_chocophlanV30_ani97_cLOW_stTrue_r4_0.50	304	19.76	00:00:31.200000	76469224	12	10.37
kraken2_chocophlanV30_RH_S002__insert_270_0.80	2549.36	56.34	00:03:42.400000	76314516	12	11.71
kraken2_chocophlanV30_ani97_cLOW_stFalse_r9_0.20	323.52	21.41	00:00:33.700000	76464180	12	10.23
kraken2_chocophlanV30_ani100_cHIGH_stFalse_r9_0.15	361.08	23.28	00:00:37	76439780	12	10.38
kraken2_chocophlanV30_ani100_cLOW_stFalse_r5_0.45	322.85	21.98	00:00:33.700000	76465548	12	10.22
kraken2_chocophlanV30_UnAmbiguouslyMapped_ds.frankengenome_0.90	13.66	12.89	00:00:06.700000	76087840	12	3.99
kraken2_chocophlanV30_ani95_cLOW_stFalse_r9_1.00	321.16	21.81	00:00:33.400000	76437516	12	10.26
kraken2_chocophlanV30_ani100_cHIGH_stTrue_r2_0.05	373.71	25.29	00:01:07.800000	76491100	12	5.88
kraken2_chocophlanV30_Huttenhower_LC1_0.85	3.72	12.14	00:00:05.900000	73511840	12	2.69
kraken2_chocophlanV30_UnAmbiguouslyMapped_ds.hous1_0.10	10.51	12.95	00:00:06.400000	75942468	12	3.66
kraken2_chocophlanV30_ani100_cHIGH_stFalse_r1_0.95	345.61	23.64	00:00:37.500000	76335424	12	9.83
kraken2_chocophlanV30_ani100_cLOW_stTrue_r6_0.70	305.6	22	00:00:32.300000	76445628	12	10.12
kraken2_chocophlanV30_ani95_cLOW_stTrue_r9_0.40	309.34	22.16	00:00:32.800000	76463868	12	10.09
kraken2_chocophlanV30_ani99_cHIGH_stTrue_r9_0.70	345.07	20.9	00:00:35.600000	76454220	12	10.27
kraken2_chocophlanV30_ani99_cHIGH_stFalse_r7_0.65	329.18	22.45	00:00:34.200000	76448064	12	10.26
kraken2_chocophlanV30_MGRG_nanopore_b4.fail.2d_0.80	0.54	3.99	00:00:04.400000	22666404	12	1.03
kraken2_chocophlanV30_ani99_cLOW_stTrue_r1_0.35	309.42	20.24	00:00:32.100000	76459912	12	10.27
kraken2_chocophlanV30_RM1_S001__insert_5000_0.75	826.48	30.21	00:01:16.300000	76247348	12	11.22
kraken2_chocophlanV30_ani97_cHIGH_stFalse_r5_0.75	305.08	18.61	00:00:31.100000	76459464	12	10.4
kraken2_chocophlanV30_ani100_cHIGH_stFalse_r6_0.15	343.37	23.5	00:00:35.600000	76477220	12	10.3
kraken2_chocophlanV30_Huttenhower_LC6_0.05	3.58	11.84	00:00:05.800000	73181584	12	2.68
kraken2_chocophlanV30_NA12878_NegControl_SL126487_0_0.60	599.64	31.03	00:00:57.700000	76199256	12	10.93
kraken2_chocophlanV30_ABRF_MGRG_Normal_0.65	64.81	14.33	00:00:11	70107368	12	7.17
kraken2_chocophlanV30_Huttenhower_HC2_0.95	14.29	13.06	00:00:07	76162340	12	3.9
kraken2_chocophlanV30_ani100_cHIGH_stTrue_r5_0.85	319.81	20.88	00:00:33.300000	76437724	12	10.23
kraken2_chocophlanV30_ani97_cHIGH_stTrue_r1_0.60	320.54	21.57	00:00:33.300000	76483436	12	10.26
kraken2_chocophlanV30_ani97_cLOW_stFalse_r6_0.20	326.76	21.15	00:00:34	76472732	12	10.23
kraken2_chocophlanV30_ani97_cLOW_stTrue_r0_0.45	322.25	20.91	00:00:33	76448360	12	10.4
kraken2_chocophlanV30_Raiphy_eval_RAIphy_0.20	19.85	13.53	00:00:07.900000	76158492	12	4.23
kraken2_chocophlanV30_BMI_bmi_reads_0.60	75.45	14.99	00:00:12.300000	76135764	12	7.32
kraken2_chocophlanV30_UnAmbiguouslyMapped_ds.nycsm_0.30	7.05	12.11	00:00:05.900000	74252608	12	3.22
kraken2_chocophlanV30_ani95_cLOW_stFalse_r0_0.30	295.32	19.74	00:00:30.400000	76456936	12	10.35
kraken2_chocophlanV30_MGRG_nanopore_b7.fail.2d_0.40	2.35	12.03	00:00:06.300000	70328536	12	2.28
kraken2_chocophlanV30_MGRG_nanopore_b1.fail.2d_0.65	0.27	1.41	00:00:01.600000	9594648	12	1.07
kraken2_chocophlanV30_ani100_cHIGH_stTrue_r9_0.10	335.09	21.43	00:00:34.700000	76466644	12	10.26
kraken2_chocophlanV30_ani99_cLOW_stFalse_r7_1.00	318.59	18.67	00:00:31.900000	75231388	12	10.56
kraken2_chocophlanV30_MGRG_nanopore_R6_2d_pass_0.45	14.14	13.45	00:00:07.200000	76065116	12	3.8
kraken2_chocophlanV30_MGRG_nanopore_b8.pass.2d_0.50	0.17	0.38	00:00:00.500000	2335184	12	1.19
kraken2_chocophlanV30_ani99_cHIGH_stTrue_r2_0.65	334.75	21.93	00:00:34.800000	76465732	12	10.25
kraken2_chocophlanV30_ani95_cLOW_stTrue_r2_0.55	287.98	19.69	00:00:29.800000	76446804	12	10.31
kraken2_chocophlanV30_ani99_cLOW_stFalse_r5_0.25	308.1	18.54	00:00:31.300000	76457476	12	10.44
kraken2_chocophlanV30_ani99_cLOW_stTrue_r5_0.20	332.35	19.69	00:00:33.600000	76459656	12	10.47
kraken2_chocophlanV30_ani97_cHIGH_stFalse_r1_0.60	323.79	21.57	00:00:33.900000	76470616	12	10.19
kraken2_chocophlanV30_ani100_cHIGH_stFalse_r2_0.00	334.98	25.3	00:01:25	76409884	12	4.24
kraken2_chocophlanV30_UnAmbiguouslyMapped_ds.hous2_0.85	7.07	12.13	00:00:06.100000	74847644	12	3.14
kraken2_chocophlanV30_Huttenhower_LC2_0.10	3.65	12.4	00:00:05.900000	73757836	12	2.71
kraken2_chocophlanV30_ani97_cHIGH_stTrue_r5_0.75	308.82	19.19	00:00:31.500000	76432308	12	10.42
kraken2_chocophlanV30_ani100_cHIGH_stTrue_r1_0.90	322.15	21.08	00:00:33.600000	76383224	12	10.2
kraken2_chocophlanV30_ani97_cLOW_stFalse_r2_0.35	297.57	19.49	00:00:37.600000	76479292	12	8.43
kraken2_chocophlanV30_Mavromatis_simLC_1.00	17.34	12.92	00:00:07.100000	76087348	12	4.26
kraken2_chocophlanV30_ani100_cLOW_stFalse_r1_0.50	331.92	22.03	00:00:34.900000	76420980	12	10.14
kraken2_chocophlanV30_RH_S004__insert_270_0.40	2467.66	58.52	00:03:35.900000	77062248	12	11.7
kraken2_chocophlanV30_NegControl_LM_0.40	16.22	13.37	00:00:07.300000	76085132	12	4.06
kraken2_chocophlanV30_ani100_cHIGH_stTrue_r6_0.10	330.84	21.38	00:00:34.700000	76455424	12	10.13
kraken2_chocophlanV30_Huttenhower_HC1_0.00	12.6	13.09	00:00:07.800000	76164448	12	3.28
kraken2_chocophlanV30_Huttenhower_LC5_0.90	3.67	12.04	00:00:05.900000	73202720	12	2.64
kraken2_chocophlanV30_MGRG_nanopore_b9.pass.2d_0.10	0.09	0.02	00:00:00	66084	12	2.65
kraken2_chocophlanV30_ani100_cHIGH_stFalse_r5_0.80	358.2	25.72	00:00:38.100000	76385004	12	10.06
kraken2_chocophlanV30_ani100_cLOW_stTrue_r2_0.65	328.88	21.98	00:00:34.300000	76459460	12	10.22
kraken2_chocophlanV30_ani99_cHIGH_stFalse_r3_0.70	306.83	20.82	00:00:32.200000	76457684	12	10.15
kraken2_chocophlanV30_ani99_cLOW_stFalse_r8_1.00	310.75	19.99	00:00:31.700000	76413876	12	10.42
kraken2_chocophlanV30_ani100_cLOW_stTrue_r4_0.35	297.51	19.85	00:00:30.800000	76484784	12	10.3
kraken2_chocophlanV30_ani99_cHIGH_stFalse_r5_0.20	316.71	20.59	00:00:33.200000	76471144	12	10.16
kraken2_chocophlanV30_ani100_cLOW_stFalse_r7_0.00	356.51	24.85	00:00:58.100000	76449052	12	6.56
kraken2_chocophlanV30_ani100_cHIGH_stTrue_r0_0.40	348.3	22.82	00:00:35.900000	76441860	12	10.35
kraken2_chocophlanV30_ani95_cLOW_stFalse_r9_0.60	334.12	22.02	00:00:34.800000	76441996	12	10.24
kraken2_chocophlanV30_ani100_cHIGH_stFalse_r4_0.50	322.58	20.71	00:00:33.100000	76442520	12	10.36
kraken2_chocophlanV30_Huttenhower_LC4_0.40	3.68	13.51	00:00:07.300000	72525260	12	2.36
kraken2_chocophlanV30_UnAmbiguouslyMapped_ds.soil_0.45	36.41	14.72	00:00:09.100000	76150160	12	5.59
kraken2_chocophlanV30_ani97_cHIGH_stTrue_r1_1.00	296.54	19.29	00:00:30.400000	76433956	12	10.39
kraken2_chocophlanV30_MGRG_nanopore_b9.fail.2d_0.55	0.14	0.6	00:00:00.700000	3682888	12	1.14
kraken2_chocophlanV30_NA12878_NegControl_SL126487_0_1.00	608.11	32.1	00:00:58.500000	76149868	12	10.95
kraken2_chocophlanV30_ani97_cHIGH_stTrue_r3_0.25	327.02	21.94	00:00:34	76480628	12	10.25
kraken2_chocophlanV30_ZymoMock_0.05	277.94	20.95	00:00:30	76359332	12	9.95
kraken2_chocophlanV30_ani100_cLOW_stFalse_r0_0.80	324.47	22.24	00:00:33.800000	76305384	12	10.25
kraken2_chocophlanV30_ani97_cLOW_stFalse_r4_0.65	314.89	20.19	00:00:32.200000	76454924	12	10.41
kraken2_chocophlanV30_ani99_cLOW_stTrue_r3_0.70	300.26	18.93	00:00:30.600000	76446860	12	10.44
kraken2_chocophlanV30_ani97_cHIGH_stFalse_r7_0.30	329	21.78	00:00:34.100000	76482916	12	10.27
kraken2_chocophlanV30_BioPool_0.50	16.04	13.15	00:00:06.800000	72196984	12	4.31
kraken2_chocophlanV30_ani97_cLOW_stTrue_r9_0.15	289.2	19.41	00:00:29.900000	76483512	12	10.32
kraken2_chocophlanV30_UnAmbiguouslyMapped_ds.cityparks_0.55	18.77	13.61	00:00:07.400000	76126700	12	4.39
kraken2_chocophlanV30_ani99_cHIGH_stTrue_r4_0.35	317.45	22.28	00:00:33.100000	76466216	12	10.25
kraken2_chocophlanV30_ani95_cLOW_stTrue_r4_0.05	318.27	22.26	00:00:33.300000	76457476	12	10.21
kraken2_chocophlanV30_ani97_cLOW_stTrue_r1_0.95	324.59	21.74	00:00:34	76469320	12	10.18
kraken2_chocophlanV30_ani99_cLOW_stFalse_r3_0.75	342.39	20.47	00:00:34.600000	75874540	12	10.47
kraken2_chocophlanV30_ani95_cLOW_stFalse_r6_0.60	320.01	22.79	00:00:33.600000	76457916	12	10.18
kraken2_chocophlanV30_JGI_SRR033549_0.15	22.97	14.87	00:00:09.300000	76092268	12	4.08
kraken2_chocophlanV30_RM1_S002__insert_5000_0.55	830.8	30.23	00:01:16.900000	76392744	12	11.19
kraken2_chocophlanV30_UnAmbiguouslyMapped_ds.7_0.55	67.63	15.33	00:00:11.600000	76310124	12	7.13
kraken2_chocophlanV30_RH_S003__insert_270_0.65	2509.78	58.66	00:03:39.600000	76563424	12	11.69
kraken2_chocophlanV30_ani100_cLOW_stFalse_r8_0.00	348.48	24.4	00:00:42	76491152	12	8.88
kraken2_chocophlanV30_MGRG_nanopore_b1.pass.2d_0.20	0.14	0.35	00:00:00.400000	2157408	12	1.22
kraken2_chocophlanV30_MGRG_nanopore_b7.pass.2d_0.05	0.32	2.49	00:00:02.700000	17100584	12	1.05
kraken2_chocophlanV30_MGRG_nanopore_b8.fail.2d_0.15	1.51	9.95	00:00:05.600000	62981732	12	2.04
kraken2_chocophlanV30_ani97_cLOW_stTrue_r6_0.15	316.31	22.51	00:00:34.600000	76455372	12	9.8
kraken2_chocophlanV30_ani97_cHIGH_stFalse_r8_0.30	324.19	23.01	00:00:34.100000	76479776	12	10.19
kraken2_chocophlanV30_ani95_cLOW_stTrue_r3_0.85	303.85	21.26	00:00:32.100000	76449992	12	10.14
kraken2_chocophlanV30_ani100_cHIGH_stFalse_r0_0.45	318.82	20.1	00:00:45	76423832	12	7.53
kraken2_chocophlanV30_Mavromatis_simLC_0.60	17.97	14.47	00:00:08.600000	76122980	12	3.75
kraken2_chocophlanV30_ABRF_MGRG_Half_0.10	70.6	13.78	00:00:10.900000	68002220	12	7.71
kraken2_chocophlanV30_ani97_cHIGH_stTrue_r7_0.30	329.67	20.58	00:00:33.500000	76480828	12	10.45
kraken2_chocophlanV30_ani97_cLOW_stFalse_r0_0.70	306.63	19.39	00:00:31.400000	76460304	12	10.39
kraken2_chocophlanV30_ani100_cLOW_stFalse_r4_0.95	328.22	21.22	00:00:34.500000	76362920	12	10.12
kraken2_chocophlanV30_ani97_cHIGH_stFalse_r1_1.00	327.35	21.6	00:00:34.200000	76450464	12	10.2
kraken2_chocophlanV30_ani99_cLOW_stTrue_r7_0.65	325.33	19.85	00:00:33.200000	76444076	12	10.4
kraken2_chocophlanV30_ani97_cHIGH_stFalse_r3_0.25	335.67	21.44	00:00:34.800000	76471932	12	10.25
kraken2_chocophlanV30_ani95_cLOW_stTrue_r8_0.90	300.49	19.56	00:00:31	76445144	12	10.33
kraken2_chocophlanV30_ani99_cLOW_stFalse_r8_0.60	283.64	18.25	00:00:29.200000	76431736	12	10.34
kraken2_chocophlanV30_ani100_cLOW_stTrue_r0_0.20	304.11	20.15	00:00:31.400000	76463280	12	10.34
kraken2_chocophlanV30_MGRG_nanopore_R6_2d_fail_0.85	3.07	12.48	00:00:06.100000	74216240	12	2.55
kraken2_chocophlanV30_ani99_cHIGH_stFalse_r1_0.35	295.18	19.78	00:00:30.400000	76458332	12	10.35
kraken2_chocophlanV30_ani100_cLOW_stFalse_r3_0.15	323.98	21.09	00:00:33.700000	76377428	12	10.23
kraken2_chocophlanV30_ani100_cHIGH_stTrue_r4_0.55	347.35	22.11	00:00:35.800000	76474576	12	10.32
kraken2_chocophlanV30_ani97_cHIGH_stTrue_r8_0.30	324.73	21.92	00:00:34	76461080	12	10.19
kraken2_chocophlanV30_BMI_bmi_reads_1.00	83.8	15.29	00:00:13.400000	76125964	12	7.4
kraken2_chocophlanV30_ABRF_MGRG_1ng_0.50	71.79	12.24	00:00:10.500000	58291616	12	8.01
kraken2_chocophlanV30_ani97_cLOW_stTrue_r2_0.00	302.84	23.66	00:00:48.300000	76450728	12	6.76
kraken2_chocophlanV30_ani95_cLOW_stTrue_r7_0.90	326.13	21.92	00:00:33.900000	76376472	12	10.25
kraken2_chocophlanV30_ani99_cLOW_stTrue_r8_0.65	321.35	19.37	00:00:32.800000	76456428	12	10.38
kraken2_chocophlanV30_NegControl_MH2_0.45	16.15	14.97	00:00:08.800000	76102384	12	3.55
kraken2_chocophlanV30_Mavromatis_simMC_0.15	22.13	13.72	00:00:08.200000	76133392	12	4.38
kraken2_chocophlanV30_ani99_cHIGH_stTrue_r0_0.20	307.41	21.27	00:00:32.800000	76467368	12	10.01
kraken2_chocophlanV30_ani95_cLOW_stTrue_r0_0.10	330.18	22.73	00:00:40.700000	76454732	12	8.66
kraken2_chocophlanV30_ani97_cLOW_stTrue_r5_0.80	305.33	21.02	00:00:32	76462012	12	10.19
kraken2_chocophlanV30_ani99_cLOW_stFalse_r7_0.60	297.5	18.5	00:00:30.300000	75243040	12	10.44
kraken2_chocophlanV30_ani95_cLOW_stFalse_r2_0.75	322.13	22	00:00:41.800000	76447000	12	8.24
kraken2_chocophlanV30_UnAmbiguouslyMapped_ds.buccal_0.85	7.67	10.54	00:00:05.100000	62703100	12	3.54
kraken2_chocophlanV30_ani95_cLOW_stFalse_r4_0.50	337.83	21.67	00:00:35	76488432	12	10.28
kraken2_chocophlanV30_MGRG_nanopore_b3.fail.2d_0.90	0.16	0.19	00:00:00.300000	1303224	12	1.33
kraken2_chocophlanV30_ani97_cHIGH_stTrue_r9_0.95	318.25	21.56	00:00:33.300000	76425228	12	10.2
kraken2_chocophlanV30_JGI_SRR033549_1.00	22.28	14.2	00:00:08.700000	76081652	12	4.18
kraken2_chocophlanV30_ani99_cHIGH_stFalse_r8_0.10	343.57	22.45	00:00:38.400000	76427040	12	9.52
kraken2_chocophlanV30_ani100_cLOW_stTrue_r9_0.05	324.84	22.36	00:00:34.200000	76463376	12	10.15
kraken2_chocophlanV30_ani99_cHIGH_stTrue_r6_0.05	355.47	24.78	00:00:49.300000	76460944	12	7.71
kraken2_chocophlanV30_ani95_cLOW_stTrue_r6_0.35	314.06	22.89	00:00:33.100000	76457080	12	10.17
kraken2_chocophlanV30_ani99_cLOW_stFalse_r1_0.45	326.73	21.04	00:00:33.500000	76441832	12	10.36
kraken2_chocophlanV30_ani97_cLOW_stTrue_r4_0.25	330.44	22.54	00:00:35.300000	76466788	12	10.01
kraken2_chocophlanV30_ani99_cHIGH_stTrue_r1_0.85	328.9	21.57	00:00:34.300000	76431196	12	10.22
kraken2_chocophlanV30_ani97_cLOW_stTrue_r6_1.00	322.47	22.71	00:00:33.800000	76444980	12	10.2
kraken2_chocophlanV30_MGRG_nanopore_b8.fail.2d_1.00	1.53	10.31	00:00:05.800000	62987580	12	2.03
kraken2_chocophlanV30_ani97_cLOW_stFalse_r9_0.55	297.58	19.49	00:00:30.600000	76475488	12	10.35
kraken2_chocophlanV30_ani100_cHIGH_stFalse_r9_0.60	349.45	23.13	00:00:36	76386980	12	10.34
kraken2_chocophlanV30_ani100_cLOW_stFalse_r5_0.30	326.83	22.26	00:00:34	76463564	12	10.26
kraken2_chocophlanV30_ani97_cHIGH_stTrue_r6_0.95	318.04	21.32	00:00:33.200000	76452188	12	10.22
kraken2_chocophlanV30_ani100_cHIGH_stTrue_r2_0.70	329.22	21.85	00:00:34.300000	76456720	12	10.23
kraken2_chocophlanV30_UnAmbiguouslyMapped_ds.hous1_0.65	10.62	12.9	00:00:06.600000	75954764	12	3.55
kraken2_chocophlanV30_Mavromatis_simHC_0.95	20.97	13	00:00:07.500000	76094640	12	4.5
kraken2_chocophlanV30_RH_S001__insert_270_0.95	2514.67	54.71	00:03:39.300000	76239832	12	11.71
kraken2_chocophlanV30_ani97_cHIGH_stFalse_r2_0.80	312.73	21.08	00:00:32.600000	76440092	12	10.22
kraken2_chocophlanV30_ani95_cLOW_stTrue_r9_0.35	318.81	23.04	00:00:34.100000	76464100	12	10.03
kraken2_chocophlanV30_ani99_cHIGH_stTrue_r9_0.05	344.1	22.53	00:00:38.900000	76470056	12	9.41
kraken2_chocophlanV30_ani100_cLOW_stTrue_r6_0.05	319.38	21.9	00:00:37.700000	76452068	12	9.05
kraken2_chocophlanV30_RL_S001__insert_270_0.90	2525.24	56.42	00:03:40.500000	76245160	12	11.7
kraken2_chocophlanV30_ani99_cHIGH_stFalse_r7_0.10	340.05	22.36	00:00:36.600000	76451056	12	9.9
kraken2_chocophlanV30_ani99_cHIGH_stFalse_r0_0.90	319.31	21.37	00:00:33.300000	76451228	12	10.23
kraken2_chocophlanV30_ani97_cLOW_stTrue_r9_1.00	313.95	21.75	00:00:32.900000	76447612	12	10.2
kraken2_chocophlanV30_ani99_cLOW_stTrue_r1_0.40	305.13	19.4	00:00:31.600000	76484324	12	10.26
kraken2_chocophlanV30_RM1_S001__insert_5000_0.00	873.66	28.75	00:01:21.900000	76763564	12	11.01
kraken2_chocophlanV30_ani97_cHIGH_stFalse_r5_0.00	320.14	23.82	00:00:38.500000	76460780	12	8.93
kraken2_chocophlanV30_ani100_cLOW_stTrue_r1_0.85	317.56	21.45	00:00:33.300000	76436884	12	10.18
kraken2_chocophlanV30_ani100_cHIGH_stFalse_r6_0.60	334.31	22.97	00:00:34.600000	76462760	12	10.32
kraken2_chocophlanV30_Huttenhower_LC6_0.70	3.68	12.2	00:00:06	73150208	12	2.64
kraken2_chocophlanV30_ABRF_MGRG_Normal_0.10	63.95	15.24	00:00:11.900000	70152728	12	6.62
kraken2_chocophlanV30_NA12878_NegControl_SL126487_0_0.15	623.92	30.95	00:00:59.700000	76272244	12	10.96
kraken2_chocophlanV30_ani97_cHIGH_stTrue_r1_0.15	318.63	21.93	00:00:33.200000	76476852	12	10.25
kraken2_chocophlanV30_ani97_cLOW_stFalse_r6_0.55	313.49	22.38	00:00:33	76486360	12	10.16
kraken2_chocophlanV30_ani97_cLOW_stTrue_r0_0.30	307.51	21.79	00:00:32.400000	76460312	12	10.15
kraken2_chocophlanV30_ani99_cHIGH_stTrue_r5_0.90	310.09	19.64	00:00:32	76439200	12	10.3
kraken2_chocophlanV30_Raiphy_eval_RAIphy_0.55	19.56	13.42	00:00:07.800000	76172464	12	4.23
kraken2_chocophlanV30_BMI_bmi_reads_0.15	76.33	14.91	00:00:12.300000	76161120	12	7.43
kraken2_chocophlanV30_UnAmbiguouslyMapped_ds.nycsm_0.45	6.98	12.58	00:00:06.200000	74246516	12	3.17
kraken2_chocophlanV30_ani95_cLOW_stFalse_r0_0.45	314.48	22.24	00:00:33.100000	76464172	12	10.16
kraken2_chocophlanV30_MGRG_nanopore_b7.fail.2d_0.35	2.18	11.89	00:00:06	70314052	12	2.33
kraken2_chocophlanV30_MGRG_nanopore_b1.fail.2d_0.10	0.25	1.35	00:00:01.500000	9593904	12	1.08
kraken2_chocophlanV30_ani100_cHIGH_stTrue_r9_0.65	329.19	21.94	00:00:34.400000	76457564	12	10.21
kraken2_chocophlanV30_MGRG_nanopore_R6_2d_pass_0.30	13.7	13.28	00:00:07	76079580	12	3.82
kraken2_chocophlanV30_Mavromatis_simMC_1.00	21.25	13.41	00:00:07.900000	76106272	12	4.37
kraken2_chocophlanV30_MGRG_nanopore_b8.pass.2d_0.25	0.14	0.39	00:00:00.400000	2336292	12	1.2
kraken2_chocophlanV30_ani97_cHIGH_stFalse_r9_0.95	333.4	23.65	00:00:34.800000	76456128	12	10.25
kraken2_chocophlanV30_ani99_cHIGH_stTrue_r2_0.10	338.08	22.75	00:00:35.200000	76464336	12	10.26
kraken2_chocophlanV30_ani95_cLOW_stTrue_r2_0.20	320.46	21.95	00:00:33.500000	76448840	12	10.2
kraken2_chocophlanV30_ani99_cLOW_stFalse_r5_0.50	344.23	21.75	00:00:35.500000	76485056	12	10.31
kraken2_chocophlanV30_ani99_cHIGH_stFalse_r4_0.85	335.69	22.42	00:00:34.900000	76426636	12	10.26
kraken2_chocophlanV30_ani99_cLOW_stTrue_r5_0.55	312.93	19.08	00:00:31.800000	76450248	12	10.44
kraken2_chocophlanV30_ani97_cHIGH_stFalse_r1_0.15	326.32	22.25	00:00:34	76482616	12	10.25
kraken2_chocophlanV30_ani100_cLOW_stTrue_r5_0.90	311.43	19.38	00:00:31.900000	76467808	12	10.36
kraken2_chocophlanV30_ani100_cHIGH_stFalse_r2_0.75	336.58	21.37	00:00:34.900000	76324212	12	10.26
kraken2_chocophlanV30_Huttenhower_LC2_0.65	3.59	11.82	00:00:05.700000	73749116	12	2.69
kraken2_chocophlanV30_ani97_cHIGH_stTrue_r5_0.00	353.57	24.49	00:00:46.800000	76460060	12	8.07
kraken2_chocophlanV30_ani97_cLOW_stFalse_r2_0.40	295.35	21.41	00:00:31.300000	76484968	12	10.11
kraken2_chocophlanV30_ani100_cLOW_stFalse_r1_0.25	337.05	22.36	00:00:35.100000	76422356	12	10.24
kraken2_chocophlanV30_RH_S004__insert_270_0.35	2517.7	55.95	00:03:40.400000	77108680	12	11.67
kraken2_chocophlanV30_NegControl_LM_0.35	15.58	13.44	00:00:07.200000	76077944	12	4.03
kraken2_chocophlanV30_ani100_cHIGH_stTrue_r6_0.65	330.84	22.53	00:00:34.600000	76466124	12	10.2
kraken2_chocophlanV30_ani97_cHIGH_stTrue_r2_0.80	336.33	22.61	00:00:34.900000	76475688	12	10.27
kraken2_chocophlanV30_Huttenhower_HC1_0.75	14.19	13.47	00:00:07.300000	76151976	12	3.81
kraken2_chocophlanV30_MGRG_nanopore_b9.pass.2d_0.65	0.08	0.03	00:00:00	66172	12	2.87
kraken2_chocophlanV30_ani100_cLOW_stFalse_r3_1.00	332.16	22.27	00:00:34.600000	76317916	12	10.24
kraken2_chocophlanV30_ani97_cHIGH_stFalse_r6_0.95	323.7	23.02	00:00:33.900000	76431656	12	10.24
kraken2_chocophlanV30_ani100_cLOW_stTrue_r2_0.10	321.07	22.4	00:00:33.800000	76465264	12	10.16
kraken2_chocophlanV30_ani99_cHIGH_stFalse_r3_0.05	321.93	21.8	00:00:36.300000	76472072	12	9.46
kraken2_chocophlanV30_ani97_cHIGH_stFalse_r2_0.40	329.21	22.74	00:00:34.200000	76468844	12	10.28
kraken2_chocophlanV30_MGRG_nanopore_b4.fail.2d_0.35	0.47	3.88	00:00:04.200000	22670380	12	1.03
kraken2_chocophlanV30_RL_S001__insert_270_0.50	2374.44	50.87	00:03:27.200000	76850424	12	11.7
kraken2_chocophlanV30_ani99_cLOW_stTrue_r6_0.00	341.38	22.08	00:00:38.800000	76430708	12	9.37
kraken2_chocophlanV30_NA12878_NegControl_SL126488_0_0.65	267.75	21.98	00:00:29	76155760	12	9.99
kraken2_chocophlanV30_ani97_cHIGH_stTrue_r6_0.55	321.26	21.45	00:00:33.500000	76483516	12	10.24
kraken2_chocophlanV30_ani97_cLOW_stFalse_r1_0.15	299.05	20.22	00:00:31	76462956	12	10.3
kraken2_chocophlanV30_UnAmbiguouslyMapped_ds.frankengenome_0.25	13.49	13.05	00:00:06.900000	76129760	12	3.86
kraken2_chocophlanV30_RH_S001__insert_270_0.55	2504.45	62.18	00:03:39.100000	76710404	12	11.71
kraken2_chocophlanV30_Mavromatis_simHC_0.55	21.84	14.52	00:00:09	76130668	12	4.03
kraken2_chocophlanV30_ani100_cHIGH_stFalse_r1_0.20	345.17	21.14	00:00:51.200000	76373448	12	7.14
kraken2_chocophlanV30_Huttenhower_LC1_0.30	3.83	12.31	00:00:06.100000	73527632	12	2.65
kraken2_chocophlanV30_ani97_cLOW_stFalse_r6_0.95	315.73	21.05	00:00:32.900000	76434784	12	10.22
kraken2_chocophlanV30_ani100_cLOW_stFalse_r2_0.70	336.72	22.62	00:00:35	76435884	12	10.27
kraken2_chocophlanV30_ani100_cHIGH_stTrue_r5_0.30	348.07	22.15	00:00:36.100000	76453864	12	10.26
kraken2_chocophlanV30_Huttenhower_HC2_0.20	14.01	13.3	00:00:07.200000	76164104	12	3.78
kraken2_chocophlanV30_ani99_cLOW_stTrue_r1_0.80	313.4	20.11	00:00:32.100000	76463588	12	10.39
kraken2_chocophlanV30_ani99_cHIGH_stFalse_r0_0.50	325.02	20.78	00:00:33.200000	76479452	12	10.4
kraken2_chocophlanV30_ani99_cLOW_stFalse_r9_0.05	326.74	317.31	00:01:21.300000	75007592	12	7.92
kraken2_chocophlanV30_ani100_cLOW_stTrue_r1_0.45	322.81	22.4	00:00:34	76476404	12	10.13
kraken2_chocophlanV30_ani99_cLOW_stTrue_r9_0.00	350.93	24.62	00:00:42.100000	76467780	12	8.9
kraken2_chocophlanV30_ani99_cLOW_stFalse_r1_0.85	350.78	72.15	00:00:41.500000	76179840	12	10.18
kraken2_chocophlanV30_ani97_cLOW_stTrue_r3_0.65	308.46	20.83	00:00:32.300000	76456192	12	10.2
kraken2_chocophlanV30_MGRG_nanopore_b3.fail.2d_0.50	0.13	0.23	00:00:00.300000	1303372	12	1.34
kraken2_chocophlanV30_ani95_cLOW_stFalse_r4_0.90	308.77	19.97	00:00:31.700000	76462788	12	10.37
kraken2_chocophlanV30_ani97_cHIGH_stTrue_r9_0.55	328.61	21.74	00:00:34.200000	76440228	12	10.23
kraken2_chocophlanV30_ani97_cLOW_stFalse_r9_0.95	307.96	19.96	00:00:31.500000	76437836	12	10.39
kraken2_chocophlanV30_ani95_cLOW_stFalse_r3_0.10	338.22	22.13	00:00:40.800000	76477340	12	8.83
kraken2_chocophlanV30_ABRF_MGRG_5ng_1.00	64.04	12.94	00:00:10.200000	64654400	12	7.51
kraken2_chocophlanV30_ani95_cLOW_stTrue_r1_0.75	312.76	21.04	00:00:32.700000	76386264	12	10.21
kraken2_chocophlanV30_ani99_cHIGH_stTrue_r1_0.45	331.11	21.92	00:00:34.500000	76453284	12	10.22
kraken2_chocophlanV30_ani99_cLOW_stFalse_r6_0.05	338.77	22.87	00:00:38.600000	76451204	12	9.36
kraken2_chocophlanV30_RH_S002__insert_270_0.35	2571.25	53.7	00:03:44.600000	77073720	12	11.68
kraken2_chocophlanV30_JGI_SRR033547_0.70	0.12	0.02	00:00:00.100000	208704	12	2.51
kraken2_chocophlanV30_ani100_cHIGH_stTrue_r3_1.00	333.33	20.89	00:00:34.500000	76459612	12	10.26
kraken2_chocophlanV30_ani95_cLOW_stFalse_r8_0.05	321.71	22.14	00:00:36	76469648	12	9.55
kraken2_chocophlanV30_UnAmbiguouslyMapped_ds.hous2_0.30	7.17	11.29	00:00:05.300000	74828396	12	3.48
kraken2_chocophlanV30_ani100_cLOW_stFalse_r6_0.65	314.51	22.14	00:00:33.200000	76357528	12	10.12
kraken2_chocophlanV30_ani97_cLOW_stFalse_r2_0.80	298.59	20.45	00:00:31.500000	76447512	12	10.11
kraken2_chocophlanV30_HMP_even_454_SRR072233_0.65	134.69	16.24	00:00:17.300000	76162788	12	8.71
kraken2_chocophlanV30_ani100_cHIGH_stTrue_r1_0.25	334.84	22.98	00:00:34.800000	76464040	12	10.27
kraken2_chocophlanV30_ani99_cLOW_stTrue_r5_0.95	297.4	18.05	00:00:30.300000	76425448	12	10.42
kraken2_chocophlanV30_ani99_cHIGH_stFalse_r4_0.45	330.49	22.1	00:00:34.300000	76447432	12	10.26
kraken2_chocophlanV30_ani100_cLOW_stTrue_r5_0.50	320.51	22.22	00:00:33.600000	76481560	12	10.19
kraken2_chocophlanV30_ani97_cHIGH_stFalse_r6_0.55	325.2	21.02	00:00:33.800000	76448580	12	10.23
kraken2_chocophlanV30_ani97_cLOW_stTrue_r8_0.70	309.03	21.44	00:00:32.600000	76465656	12	10.15
kraken2_chocophlanV30_ani99_cLOW_stTrue_r2_0.15	327.11	19.61	00:00:33.100000	76443024	12	10.47
kraken2_chocophlanV30_ani97_cHIGH_stTrue_r2_0.40	338.2	21.39	00:00:34.900000	76463064	12	10.31
kraken2_chocophlanV30_Huttenhower_LC7_1.00	3.55	12.33	00:00:05.800000	72130136	12	2.71
kraken2_chocophlanV30_ani97_cLOW_stFalse_r5_0.00	315.15	23.12	00:00:39	76448132	12	8.67
kraken2_chocophlanV30_ani100_cHIGH_stFalse_r5_0.35	357.89	24.39	00:00:36.900000	76445820	12	10.35
kraken2_chocophlanV30_Huttenhower_LC5_0.25	3.95	12.77	00:00:06.200000	73155656	12	2.68
kraken2_chocophlanV30_ani100_cLOW_stFalse_r9_0.65	312.63	21.04	00:00:32.700000	76450088	12	10.2
kraken2_chocophlanV30_UnAmbiguouslyMapped_ds.nycsm_0.85	7.88	12.73	00:00:06.100000	74301888	12	3.4
kraken2_chocophlanV30_ani95_cLOW_stFalse_r7_0.05	304.79	21.17	00:00:32.100000	76434332	12	10.15
kraken2_chocophlanV30_JGI_SRR033548_0.70	1.04	7.04	00:00:04.300000	45844240	12	1.89
kraken2_chocophlanV30_ani95_cLOW_stTrue_r5_0.60	313.36	20.57	00:00:32.700000	76454584	12	10.22
kraken2_chocophlanV30_ani99_cHIGH_stTrue_r5_0.50	326.46	23.02	00:00:34.100000	76468348	12	10.25
kraken2_chocophlanV30_ani99_cLOW_stFalse_r2_0.10	338.96	29.11	00:00:35.900000	76412892	12	10.25
kraken2_chocophlanV30_Raiphy_eval_RAIphy_0.95	20.32	13.61	00:00:08	76146800	12	4.23
kraken2_chocophlanV30_ani99_cLOW_stFalse_r5_0.90	331.91	20.56	00:00:33.700000	76105224	12	10.44
kraken2_chocophlanV30_ani97_cLOW_stTrue_r7_0.70	304.59	21.56	00:00:32.100000	76458564	12	10.16
kraken2_chocophlanV30_ani97_cHIGH_stFalse_r9_0.55	335.17	23.26	00:00:34.800000	76473496	12	10.29
kraken2_chocophlanV30_ani95_cLOW_stFalse_r0_0.85	316.47	21.58	00:00:33.100000	76458156	12	10.21
kraken2_chocophlanV30_Huttenhower_LC8_1.00	3.62	12.47	00:00:06	73647248	12	2.66
kraken2_chocophlanV30_UnAmbiguouslyMapped_ds.7_0.95	91.47	95.34	00:00:53.200000	76039324	12	3.5
kraken2_chocophlanV30_RM1_S002__insert_5000_0.95	803.01	29.61	00:01:14.200000	76201688	12	11.22
kraken2_chocophlanV30_RM2_S001__insert_270_0.65	2473.54	58.41	00:03:36.200000	76625724	12	11.7
kraken2_chocophlanV30_NegControl_MH1_0.10	16	13.45	00:00:07.200000	76091576	12	4.07
kraken2_chocophlanV30_ani97_cLOW_stTrue_r1_0.55	306.92	20.41	00:00:31.700000	76491288	12	10.33
kraken2_chocophlanV30_UnAmbiguouslyMapped_ds.cityparks_0.95	17.82	13.1	00:00:07.100000	76114816	12	4.37
kraken2_chocophlanV30_ani95_cLOW_stTrue_r3_0.45	314.61	20.73	00:00:32.900000	76449764	12	10.19
kraken2_chocophlanV30_ani99_cHIGH_stTrue_r3_0.75	322.98	21.74	00:00:33.500000	76470196	12	10.27
kraken2_chocophlanV30_HMP_even_illum_SRR172902_0.05	70.28	16.25	00:00:20	76232820	12	4.32
kraken2_chocophlanV30_ani99_cLOW_stFalse_r4_0.35	328.3	20.25	00:00:33.300000	76320404	12	10.47
kraken2_chocophlanV30_ani100_cHIGH_stTrue_r8_0.00	356.13	24.82	00:00:47	76477188	12	8.1
kraken2_chocophlanV30_ABRF_MGRG_5ng_0.15	68.97	14.02	00:00:10.900000	64726064	12	7.62
kraken2_chocophlanV30_ani95_cLOW_stFalse_r1_0.20	327.41	21.85	00:00:33.900000	76440044	12	10.28
kraken2_chocophlanV30_ani100_cHIGH_stTrue_r0_0.80	355.98	24.6	00:00:36.800000	76430424	12	10.33
kraken2_chocophlanV30_ani97_cHIGH_stTrue_r4_0.65	311.53	22.21	00:00:32.700000	76459992	12	10.18
kraken2_chocophlanV30_ani97_cLOW_stFalse_r3_0.25	319.26	23.98	00:00:33.500000	76451212	12	10.23
kraken2_chocophlanV30_ani97_cLOW_stFalse_r1_1.00	314.43	21.91	00:00:33.100000	76463440	12	10.15
kraken2_chocophlanV30_ani100_cHIGH_stFalse_r3_0.10	361.45	21.71	00:00:37.200000	76410316	12	10.3
kraken2_chocophlanV30_Huttenhower_LC3_0.00	3.73	12.33	00:00:06.300000	72809444	12	2.55
kraken2_chocophlanV30_ani97_cHIGH_stFalse_r0_0.70	333.3	23.4	00:00:34.700000	76387984	12	10.28
kraken2_chocophlanV30_ani99_cLOW_stTrue_r4_0.30	322.1	20.1	00:00:33.200000	76450828	12	10.29
kraken2_chocophlanV30_RM2_S002__insert_270_0.05	2499.53	56.65	00:03:41.300000	77811028	12	11.55
kraken2_chocophlanV30_ani99_cHIGH_stFalse_r2_0.60	323.19	21.28	00:00:33.800000	76474800	12	10.19
kraken2_chocophlanV30_ani100_cLOW_stTrue_r3_0.75	324.14	22.29	00:00:33.900000	76458660	12	10.21
kraken2_chocophlanV30_BioPool_0.90	16.3	12.94	00:00:06.700000	72167824	12	4.39
kraken2_chocophlanV30_MGRG_nanopore_b9.fail.2d_0.95	0.15	0.61	00:00:00.700000	3682196	12	1.14
kraken2_chocophlanV30_Huttenhower_LC4_0.80	3.58	13.63	00:00:07.300000	72539460	12	2.35
kraken2_chocophlanV30_UnAmbiguouslyMapped_ds.soil_0.85	36.77	14.23	00:00:09	76125076	12	5.68
kraken2_chocophlanV30_ani100_cHIGH_stFalse_r4_0.90	353.59	23.49	00:00:36.400000	76409728	12	10.36
kraken2_chocophlanV30_ani100_cLOW_stFalse_r0_0.40	332.33	22.12	00:00:34.400000	76307052	12	10.28
kraken2_chocophlanV30_ani100_cHIGH_stTrue_r7_0.00	346.36	25.63	00:01:01.800000	76484024	12	6.01
kraken2_chocophlanV30_ani100_cLOW_stTrue_r8_0.60	317.89	21.81	00:00:33.300000	76428912	12	10.2
kraken2_chocophlanV30_ani95_cLOW_stTrue_r7_0.50	311.95	20.66	00:00:32.600000	76446720	12	10.19
kraken2_chocophlanV30_ani99_cHIGH_stTrue_r7_0.60	341.39	21.74	00:00:34.600000	76469292	12	10.5
kraken2_chocophlanV30_ani99_cLOW_stFalse_r0_0.20	324.32	19.78	00:00:33.100000	76380384	12	10.38
kraken2_chocophlanV30_NegControl_MH2_0.85	15.99	13.16	00:00:07	76081880	12	4.14
kraken2_chocophlanV30_ani99_cHIGH_stFalse_r9_0.75	328.09	22.91	00:00:34.300000	76465796	12	10.23
kraken2_chocophlanV30_NA12878_NegControl_SL126486_0_0.75	391.85	25.17	00:00:39.600000	76166732	12	10.52
kraken2_chocophlanV30_UnAmbiguouslyMapped_ds.frankengenome.mix_0.00	107.32	16.63	00:00:15.900000	76108444	12	7.76
kraken2_chocophlanV30_ABRF_MGRG_1ng_0.90	76	12.3	00:00:10.800000	58261572	12	8.13
kraken2_chocophlanV30_MGRG_nanopore_b3.pass.2d_0.60	0.12	0.01	00:00:00.100000	173088	12	2.72
kraken2_chocophlanV30_ani95_cLOW_stFalse_r5_0.35	304.14	20.57	00:00:32.700000	76452420	12	9.91
kraken2_chocophlanV30_UnAmbiguouslyMapped_ds.buccal_0.45	7.44	10.82	00:00:05.300000	62699772	12	3.44
kraken2_chocophlanV30_Huttenhower_LC8_0.15	3.75	12.35	00:00:06.100000	73666716	12	2.64
kraken2_chocophlanV30_ani100_cHIGH_stFalse_r8_0.05	361.25	24.49	00:00:42.100000	76475540	12	9.16
kraken2_chocophlanV30_ani97_cLOW_stFalse_r8_0.30	300.61	20.3	00:00:31.700000	76462456	12	10.12
kraken2_chocophlanV30_ABRF_MGRG_10ng_0.65	93.54	12.22	00:00:11.900000	47269056	12	8.9
kraken2_chocophlanV30_Carma_eval_carma_0.35	1.47	9.74	00:00:06.800000	60404272	12	1.63
kraken2_chocophlanV30_ani97_cLOW_stTrue_r5_0.40	301.97	19.55	00:00:31	76477688	12	10.35
kraken2_chocophlanV30_MGRG_nanopore_b4.pass.2d_0.05	0.11	0.01	00:00:00	82960	12	2.93
kraken2_chocophlanV30_RH_S005__insert_270_0.65	2564.11	58.29	00:03:44.100000	76549676	12	11.69
kraken2_chocophlanV30_ani99_cHIGH_stFalse_r6_0.75	315.85	21.45	00:00:33.200000	76462640	12	10.16
kraken2_chocophlanV30_ani99_cHIGH_stTrue_r8_0.60	343.49	22.09	00:00:35.700000	76459360	12	10.24
kraken2_chocophlanV30_ani95_cLOW_stTrue_r8_0.50	326.28	20.93	00:00:34	76443632	12	10.21
kraken2_chocophlanV30_ani100_cLOW_stTrue_r7_0.60	323.12	22.89	00:00:33.900000	76460112	12	10.19
kraken2_chocophlanV30_ani100_cHIGH_stFalse_r0_0.85	350.18	21.95	00:00:36.300000	76407424	12	10.23
kraken2_chocophlanV30_ani100_cLOW_stFalse_r4_0.55	336.57	21.78	00:00:34.900000	76408988	12	10.26
kraken2_chocophlanV30_ani100_cHIGH_stTrue_r3_0.15	338	22.35	00:00:35	76479804	12	10.28
kraken2_chocophlanV30_ani97_cHIGH_stTrue_r0_0.70	332.95	24.29	00:00:35	76459836	12	10.21
kraken2_chocophlanV30_ani100_cHIGH_stTrue_r4_0.95	324.52	21.37	00:00:33.900000	76437472	12	10.21
kraken2_chocophlanV30_ani97_cLOW_stFalse_r7_0.30	322.86	21.66	00:00:33.700000	76476576	12	10.22
kraken2_chocophlanV30_ani100_cHIGH_stFalse_r7_0.05	352.76	22.99	00:00:36.600000	76454968	12	10.28
kraken2_chocophlanV30_Huttenhower_LC7_0.15	3.62	12.34	00:00:06	72191544	12	2.63
kraken2_chocophlanV30_ani99_cLOW_stTrue_r2_1.00	310.65	18.42	00:00:31.500000	76398608	12	10.46
kraken2_chocophlanV30_ani97_cHIGH_stFalse_r4_0.65	324.5	21.2	00:00:33.700000	76471068	12	10.26
kraken2_chocophlanV30_MGRG_nanopore_R6_2d_fail_0.45	3.26	12.58	00:00:06.100000	74227176	12	2.58
kraken2_chocophlanV30_ani99_cLOW_stTrue_r0_0.25	320.73	19.19	00:00:32.700000	76453360	12	10.39
kraken2_chocophlanV30_UnAmbiguouslyMapped_ds.gut_0.20	7.37	13.12	00:00:06.600000	73571372	12	3.09
kraken2_chocophlanV30_ani97_cHIGH_stFalse_r2_0.35	333.09	23.37	00:00:35	76473652	12	10.19
kraken2_chocophlanV30_ani95_cLOW_stTrue_r9_0.80	318.36	23.4	00:00:33.600000	76445848	12	10.17
kraken2_chocophlanV30_MGRG_nanopore_b4.fail.2d_0.40	0.46	3.29	00:00:03.600000	22660444	12	1.04
kraken2_chocophlanV30_ani99_cLOW_stTrue_r6_0.75	299	19.61	00:00:30.700000	76450164	12	10.36
kraken2_chocophlanV30_RL_S001__insert_270_0.25	2438.46	56.07	00:03:33.400000	77288308	12	11.69
kraken2_chocophlanV30_NA12878_NegControl_SL126488_0_0.10	273.96	21.53	00:00:29.600000	76188880	12	9.96
kraken2_chocophlanV30_ani97_cHIGH_stTrue_r6_0.20	317.62	22.41	00:00:33.300000	76484344	12	10.2
kraken2_chocophlanV30_UnAmbiguouslyMapped_ds.frankengenome_0.50	13.78	12.74	00:00:06.700000	76115692	12	3.95
kraken2_chocophlanV30_ani100_cLOW_stFalse_r5_0.85	409.55	30.08	00:03:42.700000	76464412	12	1.97
kraken2_chocophlanV30_ani97_cLOW_stFalse_r1_0.60	298.31	22.16	00:00:38.300000	76458544	12	8.35
kraken2_chocophlanV30_Mavromatis_simHC_0.20	21.66	14.58	00:00:09.300000	76116184	12	3.9
kraken2_chocophlanV30_ani100_cHIGH_stFalse_r1_0.55	361.73	21.4	00:00:37	76360972	12	10.36
kraken2_chocophlanV30_RH_S001__insert_270_0.20	2517.06	56.26	00:03:40.600000	77317508	12	11.66
kraken2_chocophlanV30_Huttenhower_LC1_0.45	3.5	12.08	00:00:05.900000	73519716	12	2.62
kraken2_chocophlanV30_ani100_cLOW_stFalse_r2_0.05	354.94	24.29	00:01:01	76463736	12	6.21
kraken2_chocophlanV30_ani100_cHIGH_stTrue_r5_0.45	342.74	22.45	00:00:35.500000	76460004	12	10.28
kraken2_chocophlanV30_Huttenhower_HC2_0.55	14.76	13.44	00:00:07.300000	76161292	12	3.88
kraken2_chocophlanV30_ani99_cHIGH_stFalse_r0_0.25	339.95	22.62	00:00:35.300000	76478340	12	10.26
kraken2_chocophlanV30_ani99_cLOW_stFalse_r9_0.70	310.48	20.15	00:00:32	74947696	12	10.32
kraken2_chocophlanV30_ani99_cHIGH_stFalse_r2_1.00	312.78	21.36	00:00:32.900000	76446124	12	10.15
kraken2_chocophlanV30_ani100_cLOW_stTrue_r1_0.30	330.39	22.75	00:00:34.500000	76485304	12	10.23
kraken2_chocophlanV30_ani99_cLOW_stTrue_r9_0.75	339.51	20.42	00:00:34.500000	76445080	12	10.43
kraken2_chocophlanV30_ani97_cLOW_stTrue_r3_0.10	304.18	22.23	00:00:32.100000	76430620	12	10.17
kraken2_chocophlanV30_ani95_cLOW_stTrue_r6_0.80	294.83	19.42	00:00:30.400000	76419120	12	10.33
kraken2_chocophlanV30_MGRG_nanopore_b3.fail.2d_0.25	0.11	0.21	00:00:00.200000	1302464	12	1.35
kraken2_chocophlanV30_ani97_cHIGH_stTrue_r9_0.20	340.88	21.75	00:00:35.300000	76449376	12	10.26
kraken2_chocophlanV30_ani95_cLOW_stFalse_r3_0.65	327.64	21.85	00:00:41.900000	76470544	12	8.33
kraken2_chocophlanV30_ani95_cLOW_stTrue_r1_0.00	317.31	24.18	00:00:59.200000	76443636	12	5.77
kraken2_chocophlanV30_ani99_cHIGH_stTrue_r1_0.30	323.87	21.37	00:00:33.600000	76451952	12	10.26
kraken2_chocophlanV30_ani97_cLOW_stTrue_r4_0.90	308.73	19.92	00:00:31.600000	76461276	12	10.38
kraken2_chocophlanV30_ani99_cLOW_stFalse_r6_0.70	323.26	19.4	00:00:32.700000	76436152	12	10.46
kraken2_chocophlanV30_RH_S002__insert_270_0.40	2467.05	52.74	00:03:35.300000	77025140	12	11.7
kraken2_chocophlanV30_JGI_SRR033547_0.05	0.11	0.02	00:00:00.100000	208648	12	2.4
kraken2_chocophlanV30_ani95_cLOW_stFalse_r8_0.70	299.1	19.69	00:00:31.500000	76430160	12	10.12
kraken2_chocophlanV30_UnAmbiguouslyMapped_ds.hous2_0.45	7.41	11.83	00:00:05.600000	74892252	12	3.41
kraken2_chocophlanV30_ani100_cLOW_stFalse_r6_0.10	333.83	23.28	00:00:35	76399592	12	10.21
kraken2_chocophlanV30_HMP_even_454_SRR072233_0.10	129	15.9	00:00:16.800000	76147028	12	8.61
kraken2_chocophlanV30_ani100_cHIGH_stTrue_r1_0.50	331.3	21.11	00:00:34.400000	76446540	12	10.23
kraken2_chocophlanV30_ani99_cHIGH_stTrue_r8_1.00	316.58	19.48	00:00:32.400000	76400080	12	10.38
kraken2_chocophlanV30_ani100_cLOW_stTrue_r7_1.00	309.91	21.27	00:00:32.500000	76432692	12	10.19
kraken2_chocophlanV30_ani99_cHIGH_stFalse_r4_0.30	291.62	18.79	00:00:30	76458108	12	10.35
kraken2_chocophlanV30_ani100_cLOW_stTrue_r5_0.25	318.49	21.36	00:00:33.200000	76488012	12	10.25
kraken2_chocophlanV30_ani97_cHIGH_stFalse_r6_0.20	314.3	21.51	00:00:32.900000	76466848	12	10.2
kraken2_chocophlanV30_ani97_cLOW_stTrue_r8_0.05	318.22	22.38	00:00:40.700000	76456224	12	8.35
kraken2_chocophlanV30_ani99_cLOW_stTrue_r2_0.60	293.77	18.08	00:00:29.900000	76452720	12	10.43
kraken2_chocophlanV30_ani97_cHIGH_stTrue_r2_0.35	309.04	20.87	00:00:32.400000	76469868	12	10.18
kraken2_chocophlanV30_RH_S004__insert_270_0.80	2528.9	63.39	00:03:41.400000	76348828	12	11.7
kraken2_chocophlanV30_NegControl_LM_0.80	15.66	13.44	00:00:07.300000	76071640	12	4
kraken2_chocophlanV30_ani97_cLOW_stFalse_r5_0.75	316.53	22.23	00:00:33.400000	76478636	12	10.13
kraken2_chocophlanV30_ani100_cLOW_stFalse_r1_0.90	328.99	20.96	00:00:35	76374068	12	9.98
kraken2_chocophlanV30_ani100_cHIGH_stFalse_r5_0.40	368.7	23.83	00:00:38	76450860	12	10.33
kraken2_chocophlanV30_Huttenhower_LC5_0.50	3.88	13.42	00:00:07.300000	73181796	12	2.38
kraken2_chocophlanV30_MGRG_nanopore_b3.pass.2d_1.00	0.08	0.05	00:00:00.100000	173328	12	2.54
kraken2_chocophlanV30_ani100_cLOW_stFalse_r9_0.10	331.62	22.19	00:00:34.600000	76486396	12	10.23
kraken2_chocophlanV30_ani95_cLOW_stFalse_r7_0.70	302.81	21.04	00:00:31.900000	76432336	12	10.14
kraken2_chocophlanV30_JGI_SRR033548_0.05	1.08	7.04	00:00:04.300000	45841952	12	1.9
kraken2_chocophlanV30_ani95_cLOW_stTrue_r5_0.15	329.55	21.71	00:00:34.200000	76472312	12	10.26
kraken2_chocophlanV30_ani99_cHIGH_stTrue_r5_0.25	315.5	22.49	00:00:33.100000	76482948	12	10.21
kraken2_chocophlanV30_ani97_cLOW_stTrue_r0_0.85	303.27	20.39	00:00:31.300000	76456848	12	10.35
kraken2_chocophlanV30_ani99_cLOW_stFalse_r2_0.65	319	24.71	00:00:39.800000	75342008	12	8.62
kraken2_chocophlanV30_ani100_cLOW_stTrue_r8_1.00	315.39	23.39	00:00:33.200000	76383384	12	10.21
kraken2_chocophlanV30_ani99_cHIGH_stTrue_r7_1.00	341.84	20.96	00:00:34.900000	76452500	12	10.4
kraken2_chocophlanV30_MGRG_nanopore_R6_2d_pass_0.85	13.85	12.95	00:00:06.800000	76079544	12	3.91
kraken2_chocophlanV30_ani97_cLOW_stTrue_r7_0.05	319.82	22.78	00:00:34.700000	76453384	12	9.87
kraken2_chocophlanV30_ani97_cHIGH_stFalse_r9_0.20	316.61	21.81	00:00:33.200000	76498620	12	10.18
kraken2_chocophlanV30_ani95_cLOW_stTrue_r2_0.95	289.57	19.48	00:00:29.900000	76432888	12	10.33
kraken2_chocophlanV30_MGRG_nanopore_b8.pass.2d_0.90	0.12	0.42	00:00:00.500000	2335560	12	1.2
kraken2_chocophlanV30_MGRG_nanopore_b7.fail.2d_0.80	2.26	11.46	00:00:05.900000	70375312	12	2.31
kraken2_chocophlanV30_RM2_S001__insert_270_0.10	2564.05	51.25	00:03:44.100000	77657324	12	11.66
kraken2_chocophlanV30_NegControl_MH1_0.65	15.84	13.65	00:00:07.300000	76075192	12	4.04
kraken2_chocophlanV30_ani97_cLOW_stTrue_r1_0.20	309.63	21.88	00:00:32.600000	76473504	12	10.15
kraken2_chocophlanV30_ani99_cHIGH_stTrue_r4_0.80	332.55	22.13	00:00:34.800000	76463892	12	10.2
kraken2_chocophlanV30_ani97_cHIGH_stFalse_r8_0.85	295.72	18.71	00:00:30.300000	76483552	12	10.38
kraken2_chocophlanV30_ani95_cLOW_stTrue_r3_0.30	315.65	21.9	00:00:33.100000	76462896	12	10.19
kraken2_chocophlanV30_ani99_cHIGH_stTrue_r3_0.00	352.58	24.23	00:00:48.100000	76459788	12	7.83
kraken2_chocophlanV30_HMP_even_illum_SRR172902_0.70	69.31	14.21	00:00:11	76209692	12	7.59
kraken2_chocophlanV30_ani99_cLOW_stFalse_r4_0.40	326.13	20.22	00:00:33.500000	76308960	12	10.33
kraken2_chocophlanV30_ABRF_MGRG_5ng_0.60	65.98	13.24	00:00:10.500000	64693420	12	7.53
kraken2_chocophlanV30_ani100_cHIGH_stTrue_r8_0.75	330.61	21.76	00:00:34.400000	76464312	12	10.24
kraken2_chocophlanV30_MGRG_nanopore_b1.pass.2d_0.95	0.14	0.36	00:00:00.400000	2158736	12	1.22
kraken2_chocophlanV30_ani95_cLOW_stFalse_r1_0.55	311.19	21.47	00:00:32.600000	76431280	12	10.19
kraken2_chocophlanV30_ani97_cHIGH_stTrue_r4_0.10	334.66	20.27	00:00:34	76470424	12	10.43
kraken2_chocophlanV30_ani97_cLOW_stFalse_r3_0.50	314.72	22.62	00:00:33.200000	76438232	12	10.16
kraken2_chocophlanV30_ani100_cHIGH_stFalse_r3_0.65	339.05	21.9	00:00:35.600000	76368788	12	10.15
kraken2_chocophlanV30_Huttenhower_LC3_0.75	3.68	11.94	00:00:05.800000	72866880	12	2.71
kraken2_chocophlanV30_ani97_cHIGH_stFalse_r0_0.05	317.77	22.72	00:00:33.300000	76427468	12	10.21
kraken2_chocophlanV30_ani100_cLOW_stTrue_r4_0.80	315.91	20.22	00:00:32.500000	76469728	12	10.33
kraken2_chocophlanV30_ani99_cHIGH_stFalse_r5_0.95	309.98	22	00:00:32.900000	76443924	12	10.1
kraken2_chocophlanV30_ani99_cLOW_stTrue_r4_0.45	294.15	18.54	00:00:30.100000	76459232	12	10.4
kraken2_chocophlanV30_RM2_S002__insert_270_0.70	2424.16	61.61	00:03:32.500000	76604900	12	11.69
kraken2_chocophlanV30_ani99_cHIGH_stFalse_r2_0.15	304.89	19.73	00:00:31.900000	76468772	12	10.18
kraken2_chocophlanV30_ani97_cHIGH_stFalse_r7_0.85	334.29	22.96	00:00:34.700000	76448028	12	10.3
kraken2_chocophlanV30_ani100_cLOW_stTrue_r3_0.00	343.63	25.48	00:00:59.300000	76454324	12	6.22
kraken2_chocophlanV30_ani100_cLOW_stFalse_r0_0.35	323.19	20.48	00:00:33.100000	76317252	12	10.38
kraken2_chocophlanV30_ani97_cHIGH_stTrue_r3_0.90	325.5	21.16	00:00:33.900000	76457188	12	10.21
kraken2_chocophlanV30_ani100_cHIGH_stTrue_r7_0.75	340.98	22.23	00:00:35.600000	76453800	12	10.21
kraken2_chocophlanV30_ani95_cLOW_stTrue_r7_0.25	306.94	19.75	00:00:31.500000	76439960	12	10.38
kraken2_chocophlanV30_ani99_cHIGH_stTrue_r7_0.15	350.01	54.34	00:00:47	76490504	12	8.6
kraken2_chocophlanV30_ani100_cLOW_stTrue_r8_0.15	303.13	19.97	00:00:31.300000	76447660	12	10.32
kraken2_chocophlanV30_ani99_cLOW_stFalse_r0_0.55	315.21	19.66	00:00:32.400000	76349348	12	10.34
kraken2_chocophlanV30_NA12878_NegControl_SL126486_0_0.00	393.08	28.15	00:00:55.500000	76256792	12	7.59
kraken2_chocophlanV30_ani99_cHIGH_stFalse_r9_0.00	348.74	23.44	00:00:43.200000	76471232	12	8.61
kraken2_chocophlanV30_ani95_cLOW_stTrue_r5_1.00	321.06	22.2	00:00:33.700000	76433460	12	10.19
kraken2_chocophlanV30_UnAmbiguouslyMapped_ds.frankengenome.mix_0.75	105.84	15.1	00:00:14.700000	76092092	12	8.24
kraken2_chocophlanV30_ani97_cHIGH_stTrue_r8_0.85	333.86	22.11	00:00:34.600000	76432284	12	10.28
kraken2_chocophlanV30_MGRG_nanopore_b3.pass.2d_0.15	0.09	0.05	00:00:00.100000	173340	12	2.46
kraken2_chocophlanV30_ani95_cLOW_stFalse_r5_0.40	317.65	21.43	00:00:33.100000	76445952	12	10.23
kraken2_chocophlanV30_Huttenhower_LC8_0.60	3.85	11.72	00:00:05.700000	73621588	12	2.71
kraken2_chocophlanV30_UnAmbiguouslyMapped_ds.buccal_0.30	7.62	11.01	00:00:05.500000	62707044	12	3.41
kraken2_chocophlanV30_ani100_cHIGH_stFalse_r8_0.70	364.65	24.42	00:00:37.500000	76366156	12	10.36
kraken2_chocophlanV30_ani97_cLOW_stFalse_r8_0.45	297.95	21.5	00:00:31.500000	76461116	12	10.13
kraken2_chocophlanV30_ABRF_MGRG_10ng_0.10	83.6	11.47	00:00:11.100000	47284620	12	8.55
kraken2_chocophlanV30_Carma_eval_carma_0.40	1.57	10	00:00:07	60401960	12	1.65
kraken2_chocophlanV30_ani97_cLOW_stTrue_r5_0.35	304.34	20.77	00:00:32	76488712	12	10.16
kraken2_chocophlanV30_ani99_cHIGH_stTrue_r0_0.95	331.49	22.13	00:00:35.300000	76434380	12	10
kraken2_chocophlanV30_MGRG_nanopore_b4.pass.2d_0.70	0.12	0	00:00:00	82656	12	3.06
kraken2_chocophlanV30_RH_S005__insert_270_0.10	2563.16	56.47	00:03:44	77521496	12	11.69
kraken2_chocophlanV30_ani99_cHIGH_stFalse_r6_0.00	322.29	22.34	00:00:36.500000	76466676	12	9.43
kraken2_chocophlanV30_ani97_cHIGH_stFalse_r3_0.90	298.46	19.81	00:00:30.600000	76411724	12	10.38
kraken2_chocophlanV30_ani100_cLOW_stTrue_r7_0.15	309.1	21.45	00:00:32.600000	76469120	12	10.14
kraken2_chocophlanV30_ani99_cHIGH_stTrue_r8_0.15	316.33	20.17	00:00:32.600000	76463244	12	10.33
kraken2_chocophlanV30_ani95_cLOW_stTrue_r8_0.25	307.5	21.53	00:00:32.400000	76464172	12	10.16
kraken2_chocophlanV30_ani100_cLOW_stFalse_r4_0.20	345.22	22.24	00:00:35.800000	76457524	12	10.27
kraken2_chocophlanV30_ani100_cHIGH_stTrue_r3_0.60	302.75	18.8	00:00:30.900000	76482756	12	10.39
kraken2_chocophlanV30_ani97_cHIGH_stTrue_r7_0.85	305.18	20.12	00:00:31.200000	76454864	12	10.42
kraken2_chocophlanV30_ani97_cHIGH_stTrue_r0_0.05	346.86	21.83	00:00:35.900000	76460364	12	10.27
kraken2_chocophlanV30_ani97_cLOW_stFalse_r7_0.45	308.6	22.24	00:00:32.700000	76459224	12	10.12
kraken2_chocophlanV30_ani100_cHIGH_stFalse_r7_0.70	355.92	24.27	00:00:36.800000	76354232	12	10.31
kraken2_chocophlanV30_Huttenhower_LC7_0.60	3.62	11.79	00:00:05.800000	72205520	12	2.66
kraken2_chocophlanV30_ani97_cHIGH_stFalse_r4_0.10	329.73	20.54	00:00:34.100000	76482396	12	10.26
kraken2_chocophlanV30_ani100_cLOW_stTrue_r0_0.95	319.36	20.65	00:00:33.400000	76472168	12	10.18
kraken2_chocophlanV30_ani99_cHIGH_stFalse_r1_0.80	325.34	22.71	00:00:34	76479540	12	10.23
kraken2_chocophlanV30_MGRG_nanopore_R6_2d_fail_0.30	3.15	12.25	00:00:05.900000	74233920	12	2.62
kraken2_chocophlanV30_UnAmbiguouslyMapped_ds.gut_0.55	7.68	12.69	00:00:06.100000	73576868	12	3.34
kraken2_chocophlanV30_ani99_cLOW_stTrue_r0_0.50	345.11	20.89	00:00:35.400000	76452200	12	10.34
kraken2_chocophlanV30_ABRF_MGRG_5ng_0.55	68.08	14	00:00:11	64694132	12	7.49
kraken2_chocophlanV30_ani100_cHIGH_stTrue_r8_0.40	322.43	21.06	00:00:33.300000	76483904	12	10.3
kraken2_chocophlanV30_ani95_cLOW_stFalse_r1_0.60	334.5	23.02	00:00:34.800000	76425532	12	10.26
kraken2_chocophlanV30_MGRG_nanopore_b7.pass.2d_0.85	0.41	2.39	00:00:02.700000	17099836	12	1.05
kraken2_chocophlanV30_ani99_cHIGH_stTrue_r3_0.35	348.88	21.78	00:00:35.800000	76502460	12	10.34
kraken2_chocophlanV30_ani95_cLOW_stTrue_r3_0.05	334.18	21.74	00:00:36.800000	76469680	12	9.66
kraken2_chocophlanV30_MGRG_nanopore_b8.fail.2d_0.95	1.54	10.22	00:00:05.800000	62998964	12	2.03
kraken2_chocophlanV30_ani99_cLOW_stFalse_r4_0.75	307.68	20.33	00:00:31.500000	76298200	12	10.42
kraken2_chocophlanV30_ani97_cLOW_stTrue_r6_0.95	305.84	21.23	00:00:32.200000	76460804	12	10.16
kraken2_chocophlanV30_HMP_even_illum_SRR172902_0.45	63.51	13.46	00:00:10.400000	76232992	12	7.39
kraken2_chocophlanV30_NegControl_MH1_0.50	16.44	13.58	00:00:07.500000	76074768	12	4.02
kraken2_chocophlanV30_ani97_cLOW_stTrue_r1_0.15	301.28	21.06	00:00:32.500000	76486920	12	9.91
kraken2_chocophlanV30_ani95_cLOW_stTrue_r4_0.85	310.05	22.11	00:00:32.600000	76440848	12	10.2
kraken2_chocophlanV30_JGI_SRR033549_0.95	22.43	13.41	00:00:07.500000	76091424	12	4.77
kraken2_chocophlanV30_ani97_cHIGH_stTrue_r9_1.00	339.31	21.79	00:00:35	76420044	12	10.31
kraken2_chocophlanV30_RM2_S001__insert_270_0.25	2511.37	53.2	00:03:39.100000	77406412	12	11.7
kraken2_chocophlanV30_ani100_cLOW_stFalse_r8_0.80	321.93	22.15	00:00:33.800000	76437460	12	10.18
kraken2_chocophlanV30_ZymoMock_0.85	260.8	21.58	00:00:28.800000	76339168	12	9.81
kraken2_chocophlanV30_ani100_cLOW_stFalse_r0_0.00	356.11	23.84	00:00:43.300000	76393708	12	8.78
kraken2_chocophlanV30_ani100_cHIGH_stTrue_r7_0.40	333.41	23.63	00:00:35	76469468	12	10.19
kraken2_chocophlanV30_RM2_S002__insert_270_0.45	2452.84	53.78	00:03:34.200000	77086212	12	11.7
kraken2_chocophlanV30_ani99_cHIGH_stFalse_r2_0.20	312.41	20.13	00:00:32.700000	76467684	12	10.16
kraken2_chocophlanV30_ani97_cLOW_stTrue_r9_0.95	323.93	21.86	00:00:33.800000	76459468	12	10.24
kraken2_chocophlanV30_ani100_cLOW_stTrue_r3_0.35	315.38	23.04	00:00:33.200000	76468360	12	10.19
kraken2_chocophlanV30_ani97_cHIGH_stFalse_r0_0.30	327.78	22.69	00:00:34.300000	76437840	12	10.22
kraken2_chocophlanV30_ani99_cLOW_stTrue_r4_0.70	318.77	19.67	00:00:32.300000	76429416	12	10.46
kraken2_chocophlanV30_ani97_cHIGH_stTrue_r4_0.25	333.77	21.41	00:00:34.700000	76476216	12	10.25
kraken2_chocophlanV30_RH_S001__insert_270_1.00	2650.68	59.44	00:03:51.500000	76225180	12	11.7
kraken2_chocophlanV30_ani100_cLOW_stFalse_r7_0.80	320.05	20.02	00:00:33.200000	76351032	12	10.23
kraken2_chocophlanV30_ani97_cLOW_stFalse_r3_0.65	308.81	20.6	00:00:32.400000	76418152	12	10.17
kraken2_chocophlanV30_Mavromatis_simHC_1.00	21.2	13.03	00:00:07.600000	76092532	12	4.47
kraken2_chocophlanV30_Huttenhower_LC3_0.40	3.6	12.04	00:00:06	72883724	12	2.59
kraken2_chocophlanV30_ani100_cHIGH_stFalse_r3_0.50	340.08	21.37	00:00:34.800000	76380800	12	10.37
kraken2_chocophlanV30_ani97_cHIGH_stTrue_r6_1.00	316.81	21.13	00:00:33.100000	76443604	12	10.19
kraken2_chocophlanV30_ani97_cHIGH_stFalse_r9_1.00	317.27	21.68	00:00:33.200000	76451580	12	10.19
kraken2_chocophlanV30_ABRF_MGRG_10ng_0.25	92.01	11.96	00:00:11.800000	47273452	12	8.78
kraken2_chocophlanV30_ani97_cLOW_stTrue_r5_0.00	332.66	24.02	00:00:44.200000	76456740	12	8.06
kraken2_chocophlanV30_Carma_eval_carma_0.75	1.68	9.92	00:00:07.200000	60373100	12	1.6
kraken2_chocophlanV30_ani95_cLOW_stTrue_r0_0.90	311.46	20.65	00:00:32.600000	76405996	12	10.2
kraken2_chocophlanV30_Mavromatis_simMC_0.95	22.12	13.22	00:00:07.900000	76107724	12	4.45
kraken2_chocophlanV30_ani100_cHIGH_stFalse_r8_0.45	349.4	24.81	00:00:36.200000	76384024	12	10.33
kraken2_chocophlanV30_UnAmbiguouslyMapped_ds.buccal_0.05	7.51	11.16	00:00:05.600000	62733932	12	3.3
kraken2_chocophlanV30_Huttenhower_LC8_0.55	3.73	12.05	00:00:05.900000	73680140	12	2.66
kraken2_chocophlanV30_ani97_cLOW_stFalse_r8_0.70	292.9	21.4	00:00:31	76467560	12	10.13
kraken2_chocophlanV30_UnAmbiguouslyMapped_ds.frankengenome.mix_0.40	109.66	15.73	00:00:15.300000	76095644	12	8.2
kraken2_chocophlanV30_ani95_cLOW_stFalse_r5_0.75	320.35	21.98	00:00:33.400000	76439700	12	10.25
kraken2_chocophlanV30_MGRG_nanopore_b3.pass.2d_0.20	0.11	0.02	00:00:00.100000	173268	12	2.64
kraken2_chocophlanV30_ani99_cHIGH_stTrue_r7_0.20	364.54	34.3	00:00:41.400000	76451904	12	9.63
kraken2_chocophlanV30_ani95_cLOW_stTrue_r7_0.10	327.46	21.83	00:00:34.600000	76447520	12	10.08
kraken2_chocophlanV30_ani100_cLOW_stTrue_r8_0.20	321.56	23.14	00:00:33.800000	76428976	12	10.19
kraken2_chocophlanV30_ani99_cLOW_stFalse_r0_0.60	377.3	21.2	00:00:38.400000	76356192	12	10.38
kraken2_chocophlanV30_ani97_cLOW_stTrue_r2_0.80	317.87	20.95	00:00:33.300000	76459428	12	10.18
kraken2_chocophlanV30_ani99_cHIGH_stFalse_r9_0.35	307.13	20.97	00:00:32.200000	76483568	12	10.17
kraken2_chocophlanV30_NA12878_NegControl_SL126486_0_0.35	390.21	25.25	00:00:39.700000	76187112	12	10.45
kraken2_chocophlanV30_ani97_cHIGH_stFalse_r4_0.25	325.83	20.96	00:00:33.900000	76461824	12	10.22
kraken2_chocophlanV30_ani99_cLOW_stTrue_r0_0.65	334.66	20.66	00:00:34	76435636	12	10.44
kraken2_chocophlanV30_UnAmbiguouslyMapped_ds.gut_0.60	6.77	11.95	00:00:05.900000	73578820	12	3.19
kraken2_chocophlanV30_ani97_cHIGH_stFalse_r6_1.00	345.1	21.91	00:00:35.600000	76390580	12	10.3
kraken2_chocophlanV30_MGRG_nanopore_R6_2d_fail_0.05	3.3	12.14	00:00:05.800000	74147184	12	2.66
kraken2_chocophlanV30_ani97_cHIGH_stTrue_r0_0.30	332.46	22.43	00:00:34.600000	76466268	12	10.25
kraken2_chocophlanV30_ani97_cLOW_stFalse_r7_0.70	304.33	22.12	00:00:32.100000	76463180	12	10.16
kraken2_chocophlanV30_ani100_cLOW_stFalse_r3_0.95	328.23	21.31	00:00:34.200000	76312820	12	10.2
kraken2_chocophlanV30_Huttenhower_LC7_0.55	3.39	12.03	00:00:05.800000	72213384	12	2.64
kraken2_chocophlanV30_ani100_cHIGH_stFalse_r7_0.45	358.43	22.75	00:00:36.800000	76394628	12	10.35
kraken2_chocophlanV30_ABRF_MGRG_Half_0.90	69.23	13.62	00:00:10.900000	67931196	12	7.61
kraken2_chocophlanV30_ani100_cLOW_stFalse_r4_0.15	342.44	21.74	00:00:35.500000	76456340	12	10.24
kraken2_chocophlanV30_ani100_cHIGH_stTrue_r3_0.55	303.64	18.75	00:00:31.300000	76471112	12	10.31
kraken2_chocophlanV30_RH_S005__insert_270_0.25	2545.64	50.83	00:03:41.700000	77257056	12	11.7
kraken2_chocophlanV30_MGRG_nanopore_b4.pass.2d_0.45	0.09	0.03	00:00:00	82780	12	2.77
kraken2_chocophlanV30_ani99_cHIGH_stFalse_r6_0.35	324.28	21.57	00:00:33.700000	76472072	12	10.24
kraken2_chocophlanV30_ani100_cLOW_stTrue_r7_0.20	311.31	22.57	00:00:32.800000	76482840	12	10.17
kraken2_chocophlanV30_ani95_cLOW_stTrue_r8_0.10	305.89	21.81	00:00:32.600000	76454068	12	10.04
kraken2_chocophlanV30_ani99_cHIGH_stTrue_r8_0.20	321.23	19.66	00:00:32.900000	76463840	12	10.37
kraken2_chocophlanV30_ani99_cHIGH_stFalse_r0_0.10	330.06	21.69	00:00:34.500000	76483504	12	10.2
kraken2_chocophlanV30_ani99_cLOW_stFalse_r9_0.45	339.62	20.6	00:00:34.800000	74957868	12	10.34
kraken2_chocophlanV30_RM1_S001__insert_5000_0.80	843.26	29.24	00:01:17.800000	76221796	12	11.21
kraken2_chocophlanV30_ani100_cLOW_stTrue_r1_0.05	318.76	23.18	00:00:42.600000	76480268	12	8.02
kraken2_chocophlanV30_ani97_cHIGH_stFalse_r5_0.80	330.7	22.65	00:00:34.600000	76472428	12	10.22
kraken2_chocophlanV30_NA12878_NegControl_SL126487_0_0.95	599.06	31.3	00:00:57.800000	76155560	12	10.91
kraken2_chocophlanV30_ABRF_MGRG_Normal_0.90	67.44	14.54	00:00:11.100000	70086252	12	7.39
kraken2_chocophlanV30_ani100_cLOW_stFalse_r2_0.30	329.91	21.41	00:00:34.200000	76458324	12	10.26
kraken2_chocophlanV30_Huttenhower_HC2_0.60	14.98	13.22	00:00:07.200000	76140624	12	3.9
kraken2_chocophlanV30_ani97_cHIGH_stTrue_r1_0.95	298.95	19.75	00:00:30.700000	76445708	12	10.38
kraken2_chocophlanV30_ani100_cHIGH_stTrue_r5_0.70	332.22	22.32	00:00:34.500000	76500248	12	10.27
[truncated: 2,369 more rows]

## Sheet: GTDB
File name	User time (s)	System time (s)	Wall time (h:mm:ss or m:ss)	Maximum set size (kb)	Threads	CPU (%)
GTDBr202RefSeqV205_ani95_cLOW_stTrue_r2_0.55	373.36	122.49	00:01:16.160000	589243472	12	6.51
GTDBr202RefSeqV205_ani100_cLOW_stTrue_r3_0.35	380.35	202.18	00:01:58.510000	1115167968	12	4.91
GTDBr202RefSeqV205_Huttenhower_LC7_0.50	4.1	25.91	00:00:10.830000	136795304	12	2.77
GTDBr202RefSeqV205_Mavromatis_simLC_0.45	21.3	102.13	00:00:42.960000	551051460	12	2.87
GTDBr202RefSeqV205_ani100_cLOW_stFalse_r8_0.15	342.98	197.52	00:01:57.070000	1090092944	12	4.61
GTDBr202RefSeqV205_ani97_cLOW_stFalse_r3_0.65	360.15	193.55	00:01:49.740000	1095182004	12	5.04
GTDBr202RefSeqV205_ani97_cHIGH_stTrue_r4_0.25	384.76	194.39	00:01:54.160000	1111618096	12	5.07
GTDBr202RefSeqV205_ani97_cHIGH_stTrue_r6_1.00	432.64	202.75	00:01:59.550000	1113215628	12	5.31
GTDBr202RefSeqV205_ani100_cHIGH_stFalse_r5_0.55	371.45	200.06	00:01:57.240000	1108903708	12	4.87
GTDBr202RefSeqV205_ani97_cHIGH_stFalse_r8_0.25	384.55	192.82	00:01:51.600000	1095845956	12	5.17
GTDBr202RefSeqV205_ani97_cLOW_stTrue_r0_0.45	406.24	205.15	00:01:59.570000	1109224244	12	5.11
GTDBr202RefSeqV205_ani99_cLOW_stFalse_r4_0.75	380.72	203.1	00:01:58.310000	1112305364	12	4.93
GTDBr202RefSeqV205_Huttenhower_LC8_0.50	4.37	29.21	00:00:12.300000	157261140	12	2.73
GTDBr202RefSeqV205_ani99_cHIGH_stTrue_r3_0.35	366.36	203.99	00:02:00.540000	1121575728	12	4.73
GTDBr202RefSeqV205_ani99_cHIGH_stFalse_r5_0.35	388.65	204.04	00:02:01.630000	1119792424	12	4.87
GTDBr202RefSeqV205_ani100_cHIGH_stTrue_r0_0.55	406.19	216.24	00:02:04.560000	1119840988	12	4.99
GTDBr202RefSeqV205_ani100_cLOW_stFalse_r7_0.15	398.33	199.49	00:01:59.230000	1109974172	12	5.01
GTDBr202RefSeqV205_ani95_cLOW_stFalse_r1_0.60	445.57	279.87	00:02:59.170000	973222732	12	4.04
GTDBr202RefSeqV205_UnAmbiguouslyMapped_ds.gut_0.75	8.37	39.43	00:00:17.430000	235884148	12	2.74
GTDBr202RefSeqV205_ani97_cHIGH_stTrue_r9_1.00	389.53	200.3	00:01:57.410000	1113745168	12	5.02
GTDBr202RefSeqV205_ani100_cLOW_stFalse_r0_0.95	343.57	196.68	00:01:52.100000	1081529432	12	4.81
GTDBr202RefSeqV205_ani97_cHIGH_stFalse_r5_1.00	387.45	196.46	00:01:52.250000	1076124616	12	5.2
GTDBr202RefSeqV205_Mavromatis_simMC_0.30	25.35	111.37	00:00:47.030000	612344924	12	2.9
GTDBr202RefSeqV205_RH_S004__insert_270_0.90	2958.05	272.33	00:05:38	1122592972	12	9.55
GTDBr202RefSeqV205_ani97_cHIGH_stFalse_r7_0.25	367.16	190.21	00:01:56.290000	1091091056	12	4.79
GTDBr202RefSeqV205_ani99_cLOW_stTrue_r5_0.20	379.62	198.01	00:01:57.160000	1120099568	12	4.93
GTDBr202RefSeqV205_Raiphy_eval_RAIphy_0.55	24.96	107.08	00:00:47.380000	638722320	12	2.78
GTDBr202RefSeqV205_ani97_cLOW_stFalse_r7_0.70	364.51	192.49	00:01:54.450000	1091717048	12	4.86
GTDBr202RefSeqV205_ani97_cHIGH_stTrue_r0_0.30	391.65	199.84	00:01:57.540000	1104041696	12	5.03
GTDBr202RefSeqV205_MGRG_nanopore_b9.fail.2d_0.20	0.19	0.54	00:00:00.640000	2850448	12	1.15
GTDBr202RefSeqV205_ani100_cHIGH_stFalse_r1_0.40	378.9	191.83	00:01:46.890000	998655532	12	5.33
GTDBr202RefSeqV205_UnAmbiguouslyMapped_ds.soil_0.35	44.33	164.87	00:01:12.820000	926815248	12	2.87
GTDBr202RefSeqV205_ani97_cLOW_stTrue_r4_0.50	411.84	201.07	00:01:55.980000	1109432432	12	5.28
GTDBr202RefSeqV205_ani95_cLOW_stTrue_r6_0.40	370.28	146.85	00:01:24.670000	742306976	12	6.1
GTDBr202RefSeqV205_ani99_cHIGH_stTrue_r8_0.20	362.87	202.48	00:01:57.670000	1121958064	12	4.8
GTDBr202RefSeqV205_ani100_cLOW_stTrue_r7_0.20	363.95	202.99	00:01:57.340000	1092310960	12	4.83
GTDBr202RefSeqV205_Huttenhower_LC3_0.45	4.17	26.54	00:00:11.220000	140781464	12	2.73
GTDBr202RefSeqV205_NegControl_LM_0.75	17.81	145.46	00:01:07.010000	793029008	12	2.43
GTDBr202RefSeqV205_RH_S002__insert_270_0.50	3019.49	269.24	00:05:43.490000	1123459800	12	9.57
GTDBr202RefSeqV205_BMI_bmi_reads_0.55	96.57	111.99	00:00:46.570000	491752668	12	4.47
GTDBr202RefSeqV205_MGRG_nanopore_b7.pass.2d_0.70	0.4	2.71	00:00:02.970000	14436308	12	1.04
GTDBr202RefSeqV205_MGRG_nanopore_b1.pass.2d_0.55	0.14	0.33	00:00:00.380000	1642724	12	1.24
GTDBr202RefSeqV205_ani100_cLOW_stFalse_r4_0.80	379.32	214.84	00:02:00.560000	1107374392	12	4.92
GTDBr202RefSeqV205_ani97_cLOW_stFalse_r8_0.70	385.75	200.43	00:01:54.800000	1061814648	12	5.1
GTDBr202RefSeqV205_RL_S001__insert_270_0.35	2866.03	265.53	00:05:29.710000	1123900652	12	9.49
GTDBr202RefSeqV205_RH_S001__insert_270_0.30	3013.86	255.99	00:05:42.570000	1123952892	12	9.54
GTDBr202RefSeqV205_MGRG_nanopore_b8.fail.2d_0.60	1.68	17.78	00:00:09.640000	95451028	12	2.01
GTDBr202RefSeqV205_ani97_cHIGH_stFalse_r3_0.30	390.18	190.82	00:01:48.090000	1047351584	12	5.37
GTDBr202RefSeqV205_ani99_cLOW_stTrue_r1_0.35	351.15	204.19	00:01:53.950000	1087007328	12	4.87
GTDBr202RefSeqV205_ani99_cLOW_stFalse_r0_0.60	377.18	190.48	00:01:49.550000	1029987480	12	5.18
GTDBr202RefSeqV205_UnAmbiguouslyMapped_ds.hous2_0.60	8.44	44.54	00:00:19.850000	279703676	12	2.66
GTDBr202RefSeqV205_ani100_cLOW_stTrue_r8_0.20	380.51	206.82	00:02:01.640000	1115735512	12	4.82
GTDBr202RefSeqV205_ani99_cHIGH_stTrue_r7_0.20	378.51	211.1	00:02:01.860000	1121153600	12	4.83
GTDBr202RefSeqV205_ani99_cHIGH_stFalse_r1_0.20	365.75	187.17	00:01:46.050000	1117099608	12	5.21
GTDBr202RefSeqV205_ani95_cLOW_stTrue_r9_0.40	348.04	151.91	00:01:27.050000	786711148	12	5.74
GTDBr202RefSeqV205_ani100_cHIGH_stTrue_r4_0.40	381.66	204	00:01:58.730000	1122280752	12	4.93
GTDBr202RefSeqV205_ani100_cLOW_stFalse_r3_0.00	382.15	200.87	00:02:00.410000	1108643192	12	4.84
GTDBr202RefSeqV205_ani95_cLOW_stFalse_r5_0.75	377.91	165.94	00:01:37.440000	831836772	12	5.58
GTDBr202RefSeqV205_UnAmbiguouslyMapped_ds.7_0.20	81.25	194.85	00:01:28.800000	1084792812	12	3.1
GTDBr202RefSeqV205_MGRG_nanopore_b1.fail.2d_0.65	0.24	1.5	00:00:01.620000	7642592	12	1.07
GTDBr202RefSeqV205_ani100_cHIGH_stTrue_r2_0.65	404.46	230.82	00:02:03.980000	1115303460	12	5.12
GTDBr202RefSeqV205_RH_S005__insert_270_0.00	2959.11	259.54	00:05:44.750000	1124382280	12	9.33
GTDBr202RefSeqV205_ani100_cLOW_stFalse_r5_0.25	383.93	192.39	00:01:56.260000	1081215172	12	4.95
GTDBr202RefSeqV205_ani100_cLOW_stFalse_r7_1.00	388.06	201.04	00:01:56.720000	1108738384	12	5.04
GTDBr202RefSeqV205_JGI_SRR033549_0.55	25.78	73.23	00:00:30.340000	393183940	12	3.26
GTDBr202RefSeqV205_MGRG_nanopore_b7.fail.2d_0.40	2.39	24.41	00:00:11.260000	136549620	12	2.37
GTDBr202RefSeqV205_ani95_cLOW_stFalse_r3_0.50	391	144.75	00:01:26.750000	750970688	12	6.17
GTDBr202RefSeqV205_MGRG_nanopore_b8.pass.2d_0.50	0.13	0.35	00:00:00.400000	1790652	12	1.23
GTDBr202RefSeqV205_ani99_cLOW_stTrue_r0_0.90	361.96	199.42	00:01:54.870000	1118921416	12	4.88
GTDBr202RefSeqV205_ani97_cHIGH_stFalse_r2_0.95	374.12	183.67	00:01:46.730000	1019418340	12	5.22
GTDBr202RefSeqV205_ani99_cLOW_stFalse_r6_0.45	362.35	202.5	00:01:57.290000	1106560856	12	4.81
GTDBr202RefSeqV205_ani99_cHIGH_stTrue_r1_0.05	382.2	206.27	00:02:01.610000	1121989648	12	4.83
GTDBr202RefSeqV205_MGRG_nanopore_R6_2d_pass_0.45	16.14	108.76	00:00:43.920000	596516032	12	2.84
GTDBr202RefSeqV205_ani99_cHIGH_stFalse_r7_0.05	384.6	199.71	00:01:58.630000	1121617028	12	4.92
GTDBr202RefSeqV205_ani99_cHIGH_stFalse_r0_0.85	396.3	205.14	00:02:02.640000	1118802880	12	4.9
GTDBr202RefSeqV205_ani100_cLOW_stTrue_r9_0.85	391.34	200.93	00:01:56.130000	1109803452	12	5.09
GTDBr202RefSeqV205_ani99_cHIGH_stTrue_r6_0.85	399.72	207.51	00:02:02.640000	1120887412	12	4.95
GTDBr202RefSeqV205_ani97_cHIGH_stFalse_r5_0.15	361.73	189.5	00:01:51.270000	1075913820	12	4.95
GTDBr202RefSeqV205_ani99_cLOW_stTrue_r7_0.10	358.9	201.82	00:02:00.410000	1111831516	12	4.65
GTDBr202RefSeqV205_ani100_cHIGH_stFalse_r8_0.65	393.99	197.69	00:01:55.910000	1120365992	12	5.1
GTDBr202RefSeqV205_ani97_cHIGH_stTrue_r9_0.15	391.43	199.85	00:01:56.950000	1114698004	12	5.05
GTDBr202RefSeqV205_ABRF_MGRG_5ng_0.95	73.65	41.29	00:00:16.130000	100358248	12	7.12
GTDBr202RefSeqV205_ani100_cLOW_stFalse_r8_1.00	364.31	194.98	00:01:51.970000	1090750440	12	4.99
GTDBr202RefSeqV205_MGRG_nanopore_b9.pass.2d_0.10	0.11	0.01	00:00:00.040000	50444	12	2.72
GTDBr202RefSeqV205_ani97_cHIGH_stTrue_r1_0.95	417.97	196.77	00:01:56.340000	1107095128	12	5.28
GTDBr202RefSeqV205_ani95_cLOW_stTrue_r0_0.65	390.42	144.51	00:01:26.680000	673546840	12	6.17
GTDBr202RefSeqV205_ani99_cHIGH_stFalse_r8_0.05	410.79	210.85	00:02:09.030000	1115770040	12	4.81
GTDBr202RefSeqV205_ani100_cLOW_stTrue_r1_0.05	368.68	197.88	00:01:53.480000	1107654700	12	4.99
GTDBr202RefSeqV205_RM1_S001__insert_5000_0.80	1000.81	223.11	00:02:50.420000	1122549732	12	7.18
GTDBr202RefSeqV205_Huttenhower_LC5_0.60	4.65	30.56	00:00:14.720000	147584504	12	2.39
GTDBr202RefSeqV205_ani99_cLOW_stFalse_r9_0.45	362.59	185.89	00:01:50.340000	1041138812	12	4.97
GTDBr202RefSeqV205_ani100_cHIGH_stFalse_r7_0.65	399.8	201.29	00:01:57.980000	1118543516	12	5.09
GTDBr202RefSeqV205_ani99_cLOW_stTrue_r8_0.10	373.59	200.5	00:01:58.920000	1117082756	12	4.82
GTDBr202RefSeqV205_ani99_cHIGH_stTrue_r9_0.85	398.84	204.95	00:02:02.560000	1121788632	12	4.92
GTDBr202RefSeqV205_ani100_cLOW_stTrue_r6_0.85	347.43	193.06	00:01:50.960000	1065824624	12	4.87
GTDBr202RefSeqV205_ani97_cLOW_stTrue_r2_0.75	402.37	229.85	00:01:53.720000	1083685996	12	5.55
GTDBr202RefSeqV205_ani97_cLOW_stFalse_r1_0.55	359.83	190.29	00:01:50.660000	1040665780	12	4.97
GTDBr202RefSeqV205_ani97_cHIGH_stTrue_r6_0.15	410.54	189.05	00:01:49.150000	1113290116	12	5.49
GTDBr202RefSeqV205_NA12878_NegControl_SL126487_0_0.55	741.47	218.1	00:02:24.260000	1093168348	12	6.65
GTDBr202RefSeqV205_ani99_cHIGH_stFalse_r4_0.90	375.27	204.67	00:02:00.910000	1120487848	12	4.79
GTDBr202RefSeqV205_ani97_cLOW_stTrue_r9_0.60	359.06	204.45	00:01:56.070000	1114056468	12	4.85
GTDBr202RefSeqV205_ani99_cHIGH_stTrue_r2_0.90	404.92	201.27	00:01:58.730000	1121482520	12	5.1
GTDBr202RefSeqV205_NegControl_MH2_0.65	17.92	137.06	00:00:57.600000	795152952	12	2.69
GTDBr202RefSeqV205_ani97_cHIGH_stFalse_r1_0.00	508.55	1148.1	00:26:40.620000	980928660	12	1.03
GTDBr202RefSeqV205_ani99_cLOW_stTrue_r3_0.05	373.31	205.01	00:02:01.260000	1121300452	12	4.76
GTDBr202RefSeqV205_ABRF_MGRG_1ng_0.10	86.41	42.13	00:00:16.680000	83641460	12	7.7
GTDBr202RefSeqV205_ani100_cHIGH_stTrue_r6_0.70	389.42	211.39	00:02:02.710000	1120221216	12	4.89
GTDBr202RefSeqV205_ani100_cLOW_stFalse_r1_0.30	356.03	197.71	00:01:56.560000	1092169156	12	4.75
GTDBr202RefSeqV205_ani95_cLOW_stFalse_r7_0.45	358.44	105.72	00:01:06.350000	472482444	12	6.99
GTDBr202RefSeqV205_ani99_cLOW_stTrue_r4_0.85	379.71	189.15	00:01:53.750000	1108786624	12	5
GTDBr202RefSeqV205_ani97_cHIGH_stFalse_r6_0.80	374.22	200.81	00:01:52.680000	1082064020	12	5.1
GTDBr202RefSeqV205_ani99_cLOW_stFalse_r2_0.50	381.14	197.52	00:01:56.270000	1088023784	12	4.97
GTDBr202RefSeqV205_ABRF_MGRG_10ng_0.85	101.91	43	00:00:16.850000	70977764	12	8.59
GTDBr202RefSeqV205_ani99_cHIGH_stTrue_r5_0.10	366.26	201.37	00:01:58.210000	1121761764	12	4.8
GTDBr202RefSeqV205_ani99_cHIGH_stFalse_r3_0.10	349.69	183.55	00:01:44.550000	1120428120	12	5.1
GTDBr202RefSeqV205_ani100_cHIGH_stFalse_r3_0.70	358.61	192.05	00:01:48	1073526516	12	5.09
GTDBr202RefSeqV205_ani100_cLOW_stTrue_r2_0.90	381.26	202.23	00:01:55.860000	1067590456	12	5.03
GTDBr202RefSeqV205_ani97_cLOW_stTrue_r6_0.60	343.89	196.5	00:01:50.530000	1114147004	12	4.88
GTDBr202RefSeqV205_Huttenhower_HC2_0.65	16.71	85.86	00:00:34.880000	449192496	12	2.94
GTDBr202RefSeqV205_ani97_cLOW_stFalse_r5_0.40	373.58	191.77	00:01:52.060000	1104068012	12	5.04
GTDBr202RefSeqV205_ABRF_MGRG_Half_0.30	79.78	38.11	00:00:16.020000	100609512	12	7.35
GTDBr202RefSeqV205_ani97_cHIGH_stTrue_r2_0.00	488.45	268.21	00:02:30.760000	1109210744	12	5.01
GTDBr202RefSeqV205_ani95_cLOW_stFalse_r8_0.45	377.1	87.36	00:01:01.060000	400974636	12	7.6
GTDBr202RefSeqV205_ani97_cHIGH_stTrue_r5_0.80	386.14	194.52	00:01:53.850000	1112481092	12	5.09
GTDBr202RefSeqV205_ani100_cHIGH_stTrue_r9_0.70	393.72	207.33	00:02:01.710000	1120813204	12	4.93
GTDBr202RefSeqV205_ABRF_MGRG_Normal_0.35	78.48	38.44	00:00:16.280000	103123604	12	7.17
GTDBr202RefSeqV205_ani95_cLOW_stTrue_r4_0.70	374.73	137.64	00:01:20.840000	695503468	12	6.33
GTDBr202RefSeqV205_MGRG_nanopore_b4.fail.2d_0.80	0.46	3.85	00:00:04.160000	19934812	12	1.03
GTDBr202RefSeqV205_ani100_cLOW_stTrue_r5_0.10	409.65	196.2	00:01:58.520000	1117681180	12	5.11
GTDBr202RefSeqV205_Huttenhower_LC1_0.75	4.15	27.91	00:00:11.600000	147509820	12	2.76
GTDBr202RefSeqV205_ani97_cHIGH_stFalse_r9_0.80	376.99	197.22	00:01:50.670000	1099562740	12	5.18
GTDBr202RefSeqV205_ani95_cLOW_stTrue_r2_0.20	356.68	131.67	00:01:18.070000	588143304	12	6.25
GTDBr202RefSeqV205_MGRG_nanopore_R6_2d_fail_0.85	3.3	33.81	00:00:14.120000	190376708	12	2.62
GTDBr202RefSeqV205_Huttenhower_LC5_1.00	4.36	27.58	00:00:11.680000	147459672	12	2.73
GTDBr202RefSeqV205_ani100_cLOW_stTrue_r3_0.40	379.81	202.7	00:01:58.500000	1115171764	12	4.91
GTDBr202RefSeqV205_Huttenhower_LC7_0.25	3.9	25.53	00:00:10.680000	136682392	12	2.75
GTDBr202RefSeqV205_ani100_cLOW_stFalse_r8_0.60	365.57	200.64	00:01:57.890000	1090007636	12	4.8
GTDBr202RefSeqV205_Mavromatis_simLC_0.30	21.18	98.95	00:00:42.530000	551048728	12	2.82
GTDBr202RefSeqV205_ani97_cLOW_stFalse_r4_0.90	381.6	177.94	00:01:43.430000	1051705520	12	5.4
GTDBr202RefSeqV205_ani97_cLOW_stFalse_r3_0.10	364.34	187.97	00:01:52.060000	1095813100	12	4.92
GTDBr202RefSeqV205_ani97_cHIGH_stTrue_r4_0.50	363.52	196.73	00:01:51.420000	1111607208	12	5.02
GTDBr202RefSeqV205_ani95_cLOW_stFalse_r9_0.95	396.73	139.59	00:01:26.010000	669642448	12	6.23
GTDBr202RefSeqV205_ani100_cHIGH_stFalse_r5_0.20	372.58	202.32	00:01:57.540000	1108858424	12	4.89
GTDBr202RefSeqV205_ani97_cHIGH_stFalse_r8_0.50	382.41	200.08	00:01:52	1095831432	12	5.2
GTDBr202RefSeqV205_ani97_cLOW_stTrue_r0_0.30	378.62	219.21	00:02:01.120000	1105059024	12	4.93
GTDBr202RefSeqV205_ani99_cLOW_stFalse_r4_0.00	374.68	204.01	00:02:04.510000	1114807864	12	4.64
GTDBr202RefSeqV205_Huttenhower_LC8_0.25	4.25	29.4	00:00:12.330000	157309240	12	2.72
GTDBr202RefSeqV205_ani99_cHIGH_stTrue_r3_0.40	381.76	203.75	00:02:00.400000	1121675796	12	4.86
GTDBr202RefSeqV205_ani99_cHIGH_stFalse_r5_0.40	392.06	205.68	00:02:01.100000	1120066220	12	4.93
GTDBr202RefSeqV205_ani100_cHIGH_stTrue_r0_0.20	411.01	206.56	00:02:04.610000	1121829592	12	4.95
GTDBr202RefSeqV205_ani100_cLOW_stFalse_r7_0.60	364.22	203.97	00:01:58.690000	1108202996	12	4.78
GTDBr202RefSeqV205_ani95_cLOW_stFalse_r1_0.15	410.7	207.01	00:02:04.850000	1068513840	12	4.94
GTDBr202RefSeqV205_ani95_cLOW_stFalse_r6_0.95	398.66	114.9	00:01:13.180000	541689320	12	7.01
GTDBr202RefSeqV205_UnAmbiguouslyMapped_ds.gut_0.00	8.65	40.6	00:00:17.910000	235901588	12	2.74
GTDBr202RefSeqV205_Mavromatis_simMC_0.45	25.39	110.76	00:00:46.810000	612300328	12	2.9
GTDBr202RefSeqV205_UnAmbiguouslyMapped_ds.hous1_0.80	12.73	69.67	00:00:29.900000	419684820	12	2.75
GTDBr202RefSeqV205_ani99_cLOW_stFalse_r3_0.80	376.88	197.61	00:01:51.430000	1097752136	12	5.15
GTDBr202RefSeqV205_ani97_cHIGH_stFalse_r7_0.50	396.9	197.69	00:01:55.330000	1090531944	12	5.15
GTDBr202RefSeqV205_ani99_cLOW_stTrue_r5_0.55	394.55	205.06	00:02:00	1117551216	12	4.99
GTDBr202RefSeqV205_Raiphy_eval_RAIphy_0.20	24.72	106.67	00:00:47	638730440	12	2.79
GTDBr202RefSeqV205_ani97_cLOW_stFalse_r7_0.05	351.43	197.15	00:01:54.060000	1091410112	12	4.8
GTDBr202RefSeqV205_ani97_cHIGH_stTrue_r0_0.45	399.58	199.47	00:01:55.300000	1104022016	12	5.19
GTDBr202RefSeqV205_JGI_SRR033547_0.85	0.11	0.02	00:00:00.050000	145172	12	2.47
GTDBr202RefSeqV205_MGRG_nanopore_b9.fail.2d_0.55	0.13	0.57	00:00:00.610000	2850176	12	1.15
GTDBr202RefSeqV205_ani100_cHIGH_stFalse_r1_0.35	352.84	175.51	00:01:44.420000	1001693692	12	5.05
GTDBr202RefSeqV205_ani99_cLOW_stFalse_r8_0.95	362.38	213.86	00:01:56.350000	1087566560	12	4.95
GTDBr202RefSeqV205_ani97_cLOW_stTrue_r6_1.00	399.77	200.96	00:01:56.410000	1114173924	12	5.16
GTDBr202RefSeqV205_UnAmbiguouslyMapped_ds.soil_0.40	43.38	161.74	00:01:11.240000	926862408	12	2.87
GTDBr202RefSeqV205_ani97_cLOW_stTrue_r4_0.25	390.93	201.95	00:01:58.690000	1107090256	12	4.99
GTDBr202RefSeqV205_ani95_cLOW_stTrue_r6_0.35	362.37	151.08	00:01:26.740000	738268240	12	5.91
GTDBr202RefSeqV205_ani100_cLOW_stTrue_r7_0.55	372.11	204.03	00:01:58.410000	1098127228	12	4.86
GTDBr202RefSeqV205_ani99_cHIGH_stTrue_r8_0.55	394.56	214.31	00:02:02.980000	1120516392	12	4.95
GTDBr202RefSeqV205_Huttenhower_LC3_0.30	4.38	26.26	00:00:11.040000	140746200	12	2.77
GTDBr202RefSeqV205_NegControl_LM_0.00	22.75	218.88	00:01:39.020000	792940948	12	2.44
GTDBr202RefSeqV205_ani97_cLOW_stFalse_r0_0.85	367.57	199.22	00:01:55.200000	1097408420	12	4.91
GTDBr202RefSeqV205_RH_S002__insert_270_0.25	2948.65	273.55	00:05:39.230000	1124249128	12	9.49
GTDBr202RefSeqV205_ani95_cLOW_stFalse_r2_0.80	369.41	138.84	00:01:21.760000	689166624	12	6.21
GTDBr202RefSeqV205_BMI_bmi_reads_0.20	95.89	112.73	00:00:46.650000	491793552	12	4.47
GTDBr202RefSeqV205_JGI_SRR033548_0.85	1.3	9.27	00:00:05.620000	45892848	12	1.87
GTDBr202RefSeqV205_MGRG_nanopore_b7.pass.2d_0.05	0.41	2.95	00:00:03.480000	14433736	12	0.96
GTDBr202RefSeqV205_MGRG_nanopore_b1.pass.2d_0.20	0.16	0.33	00:00:00.400000	1641848	12	1.23
GTDBr202RefSeqV205_ani97_cLOW_stFalse_r8_0.05	377.9	200.82	00:01:58.730000	1074388368	12	4.87
GTDBr202RefSeqV205_RL_S001__insert_270_0.40	2890.59	271.69	00:05:32.790000	1123781880	12	9.5
GTDBr202RefSeqV205_NA12878_NegControl_SL126486_0_0.80	477.22	200.55	00:01:56.850000	1037848984	12	5.8
GTDBr202RefSeqV205_MGRG_nanopore_b8.fail.2d_0.15	1.67	16.95	00:00:08.890000	95464120	12	2.09
GTDBr202RefSeqV205_RH_S001__insert_270_0.45	3015.42	263.21	00:05:42.850000	1123577856	12	9.56
GTDBr202RefSeqV205_ani97_cLOW_stTrue_r9_1.00	387.89	201.1	00:01:58.540000	1115418668	12	4.96
GTDBr202RefSeqV205_ani99_cLOW_stFalse_r7_0.95	394.53	196.34	00:01:52.990000	1083554788	12	5.22
GTDBr202RefSeqV205_ani97_cHIGH_stFalse_r3_0.45	367.47	178.84	00:01:43.500000	1047341980	12	5.27
GTDBr202RefSeqV205_ani99_cLOW_stTrue_r1_0.40	347.3	201.76	00:01:53.540000	1087096216	12	4.83
GTDBr202RefSeqV205_ani99_cLOW_stFalse_r0_0.15	371.25	190.28	00:01:53.790000	1027666696	12	4.93
GTDBr202RefSeqV205_UnAmbiguouslyMapped_ds.hous2_0.15	8.55	46.77	00:00:20.120000	279670232	12	2.74
GTDBr202RefSeqV205_ani99_cHIGH_stTrue_r7_0.55	398.91	210.23	00:02:05.110000	1122029584	12	4.86
GTDBr202RefSeqV205_ani100_cLOW_stTrue_r8_0.55	393.92	207.51	00:02:02.280000	1117091664	12	4.91
GTDBr202RefSeqV205_ani99_cHIGH_stFalse_r1_0.55	400.48	206.9	00:02:01.590000	1117055864	12	4.99
GTDBr202RefSeqV205_ani95_cLOW_stTrue_r9_0.35	369.67	150.27	00:01:29.230000	786683516	12	5.82
GTDBr202RefSeqV205_ani100_cHIGH_stTrue_r4_0.35	399.42	212.25	00:02:02.490000	1120249196	12	4.99
GTDBr202RefSeqV205_ani100_cLOW_stFalse_r3_0.75	379	202.57	00:01:59.100000	1107161792	12	4.88
GTDBr202RefSeqV205_UnAmbiguouslyMapped_ds.7_0.55	80.07	193.98	00:01:28.100000	1084822276	12	3.11
GTDBr202RefSeqV205_ani95_cLOW_stFalse_r5_0.00	465.09	850.65	00:17:38.520000	825105164	12	1.24
GTDBr202RefSeqV205_MGRG_nanopore_b1.fail.2d_0.10	0.2	1.55	00:00:01.620000	7640696	12	1.07
GTDBr202RefSeqV205_ani95_cLOW_stFalse_r1_1.00	420.71	205.53	00:02:03.290000	800630800	12	5.07
GTDBr202RefSeqV205_RH_S005__insert_270_0.75	2975.23	267.13	00:05:40.480000	1122853456	12	9.52
GTDBr202RefSeqV205_ani100_cHIGH_stTrue_r2_0.10	390.21	208.95	00:02:03.180000	1122416324	12	4.86
GTDBr202RefSeqV205_ani100_cLOW_stFalse_r5_0.50	356.29	196.99	00:01:54.190000	1081473796	12	4.84
GTDBr202RefSeqV205_JGI_SRR033549_0.20	26.24	74.08	00:00:30.560000	393213824	12	3.28
GTDBr202RefSeqV205_ani95_cLOW_stFalse_r3_0.25	384.17	141.57	00:01:23.950000	753773120	12	6.26
GTDBr202RefSeqV205_MGRG_nanopore_b7.fail.2d_0.35	2.49	24.23	00:00:11.360000	136531608	12	2.35
GTDBr202RefSeqV205_MGRG_nanopore_b8.pass.2d_0.25	0.12	0.39	00:00:00.420000	1790872	12	1.22
GTDBr202RefSeqV205_ani99_cLOW_stFalse_r6_0.30	372.2	198.83	00:01:57.780000	1108321288	12	4.84
GTDBr202RefSeqV205_NegControl_MH1_0.85	18.44	137.12	00:00:58.550000	794145392	12	2.65
GTDBr202RefSeqV205_ani99_cHIGH_stTrue_r1_0.70	408.48	215.2	00:02:05.850000	1120416464	12	4.95
GTDBr202RefSeqV205_ani99_cHIGH_stFalse_r7_0.70	401.65	201.61	00:01:57.510000	1120285816	12	5.13
GTDBr202RefSeqV205_MGRG_nanopore_R6_2d_pass_0.30	16.77	108.19	00:00:44.170000	596506744	12	2.82
GTDBr202RefSeqV205_ani95_cLOW_stTrue_r8_0.90	381.44	158.48	00:01:32.300000	768260204	12	5.84
GTDBr202RefSeqV205_ani97_cHIGH_stFalse_r5_0.60	381.98	193.87	00:01:47.220000	1075952992	12	5.37
GTDBr202RefSeqV205_ani100_cHIGH_stFalse_r8_0.10	381.86	199.61	00:01:55.490000	1120377432	12	5.03
GTDBr202RefSeqV205_ani99_cLOW_stTrue_r7_0.65	361.31	202.92	00:01:57.010000	1112295844	12	4.82
GTDBr202RefSeqV205_ani97_cHIGH_stTrue_r9_0.60	382.9	199.54	00:01:56.420000	1114238640	12	5
GTDBr202RefSeqV205_ani100_cHIGH_stTrue_r5_0.90	398.19	203.51	00:02:01.040000	1122078736	12	4.97
GTDBr202RefSeqV205_MGRG_nanopore_b9.pass.2d_0.65	0.11	0.01	00:00:00.040000	51600	12	2.9
GTDBr202RefSeqV205_NA12878_NegControl_SL126488_0_0.90	316.32	203.85	00:01:48.240000	1100651012	12	4.8
GTDBr202RefSeqV205_Huttenhower_HC1_0.85	16.59	85.03	00:00:34	432726648	12	2.98
GTDBr202RefSeqV205_ani95_cLOW_stTrue_r0_0.10	427.2	248.49	00:03:07.030000	668570932	12	3.61
GTDBr202RefSeqV205_ani97_cLOW_stTrue_r5_0.80	370.41	202.26	00:01:58.850000	1115910588	12	4.81
GTDBr202RefSeqV205_ani99_cHIGH_stFalse_r8_0.70	405.85	195.08	00:01:54.840000	1121087136	12	5.23
GTDBr202RefSeqV205_ani100_cLOW_stTrue_r1_0.70	369.38	205.61	00:01:59.520000	1105781448	12	4.81
GTDBr202RefSeqV205_Huttenhower_LC5_0.15	4.48	28	00:00:11.620000	147475760	12	2.79
GTDBr202RefSeqV205_ani99_cLOW_stFalse_r9_0.30	383.61	194.23	00:01:53.720000	1027043328	12	5.08
GTDBr202RefSeqV205_ani100_cHIGH_stFalse_r0_0.90	362.13	164.25	00:01:33.970000	889090952	12	5.6
GTDBr202RefSeqV205_ani99_cLOW_stTrue_r8_0.65	363.03	205.21	00:01:58.880000	1115951376	12	4.77
GTDBr202RefSeqV205_ani100_cHIGH_stFalse_r7_0.10	391.72	202	00:01:56.260000	1118558744	12	5.1
GTDBr202RefSeqV205_Huttenhower_LC2_0.95	4.27	29.19	00:00:12.080000	153291184	12	2.77
GTDBr202RefSeqV205_ani97_cLOW_stTrue_r2_0.00	407.55	204.28	00:01:57.810000	1106611336	12	5.19
GTDBr202RefSeqV205_ani95_cLOW_stTrue_r7_0.90	378.92	157.1	00:01:30.240000	755469484	12	5.93
GTDBr202RefSeqV205_ani97_cLOW_stFalse_r1_0.20	395.95	182.29	00:01:45.890000	1033560592	12	5.46
GTDBr202RefSeqV205_ani97_cHIGH_stTrue_r6_0.60	415.4	196	00:01:52.950000	1112770132	12	5.41
GTDBr202RefSeqV205_NA12878_NegControl_SL126487_0_0.20	730.5	221.21	00:02:24.330000	1093337144	12	6.59
GTDBr202RefSeqV205_ani97_cLOW_stTrue_r9_0.15	389.96	202.25	00:01:56.580000	1115650508	12	5.07
GTDBr202RefSeqV205_MGRG_nanopore_b8.fail.2d_1.00	1.68	17.37	00:00:09.440000	95464200	12	2.01
GTDBr202RefSeqV205_NegControl_MH2_0.10	17.58	135.67	00:00:58.010000	795101228	12	2.64
GTDBr202RefSeqV205_ani97_cHIGH_stFalse_r1_0.75	371.06	172.47	00:01:42.110000	983669440	12	5.32
GTDBr202RefSeqV205_ani99_cLOW_stTrue_r3_0.70	397.09	212	00:01:58.230000	1111489184	12	5.15
GTDBr202RefSeqV205_ABRF_MGRG_1ng_0.65	81.44	39.2	00:00:15.400000	83619256	12	7.83
GTDBr202RefSeqV205_ani100_cHIGH_stTrue_r1_0.85	388.28	199.87	00:01:52.290000	1122053576	12	5.23
GTDBr202RefSeqV205_ani100_cHIGH_stTrue_r6_0.05	383.13	206.55	00:02:07.470000	1122328292	12	4.62
GTDBr202RefSeqV205_ani100_cLOW_stFalse_r1_0.45	360.96	200.91	00:01:55.350000	1091897620	12	4.87
GTDBr202RefSeqV205_ani95_cLOW_stFalse_r7_0.30	335.98	103.07	00:01:03.200000	472854312	12	6.94
GTDBr202RefSeqV205_MGRG_nanopore_b3.fail.2d_0.90	0.13	0.2	00:00:00.250000	988652	12	1.35
GTDBr202RefSeqV205_ani99_cLOW_stFalse_r2_0.25	364.76	193.12	00:01:54.420000	1087908320	12	4.87
GTDBr202RefSeqV205_ani99_cHIGH_stTrue_r5_0.65	413.6	205.72	00:01:55.300000	1119248252	12	5.37
GTDBr202RefSeqV205_UnAmbiguouslyMapped_ds.hous2_1.00	8.43	46.38	00:00:20.940000	279704320	12	2.61
GTDBr202RefSeqV205_ani99_cHIGH_stFalse_r3_0.65	378.1	206.67	00:01:59.640000	1119823344	12	4.88
GTDBr202RefSeqV205_ani99_cLOW_stFalse_r0_1.00	353.62	186.53	00:01:47.820000	1029938816	12	5
GTDBr202RefSeqV205_ani100_cHIGH_stFalse_r3_0.05	429.66	572.46	00:07:46.560000	1073739692	12	2.14
GTDBr202RefSeqV205_Huttenhower_LC6_0.80	4.31	27.77	00:00:11.550000	148187056	12	2.77
GTDBr202RefSeqV205_ani97_cLOW_stTrue_r6_0.15	361.39	192.58	00:01:54.910000	1114086800	12	4.82
GTDBr202RefSeqV205_ani95_cLOW_stTrue_r3_0.85	370.16	133.36	00:01:19.120000	634946284	12	6.36
GTDBr202RefSeqV205_Huttenhower_HC2_0.10	16.56	95.75	00:00:43.610000	449187012	12	2.57
GTDBr202RefSeqV205_ani97_cLOW_stFalse_r5_0.35	372.58	207.85	00:02:03.320000	1103666208	12	4.7
GTDBr202RefSeqV205_ani97_cHIGH_stTrue_r2_0.75	424.17	200.26	00:01:58.620000	1109077620	12	5.26
GTDBr202RefSeqV205_ABRF_MGRG_Half_0.45	80.56	40.44	00:00:16.660000	100621188	12	7.26
GTDBr202RefSeqV205_ani95_cLOW_stFalse_r8_0.30	371	88.91	00:01:01.690000	401654732	12	7.45
GTDBr202RefSeqV205_ani100_cHIGH_stTrue_r9_0.05	380.51	207.25	00:02:01.110000	1122605116	12	4.85
GTDBr202RefSeqV205_ABRF_MGRG_Normal_0.40	76.75	37.02	00:00:16.060000	103185016	12	7.08
GTDBr202RefSeqV205_ani95_cLOW_stTrue_r4_0.05	482.94	945.58	00:15:15.390000	695000528	12	1.56
GTDBr202RefSeqV205_ani97_cLOW_stTrue_r1_0.95	339.96	195.44	00:01:49.860000	1110897396	12	4.87
GTDBr202RefSeqV205_ani100_cLOW_stTrue_r5_0.65	411.12	198.45	00:01:57.300000	1116391084	12	5.19
GTDBr202RefSeqV205_Huttenhower_LC1_0.00	8.74	228.63	00:02:24.270000	147415528	12	1.64
GTDBr202RefSeqV205_ani100_cHIGH_stFalse_r4_0.85	390.6	191.8	00:01:51.850000	1096728232	12	5.2
GTDBr202RefSeqV205_ZymoMock_0.90	316.01	153.81	00:01:26.300000	812594316	12	5.44
GTDBr202RefSeqV205_ani95_cLOW_stFalse_r4_0.90	373.97	155.53	00:01:31.920000	805445196	12	5.76
GTDBr202RefSeqV205_ani97_cHIGH_stTrue_r9_0.55	365.38	204.06	00:01:55.940000	1114257044	12	4.91
GTDBr202RefSeqV205_ani100_cHIGH_stFalse_r8_0.25	387.79	199.92	00:01:56.340000	1120383240	12	5.05
GTDBr202RefSeqV205_ani99_cLOW_stTrue_r7_0.50	369.24	203.61	00:01:56.430000	1110746436	12	4.92
GTDBr202RefSeqV205_ani97_cHIGH_stFalse_r5_0.55	368.37	205.47	00:01:48.750000	1068586240	12	5.27
GTDBr202RefSeqV205_ani99_cLOW_stFalse_r1_0.85	366.14	202.72	00:01:56.810000	1100782852	12	4.86
GTDBr202RefSeqV205_ani99_cLOW_stFalse_r6_0.05	381.48	205.35	00:02:04.590000	1108244828	12	4.71
GTDBr202RefSeqV205_MGRG_nanopore_b8.pass.2d_0.10	0.13	0.39	00:00:00.430000	1790896	12	1.2
GTDBr202RefSeqV205_ani99_cHIGH_stTrue_r1_0.45	388.6	230.57	00:02:04.760000	1114769440	12	4.96
GTDBr202RefSeqV205_MGRG_nanopore_R6_2d_pass_0.05	16.66	109.44	00:00:45.590000	596425992	12	2.76
GTDBr202RefSeqV205_ani99_cHIGH_stFalse_r7_0.45	401.01	201.69	00:01:53.750000	1119755076	12	5.29
GTDBr202RefSeqV205_ani100_cHIGH_stTrue_r2_0.25	362.67	204.13	00:01:58.010000	1122006676	12	4.8
GTDBr202RefSeqV205_ani97_cLOW_stFalse_r9_0.95	352.08	194.25	00:01:48.680000	1072572744	12	5.02
GTDBr202RefSeqV205_RH_S005__insert_270_0.40	2927.69	271.8	00:05:35.620000	1123719592	12	9.53
GTDBr202RefSeqV205_MGRG_nanopore_b1.fail.2d_0.25	0.28	1.46	00:00:01.630000	7643184	12	1.07
GTDBr202RefSeqV205_ani100_cLOW_stFalse_r5_0.65	376.53	196.27	00:01:56.470000	1081748912	12	4.91
GTDBr202RefSeqV205_MGRG_nanopore_b7.fail.2d_0.00	4.56	156.44	00:01:48.120000	136558564	12	1.48
GTDBr202RefSeqV205_ani95_cLOW_stFalse_r3_0.10	373.91	147.94	00:01:29.680000	753651912	12	5.81
GTDBr202RefSeqV205_JGI_SRR033549_0.15	26.73	74.04	00:00:30.630000	393224408	12	3.28
GTDBr202RefSeqV205_ani100_cHIGH_stTrue_r0_1.00	385.46	198.89	00:01:55.650000	1121996916	12	5.05
GTDBr202RefSeqV205_ani97_cLOW_stFalse_r1_0.15	377.84	190.39	00:01:45.950000	1034079056	12	5.36
GTDBr202RefSeqV205_ani97_cHIGH_stTrue_r6_0.55	417.16	205.03	00:01:59.900000	1112322320	12	5.18
GTDBr202RefSeqV205_NA12878_NegControl_SL126487_0_0.15	713.19	215.03	00:02:22.330000	1093354472	12	6.52
GTDBr202RefSeqV205_ani99_cLOW_stTrue_r8_0.50	360.99	198.74	00:01:56.060000	1117190852	12	4.82
GTDBr202RefSeqV205_ani100_cHIGH_stFalse_r7_0.25	398.77	200.51	00:01:57.540000	1118544452	12	5.09
GTDBr202RefSeqV205_ani97_cLOW_stTrue_r2_0.35	385.21	198.87	00:01:54.780000	1109788824	12	5.08
GTDBr202RefSeqV205_ani100_cHIGH_stFalse_r5_1.00	410.25	202.39	00:01:56.780000	1109539528	12	5.24
GTDBr202RefSeqV205_ani95_cLOW_stTrue_r0_0.25	398.78	145.62	00:01:31.900000	672715416	12	5.92
GTDBr202RefSeqV205_ani99_cHIGH_stFalse_r8_0.45	399.22	194.37	00:01:58.560000	1121147444	12	5
GTDBr202RefSeqV205_Huttenhower_LC5_0.20	4.45	27.83	00:00:11.710000	147564196	12	2.75
GTDBr202RefSeqV205_ani100_cLOW_stTrue_r1_0.45	364.08	202.07	00:01:56.820000	1106967740	12	4.84
GTDBr202RefSeqV205_ani99_cLOW_stFalse_r9_0.05	371.11	188.98	00:01:52.310000	1041625124	12	4.98
GTDBr202RefSeqV205_ani95_cLOW_stTrue_r2_1.00	380.91	130.68	00:01:17.980000	589840152	12	6.56
GTDBr202RefSeqV205_MGRG_nanopore_b9.pass.2d_0.50	0.11	0.01	00:00:00.040000	51720	12	2.77
GTDBr202RefSeqV205_ani97_cLOW_stFalse_r6_0.95	367.75	185.48	00:01:45.400000	1102652364	12	5.24
GTDBr202RefSeqV205_ani99_cLOW_stFalse_r2_0.10	375.01	192.92	00:01:56.250000	1087693316	12	4.88
GTDBr202RefSeqV205_ani99_cHIGH_stTrue_r5_0.50	396.7	207.54	00:02:02.440000	1121195884	12	4.93
GTDBr202RefSeqV205_ani99_cHIGH_stFalse_r3_0.50	397.39	227.14	00:01:59.130000	1107368084	12	5.24
GTDBr202RefSeqV205_ani100_cHIGH_stTrue_r6_0.30	403.18	209.73	00:01:58.120000	1119782652	12	5.18
GTDBr202RefSeqV205_ani100_cLOW_stFalse_r1_0.70	359.27	201.49	00:01:56.810000	1089914376	12	4.8
GTDBr202RefSeqV205_ani95_cLOW_stFalse_r7_0.05	424.03	529.59	00:12:17.040000	471199220	12	1.29
GTDBr202RefSeqV205_ani95_cLOW_stFalse_r0_0.85	397.57	200.1	00:02:01.190000	1101114552	12	4.93
GTDBr202RefSeqV205_MGRG_nanopore_b1.pass.2d_1.00	0.13	0.34	00:00:00.390000	1642560	12	1.24
GTDBr202RefSeqV205_ABRF_MGRG_1ng_0.50	86.86	40.5	00:00:16.340000	83679132	12	7.79
GTDBr202RefSeqV205_BMI_bmi_reads_1.00	94.96	111.36	00:00:46.120000	491708108	12	4.47
GTDBr202RefSeqV205_ani97_cLOW_stTrue_r9_0.20	402.89	190.8	00:01:53.900000	1115623104	12	5.21
GTDBr202RefSeqV205_NegControl_MH2_0.25	18.39	135.83	00:00:57.730000	795169480	12	2.67
GTDBr202RefSeqV205_ani99_cLOW_stTrue_r3_0.45	376.09	204.38	00:01:56.930000	1121263688	12	4.96
GTDBr202RefSeqV205_ani97_cHIGH_stFalse_r1_0.40	380.3	176.13	00:01:42.050000	983212440	12	5.45
GTDBr202RefSeqV205_ani99_cLOW_stFalse_r5_0.90	357.02	188.97	00:01:50.760000	1095518844	12	4.92
GTDBr202RefSeqV205_ani95_cLOW_stTrue_r4_0.30	377.83	153.1	00:01:26.050000	692478680	12	6.17
GTDBr202RefSeqV205_Huttenhower_LC1_0.35	4.25	27.61	00:00:11.720000	147298748	12	2.71
GTDBr202RefSeqV205_ani100_cLOW_stTrue_r5_0.50	375.57	207.52	00:02:00.810000	1114251976	12	4.82
GTDBr202RefSeqV205_ani95_cLOW_stFalse_r8_0.05	390.18	405.28	00:08:03.550000	400070056	12	1.64
GTDBr202RefSeqV205_RM2_S001__insert_270_0.90	3002.86	274.61	00:05:43.590000	1122596816	12	9.53
GTDBr202RefSeqV205_ABRF_MGRG_Normal_0.75	80.52	38.76	00:00:16.650000	103128136	12	7.16
GTDBr202RefSeqV205_ani100_cHIGH_stTrue_r9_0.30	413.13	206.53	00:02:00.730000	1120783636	12	5.13
GTDBr202RefSeqV205_ani97_cLOW_stFalse_r2_0.80	396.6	192.93	00:01:57.260000	1087742632	12	5.02
GTDBr202RefSeqV205_ani97_cLOW_stFalse_r5_0.00	363.21	199.99	00:01:53.810000	1105708520	12	4.94
GTDBr202RefSeqV205_ABRF_MGRG_Half_0.70	80.93	39.16	00:00:16.260000	100598440	12	7.38
GTDBr202RefSeqV205_ani97_cHIGH_stTrue_r2_0.40	396	196.16	00:01:51.420000	1109136116	12	5.31
GTDBr202RefSeqV205_Raiphy_eval_RAIphy_1.00	24.72	106.75	00:00:47.280000	638649536	12	2.78
GTDBr202RefSeqV205_ani100_cHIGH_stFalse_r3_0.30	367.23	189.48	00:01:49.240000	1075528268	12	5.09
GTDBr202RefSeqV205_ani97_cLOW_stTrue_r6_0.20	400.96	203.41	00:01:57.720000	1108342708	12	5.13
GTDBr202RefSeqV205_RH_S003__insert_270_0.80	3005.18	273.9	00:05:43.620000	1122745148	12	9.54
GTDBr202RefSeqV205_Huttenhower_HC2_0.25	16.88	86.58	00:00:34.920000	449106800	12	2.96
GTDBr202RefSeqV205_ani97_cHIGH_stFalse_r8_0.65	368.08	188.03	00:01:47.990000	1095829376	12	5.14
GTDBr202RefSeqV205_ani100_cHIGH_stFalse_r5_0.15	373.3	199.99	00:01:58.080000	1109179920	12	4.85
GTDBr202RefSeqV205_ani97_cLOW_stTrue_r0_0.05	388.59	202.56	00:01:59.490000	1113323008	12	4.94
GTDBr202RefSeqV205_ani95_cLOW_stTrue_r5_0.95	372.58	149.82	00:01:26.960000	731976292	12	6
GTDBr202RefSeqV205_ani97_cLOW_stFalse_r3_0.25	380.51	198.04	00:01:56.840000	1095615236	12	4.95
GTDBr202RefSeqV205_ani100_cHIGH_stTrue_r8_0.95	398.02	208.58	00:02:02.740000	1120904544	12	4.94
GTDBr202RefSeqV205_NA12878_NegControl_SL126487_0_1.00	725.65	217.54	00:02:22.500000	1092979392	12	6.61
GTDBr202RefSeqV205_ani97_cHIGH_stTrue_r4_0.65	412.82	197.29	00:01:56.290000	1111604600	12	5.24
GTDBr202RefSeqV205_ani97_cLOW_stFalse_r1_1.00	367.89	194.95	00:01:49.430000	1022066100	12	5.14
GTDBr202RefSeqV205_Mavromatis_simLC_0.05	20.78	103.1	00:00:44.020000	551164384	12	2.81
GTDBr202RefSeqV205_ani100_cLOW_stFalse_r8_0.55	376.69	189.87	00:01:51.590000	1089092576	12	5.07
GTDBr202RefSeqV205_ani95_cLOW_stTrue_r2_0.15	358.03	127.87	00:01:17.790000	588466532	12	6.24
GTDBr202RefSeqV205_ani97_cLOW_stTrue_r7_0.85	399.12	199.41	00:01:57.640000	1111907560	12	5.08
GTDBr202RefSeqV205_Huttenhower_LC7_0.10	4.31	25.72	00:00:11.060000	136837104	12	2.71
GTDBr202RefSeqV205_ani100_cLOW_stTrue_r3_0.75	394.23	202.64	00:01:57.380000	1110081200	12	5.08
GTDBr202RefSeqV205_ani100_cHIGH_stFalse_r2_0.95	382.82	189.18	00:01:50.970000	1051571280	12	5.15
GTDBr202RefSeqV205_Mavromatis_simMC_0.70	24.94	112.69	00:00:47.530000	612398636	12	2.89
GTDBr202RefSeqV205_Carma_eval_carma_0.90	1.59	12.42	00:00:08.690000	54400616	12	1.61
GTDBr202RefSeqV205_BioPool_0.95	18.89	32.38	00:00:10.410000	100358660	12	4.92
GTDBr202RefSeqV205_ani99_cLOW_stTrue_r5_0.60	381.16	205.82	00:01:59.870000	1117809208	12	4.89
GTDBr202RefSeqV205_ani97_cHIGH_stFalse_r7_0.65	387.16	194.16	00:01:54.100000	1091022408	12	5.09
GTDBr202RefSeqV205_MGRG_nanopore_b3.pass.2d_0.95	0.11	0.03	00:00:00.060000	132148	12	2.42
GTDBr202RefSeqV205_RM1_S002__insert_5000_0.95	1006.37	227.62	00:02:54.130000	1122532048	12	7.08
GTDBr202RefSeqV205_UnAmbiguouslyMapped_ds.gut_0.35	8.15	39.53	00:00:17.520000	235843896	12	2.72
GTDBr202RefSeqV205_ani100_cHIGH_stTrue_r7_0.95	399.44	203.36	00:02:00.960000	1122082284	12	4.98
GTDBr202RefSeqV205_ani100_cHIGH_stTrue_r0_0.15	381.64	200.64	00:02:01.800000	1122045516	12	4.78
GTDBr202RefSeqV205_JGI_SRR033549_1.00	26.44	73.51	00:00:30.250000	393210724	12	3.3
GTDBr202RefSeqV205_ani100_cLOW_stFalse_r7_0.55	363.64	204.32	00:01:58.690000	1107839580	12	4.78
GTDBr202RefSeqV205_ani95_cLOW_stFalse_r1_0.20	417.69	204.7	00:02:04.850000	1066646304	12	4.98
GTDBr202RefSeqV205_ani99_cLOW_stFalse_r4_0.35	372.98	201.25	00:01:58.400000	1115658448	12	4.84
GTDBr202RefSeqV205_ani99_cHIGH_stTrue_r3_0.75	399.32	212.31	00:02:09.150000	1121309108	12	4.73
GTDBr202RefSeqV205_Huttenhower_LC8_0.10	4.2	29.43	00:00:12.620000	157305564	12	2.66
GTDBr202RefSeqV205_ani99_cHIGH_stFalse_r5_0.75	385.96	207.42	00:02:02.230000	1120472256	12	4.85
GTDBr202RefSeqV205_ani97_cLOW_stTrue_r8_0.85	374.19	208.45	00:01:56.380000	1112214964	12	5
GTDBr202RefSeqV205_NegControl_LM_0.35	17.59	134.6	00:00:57.460000	793156704	12	2.64
GTDBr202RefSeqV205_RH_S002__insert_270_0.10	2742.25	261.1	00:05:20.260000	1124255560	12	9.37
GTDBr202RefSeqV205_ani95_cLOW_stTrue_r6_0.00	445.65	527.48	00:05:56.630000	743846144	12	2.72
GTDBr202RefSeqV205_ani97_cLOW_stTrue_r3_0.90	381.91	196.84	00:01:56.220000	1111185236	12	4.97
GTDBr202RefSeqV205_Huttenhower_LC3_0.05	4.31	27.17	00:00:12.150000	140798188	12	2.59
GTDBr202RefSeqV205_ani100_cLOW_stTrue_r7_0.60	380.96	200.14	00:01:58.360000	1098866200	12	4.9
GTDBr202RefSeqV205_ani99_cHIGH_stTrue_r8_0.60	389.15	206.58	00:02:07.530000	1122030276	12	4.67
GTDBr202RefSeqV205_UnAmbiguouslyMapped_ds.nycsm_0.95	8.77	42.6	00:00:18.570000	255357748	12	2.76
GTDBr202RefSeqV205_ani100_cHIGH_stFalse_r6_0.80	360.98	200.46	00:01:53.970000	1115134916	12	4.92
GTDBr202RefSeqV205_ani100_cHIGH_stFalse_r1_0.00	566.73	2081.6	00:35:05.120000	1001079000	12	1.25
GTDBr202RefSeqV205_UnAmbiguouslyMapped_ds.soil_0.75	45.1	163.73	00:01:11.310000	926799096	12	2.92
GTDBr202RefSeqV205_Huttenhower_LC4_0.85	4.26	25.8	00:00:10.950000	138097684	12	2.74
GTDBr202RefSeqV205_ani97_cLOW_stTrue_r4_0.10	392.08	210	00:02:00.610000	1108270348	12	4.99
GTDBr202RefSeqV205_ani95_cLOW_stTrue_r1_0.80	362.2	117.56	00:01:07.330000	519698464	12	7.12
GTDBr202RefSeqV205_ani97_cLOW_stFalse_r7_0.30	347.31	191.94	00:01:50.700000	1091691236	12	4.87
GTDBr202RefSeqV205_Raiphy_eval_RAIphy_0.15	24.63	106.9	00:00:47.230000	638655760	12	2.78
GTDBr202RefSeqV205_ani97_cHIGH_stTrue_r0_0.70	382.8	198.95	00:01:55.440000	1103984288	12	5.03
GTDBr202RefSeqV205_MGRG_nanopore_b9.fail.2d_0.60	0.17	0.57	00:00:00.650000	2850792	12	1.14
GTDBr202RefSeqV205_ani100_cHIGH_stTrue_r4_0.00	372.53	205.11	00:02:02.650000	1122572476	12	4.7
GTDBr202RefSeqV205_ani100_cLOW_stFalse_r3_0.40	344.15	198.82	00:01:55.380000	1108283176	12	4.7
GTDBr202RefSeqV205_UnAmbiguouslyMapped_ds.7_0.60	81.06	217.21	00:01:50.340000	1084865868	12	2.7
GTDBr202RefSeqV205_ani95_cLOW_stFalse_r5_0.35	411.18	161.2	00:01:37.290000	833414388	12	5.88
GTDBr202RefSeqV205_UnAmbiguouslyMapped_ds.buccal_0.85	9.03	22.17	00:00:09.990000	125978632	12	3.12
GTDBr202RefSeqV205_ani99_cLOW_stFalse_r0_0.20	379.92	186.95	00:01:51.220000	1029606384	12	5.09
GTDBr202RefSeqV205_ani100_cHIGH_stFalse_r9_0.80	384.35	195.53	00:01:58.920000	1121330412	12	4.87
GTDBr202RefSeqV205_ani99_cHIGH_stTrue_r7_0.60	411.38	209.05	00:02:05.120000	1121999800	12	4.95
GTDBr202RefSeqV205_ani100_cLOW_stTrue_r8_0.60	379.44	203.85	00:01:50.960000	1106221656	12	5.25
GTDBr202RefSeqV205_UnAmbiguouslyMapped_ds.hous2_0.20	8.27	45.69	00:00:20.140000	279677068	12	2.67
GTDBr202RefSeqV205_ani99_cHIGH_stFalse_r1_0.60	372.57	199.67	00:01:55.240000	1117048624	12	4.96
GTDBr202RefSeqV205_ani95_cLOW_stTrue_r9_0.00	441.59	437.28	00:04:57.830000	787916852	12	2.95
GTDBr202RefSeqV205_RH_S001__insert_270_0.70	3057.15	258.96	00:05:46.690000	1122932920	12	9.56
GTDBr202RefSeqV205_MGRG_nanopore_b8.fail.2d_0.20	1.76	17.19	00:00:09.140000	95451992	12	2.07
GTDBr202RefSeqV205_ani99_cLOW_stTrue_r1_0.75	376.42	212.46	00:01:58.210000	1085031588	12	4.98
GTDBr202RefSeqV205_ani97_cHIGH_stFalse_r3_0.70	371.88	201.29	00:01:49.200000	1044187360	12	5.24
GTDBr202RefSeqV205_BMI_bmi_reads_0.15	95.13	113.34	00:00:46.160000	491798168	12	4.51
GTDBr202RefSeqV205_MGRG_nanopore_b7.pass.2d_0.30	0.36	2.9	00:00:03.110000	14434356	12	1.04
GTDBr202RefSeqV205_MGRG_nanopore_b1.pass.2d_0.15	0.16	0.33	00:00:00.400000	1642548	12	1.23
GTDBr202RefSeqV205_RL_S001__insert_270_0.75	2845.79	270.8	00:05:28.270000	1122866224	12	9.49
GTDBr202RefSeqV205_ani97_cLOW_stFalse_r8_0.30	345.77	191.34	00:01:51.480000	1076261352	12	4.81
GTDBr202RefSeqV205_ani100_cHIGH_stTrue_r3_0.80	379.73	206.51	00:02:00.110000	1122095796	12	4.88
GTDBr202RefSeqV205_ani100_cLOW_stFalse_r2_0.90	363.35	201.37	00:01:58.950000	1107619796	12	4.74
GTDBr202RefSeqV205_ani97_cHIGH_stTrue_r9_0.20	401.1	196.18	00:01:56.900000	1114722476	12	5.1
GTDBr202RefSeqV205_ani99_cLOW_stTrue_r5_1.00	360.49	200.85	00:01:56.250000	1119851552	12	4.82
GTDBr202RefSeqV205_ani99_cLOW_stTrue_r7_0.25	369.37	204.04	00:01:59.500000	1111006924	12	4.79
GTDBr202RefSeqV205_ani100_cHIGH_stFalse_r8_0.50	388.35	204.52	00:01:56.240000	1120386052	12	5.1
GTDBr202RefSeqV205_ani97_cHIGH_stFalse_r5_0.20	396.18	191.6	00:01:51.010000	1073881812	12	5.29
GTDBr202RefSeqV205_ani99_cLOW_stFalse_r6_0.70	372.49	196.25	00:01:54.500000	1105930748	12	4.96
GTDBr202RefSeqV205_MGRG_nanopore_b8.pass.2d_0.65	0.14	0.37	00:00:00.420000	1790388	12	1.22
GTDBr202RefSeqV205_ani99_cHIGH_stTrue_r1_0.30	399.95	198.14	00:01:54.780000	1121337416	12	5.21
GTDBr202RefSeqV205_ani99_cHIGH_stFalse_r7_0.30	381.85	212.09	00:01:58.220000	1117702248	12	5.02
GTDBr202RefSeqV205_MGRG_nanopore_R6_2d_pass_0.70	16.65	108.83	00:00:45	596538112	12	2.78
GTDBr202RefSeqV205_RH_S005__insert_270_0.35	3045.12	272.39	00:05:45.750000	1123842764	12	9.59
GTDBr202RefSeqV205_ani100_cHIGH_stTrue_r2_0.50	390.8	210.62	00:02:01.340000	1121140384	12	4.95
GTDBr202RefSeqV205_MGRG_nanopore_b1.fail.2d_0.50	0.27	1.44	00:00:01.580000	7643184	12	1.07
GTDBr202RefSeqV205_ani100_cLOW_stFalse_r5_0.10	398.49	189.95	00:01:55.140000	1082066960	12	5.11
GTDBr202RefSeqV205_ani95_cLOW_stFalse_r3_0.65	375.73	151.04	00:01:28.040000	749976912	12	5.98
GTDBr202RefSeqV205_MGRG_nanopore_b7.fail.2d_0.75	2.75	24.75	00:00:11.690000	136564712	12	2.35
GTDBr202RefSeqV205_JGI_SRR033549_0.60	25.87	73.64	00:00:30.490000	393174000	12	3.26
GTDBr202RefSeqV205_ani97_cLOW_stFalse_r1_0.60	372.08	185.02	00:01:50.630000	1040643020	12	5.03
GTDBr202RefSeqV205_ani97_cHIGH_stTrue_r6_0.20	400.55	199.79	00:01:54.250000	1113292872	12	5.25
GTDBr202RefSeqV205_NA12878_NegControl_SL126487_0_0.60	726.3	217.87	00:02:22.610000	1093145788	12	6.62
GTDBr202RefSeqV205_ani100_cHIGH_stFalse_r7_0.50	387.23	201.99	00:01:56.230000	1118550432	12	5.06
GTDBr202RefSeqV205_ani99_cLOW_stTrue_r8_0.25	368.64	204.33	00:01:59.160000	1112503500	12	4.8
GTDBr202RefSeqV205_ani97_cLOW_stTrue_r2_0.40	388.44	197.66	00:01:55.520000	1110686576	12	5.07
GTDBr202RefSeqV205_ani95_cLOW_stTrue_r0_0.50	401.43	145.31	00:01:25.850000	670339868	12	6.36
GTDBr202RefSeqV205_ani99_cHIGH_stFalse_r8_0.30	389.16	193.58	00:01:53.720000	1121084908	12	5.12
GTDBr202RefSeqV205_Huttenhower_LC5_0.55	4.22	30.88	00:00:14.690000	147551748	12	2.38
GTDBr202RefSeqV205_ani100_cLOW_stTrue_r1_0.30	366.61	187.13	00:01:45.930000	1107647764	12	5.22
GTDBr202RefSeqV205_ani99_cLOW_stFalse_r9_0.70	363.98	179.45	00:01:48.800000	1041589928	12	4.99
GTDBr202RefSeqV205_MGRG_nanopore_b9.pass.2d_0.25	0.09	0.02	00:00:00.040000	51640	12	2.85
GTDBr202RefSeqV205_ani99_cLOW_stFalse_r2_0.65	386.82	198.48	00:01:58.300000	1088000784	12	4.94
GTDBr202RefSeqV205_ani99_cHIGH_stTrue_r5_0.25	354.76	204.98	00:01:56.560000	1121892852	12	4.8
GTDBr202RefSeqV205_ani99_cHIGH_stFalse_r1_1.00	387.31	220.38	00:02:01.300000	1102988264	12	5
GTDBr202RefSeqV205_ani99_cHIGH_stFalse_r3_0.25	387.17	211.38	00:01:57.990000	1112816128	12	5.07
GTDBr202RefSeqV205_ani99_cHIGH_stTrue_r7_1.00	395.47	202.71	00:02:01.040000	1122090344	12	4.94
GTDBr202RefSeqV205_ani100_cLOW_stTrue_r8_1.00	357.62	199.1	00:01:53.880000	1118095588	12	4.88
GTDBr202RefSeqV205_ani100_cHIGH_stTrue_r6_0.45	379.84	210.81	00:02:01.220000	1120061800	12	4.87
GTDBr202RefSeqV205_UnAmbiguouslyMapped_ds.7_1.00	81.61	195.82	00:01:28.800000	1084848516	12	3.12
GTDBr202RefSeqV205_ani100_cLOW_stFalse_r1_0.05	383.86	197.05	00:01:58.630000	1093315336	12	4.89
GTDBr202RefSeqV205_ani95_cLOW_stFalse_r7_0.70	354.1	101.26	00:01:04.910000	472644532	12	7.01
GTDBr202RefSeqV205_ABRF_MGRG_1ng_0.25	87.74	40.68	00:00:15.930000	83656112	12	8.06
GTDBr202RefSeqV205_HMP_even_454_SRR072233_0.85	155.15	131.43	00:00:59.580000	620462308	12	4.8
GTDBr202RefSeqV205_ani100_cLOW_stFalse_r6_0.85	363.5	198.7	00:01:55.450000	1093047512	12	4.86
GTDBr202RefSeqV205_ani97_cLOW_stTrue_r9_0.55	372.46	199.16	00:01:56.170000	1113844892	12	4.92
GTDBr202RefSeqV205_NegControl_MH2_0.50	17.96	136.93	00:00:57.700000	795157208	12	2.68
GTDBr202RefSeqV205_ani99_cLOW_stTrue_r3_0.30	354.32	195.02	00:01:50.460000	1121264160	12	4.97
GTDBr202RefSeqV205_RM2_S002__insert_270_0.85	2903.49	265.75	00:05:34.350000	1122655372	12	9.47
GTDBr202RefSeqV205_ani97_cHIGH_stFalse_r1_0.35	386.5	176.88	00:01:45.390000	983503840	12	5.34
GTDBr202RefSeqV205_ani95_cLOW_stTrue_r4_0.45	342.96	132.43	00:01:17.370000	695498976	12	6.14
GTDBr202RefSeqV205_ani100_cLOW_stTrue_r7_1.00	363.01	209.67	00:01:56.160000	1091739220	12	4.93
GTDBr202RefSeqV205_ani99_cHIGH_stTrue_r8_1.00	369.78	200.64	00:01:56.580000	1122148504	12	4.89
GTDBr202RefSeqV205_Huttenhower_LC1_0.40	4.21	28.06	00:00:11.750000	147413192	12	2.74
GTDBr202RefSeqV205_ani100_cLOW_stTrue_r5_0.25	378.4	210.49	00:02:01.520000	1113528220	12	4.84
GTDBr202RefSeqV205_ani95_cLOW_stFalse_r8_0.70	374.91	91.79	00:01:02.940000	401636528	12	7.41
GTDBr202RefSeqV205_ABRF_MGRG_Normal_0.00	118.95	658.19	00:06:49.790000	103159700	12	1.89
GTDBr202RefSeqV205_ani100_cHIGH_stTrue_r9_0.45	371.55	203.78	00:01:56.120000	1122653752	12	4.95
GTDBr202RefSeqV205_ani97_cLOW_stFalse_r5_0.75	389.32	203.22	00:01:59.760000	1104542128	12	4.94
GTDBr202RefSeqV205_MGRG_nanopore_b9.fail.2d_1.00	0.16	0.56	00:00:00.630000	2850784	12	1.15
GTDBr202RefSeqV205_Mavromatis_simHC_0.85	24.6	119.9	00:00:49.830000	647204420	12	2.9
GTDBr202RefSeqV205_ani100_cLOW_stFalse_r9_0.85	381.35	197.44	00:01:56.160000	1117077276	12	4.98
GTDBr202RefSeqV205_ani97_cHIGH_stTrue_r2_0.35	422.36	200.86	00:01:58.070000	1109157644	12	5.27
GTDBr202RefSeqV205_ABRF_MGRG_Half_0.05	81.73	41.57	00:00:19.020000	100674612	12	6.48
GTDBr202RefSeqV205_ani100_cHIGH_stFalse_r3_0.45	366.81	193.12	00:01:53.140000	1074422988	12	4.94
GTDBr202RefSeqV205_ani97_cLOW_stTrue_r6_0.55	405.38	200.26	00:01:57.490000	1114251040	12	5.15
GTDBr202RefSeqV205_Huttenhower_HC2_0.50	17.28	86.4	00:00:34.990000	449135056	12	2.96
GTDBr202RefSeqV205_ani97_cHIGH_stFalse_r8_0.10	396.03	197.37	00:01:51.510000	1095855880	12	5.32
GTDBr202RefSeqV205_ani100_cHIGH_stFalse_r5_0.60	390.68	199.86	00:01:59.380000	1109101748	12	4.94
GTDBr202RefSeqV205_ani100_cLOW_stTrue_r4_0.80	366.43	203.2	00:01:55.610000	1113950188	12	4.92
GTDBr202RefSeqV205_ani97_cLOW_stTrue_r0_0.70	386.67	206.5	00:02:00.030000	1114061244	12	4.94
GTDBr202RefSeqV205_MGRG_nanopore_b4.pass.2d_0.85	0.11	0.01	00:00:00.040000	63420	12	2.7
GTDBr202RefSeqV205_ani97_cLOW_stFalse_r3_0.50	383.64	199.48	00:01:55.840000	1087436176	12	5.03
GTDBr202RefSeqV205_ani97_cHIGH_stTrue_r4_0.10	388.29	203.41	00:01:55.670000	1111632156	12	5.11
GTDBr202RefSeqV205_ani97_cHIGH_stTrue_r3_0.90	392.08	197.75	00:01:54.370000	1110479144	12	5.15
GTDBr202RefSeqV205_ani100_cLOW_stFalse_r8_0.20	354.06	200.34	00:01:53.510000	1087589640	12	4.88
GTDBr202RefSeqV205_Mavromatis_simLC_0.70	21.08	101.94	00:00:42.680000	551117864	12	2.88
GTDBr202RefSeqV205_ani95_cLOW_stTrue_r2_0.60	378.36	128.1	00:01:17.820000	588343728	12	6.5
GTDBr202RefSeqV205_Huttenhower_LC7_0.65	4.28	25.99	00:00:11.150000	136710900	12	2.71
GTDBr202RefSeqV205_ani100_cLOW_stTrue_r3_0.00	401.39	198.46	00:01:55.740000	1115820976	12	5.18
GTDBr202RefSeqV205_Mavromatis_simMC_0.05	24.86	114.24	00:00:48.940000	612302048	12	2.84
GTDBr202RefSeqV205_ani99_cHIGH_stFalse_r2_0.80	392.46	200.35	00:01:58.260000	1113194016	12	5.01
GTDBr202RefSeqV205_ani99_cHIGH_stTrue_r4_0.80	391.31	199.24	00:01:56.150000	1121570640	12	5.08
GTDBr202RefSeqV205_ani99_cLOW_stTrue_r5_0.15	360.93	202.49	00:01:57.210000	1120144748	12	4.8
GTDBr202RefSeqV205_ani97_cHIGH_stFalse_r7_0.10	386.58	201.32	00:01:55.120000	1091050108	12	5.1
GTDBr202RefSeqV205_UnAmbiguouslyMapped_ds.gut_0.40	8.5	39.77	00:00:17.600000	235855752	12	2.74
GTDBr202RefSeqV205_ani100_cHIGH_stTrue_r0_0.60	400.24	212.16	00:02:04.510000	1120685240	12	4.91
GTDBr202RefSeqV205_ani100_cLOW_stFalse_r7_0.20	380.72	203.88	00:01:59.130000	1109928208	12	4.9
GTDBr202RefSeqV205_ani95_cLOW_stFalse_r1_0.55	440.83	271.05	00:02:59.240000	976508732	12	3.97
GTDBr202RefSeqV205_ani99_cLOW_stFalse_r4_0.40	361.99	201.04	00:01:54.630000	1111402656	12	4.91
GTDBr202RefSeqV205_ani97_cHIGH_stFalse_r0_0.90	385.67	168.82	00:01:39.020000	899514160	12	5.59
GTDBr202RefSeqV205_ani99_cLOW_stTrue_r2_0.95	356.2	194.54	00:01:51.250000	1084802692	12	4.95
GTDBr202RefSeqV205_UnAmbiguouslyMapped_ds.frankengenome_0.90	16.92	102.01	00:00:44.580000	604017596	12	2.66
GTDBr202RefSeqV205_ani99_cHIGH_stTrue_r3_0.00	428.47	204.13	00:01:56.790000	1122081692	12	5.41
GTDBr202RefSeqV205_Huttenhower_LC8_0.65	4.2	29.05	00:00:12.140000	157284812	12	2.73
GTDBr202RefSeqV205_ani99_cHIGH_stFalse_r5_0.00	402.56	210.52	00:02:02.060000	1121150688	12	5.02
GTDBr202RefSeqV205_NegControl_LM_0.40	17.93	138.35	00:00:59.320000	792963736	12	2.63
GTDBr202RefSeqV205_ani97_cHIGH_stTrue_r7_0.85	406.74	204.21	00:02:00.150000	1113812628	12	5.08
GTDBr202RefSeqV205_RH_S002__insert_270_0.65	2968.02	264.48	00:05:38.710000	1123055016	12	9.54
GTDBr202RefSeqV205_ani95_cLOW_stTrue_r6_0.75	362.57	148.72	00:01:26.040000	740449792	12	5.94
GTDBr202RefSeqV205_Huttenhower_LC3_0.70	4.57	29.33	00:00:14.190000	140815184	12	2.38
GTDBr202RefSeqV205_ani99_cHIGH_stTrue_r8_0.15	370.66	198.15	00:02:00.080000	1121912512	12	4.73
GTDBr202RefSeqV205_ani100_cLOW_stTrue_r7_0.15	372.61	207.69	00:01:58.360000	1092198692	12	4.9
GTDBr202RefSeqV205_ani99_cLOW_stTrue_r9_0.80	363.83	198.97	00:01:58.570000	1119914936	12	4.74
GTDBr202RefSeqV205_UnAmbiguouslyMapped_ds.frankengenome.mix_0.80	130.71	181.38	00:01:26.830000	1009715632	12	3.59
GTDBr202RefSeqV205_ani100_cHIGH_stFalse_r1_0.75	370.04	178.6	00:01:45.140000	1001671920	12	5.21
GTDBr202RefSeqV205_UnAmbiguouslyMapped_ds.soil_0.00	43.5	159.29	00:01:11.200000	926820956	12	2.84
GTDBr202RefSeqV205_ani100_cLOW_stTrue_r0_0.95	368.6	196.42	00:01:53.190000	1091267104	12	4.99
GTDBr202RefSeqV205_ani97_cLOW_stTrue_r4_0.65	374.36	200.86	00:01:57.080000	1108960848	12	4.91
GTDBr202RefSeqV205_ani99_cHIGH_stFalse_r9_0.95	383.42	210.11	00:02:06.550000	1119865556	12	4.68
GTDBr202RefSeqV205_UnAmbiguouslyMapped_ds.cityparks_0.85	21.93	118.63	00:00:51.280000	699508204	12	2.74
GTDBr202RefSeqV205_ani97_cLOW_stFalse_r7_0.45	367.97	197.58	00:01:55.030000	1090965776	12	4.91
GTDBr202RefSeqV205_Raiphy_eval_RAIphy_0.60	24.05	107.32	00:00:47.360000	638644616	12	2.77
GTDBr202RefSeqV205_ani97_cHIGH_stTrue_r0_0.05	390.03	230.27	00:02:20.440000	1104175840	12	4.41
GTDBr202RefSeqV205_MGRG_nanopore_b9.fail.2d_0.15	0.13	0.6	00:00:00.640000	2851728	12	1.15
GTDBr202RefSeqV205_ani100_cHIGH_stTrue_r4_0.75	413.39	205.64	00:02:01.730000	1121210168	12	5.08
GTDBr202RefSeqV205_ani97_cHIGH_stTrue_r8_0.85	404.84	204.22	00:02:02.150000	1114027152	12	4.98
GTDBr202RefSeqV205_ani100_cLOW_stFalse_r3_0.35	342.72	200.12	00:01:55.470000	1108071348	12	4.7
GTDBr202RefSeqV205_ani95_cLOW_stFalse_r5_0.40	365.13	161.89	00:01:33.470000	835007436	12	5.63
GTDBr202RefSeqV205_UnAmbiguouslyMapped_ds.7_0.15	82.94	217.52	00:01:51.280000	1084939736	12	2.69
GTDBr202RefSeqV205_ani99_cLOW_stFalse_r0_0.55	385.27	196.98	00:02:04.520000	1029045712	12	4.67
GTDBr202RefSeqV205_ani97_cHIGH_stFalse_r4_0.85	407.44	188.99	00:01:51.100000	1066251256	12	5.36
GTDBr202RefSeqV205_ani99_cLOW_stTrue_r6_0.80	351.49	204.46	00:01:56.610000	1113578572	12	4.76
GTDBr202RefSeqV205_ani100_cLOW_stTrue_r8_0.15	355.26	200.68	00:01:55.820000	1118161784	12	4.8
GTDBr202RefSeqV205_ani99_cHIGH_stTrue_r7_0.15	382.13	209.52	00:02:01.970000	1121104644	12	4.85
GTDBr202RefSeqV205_UnAmbiguouslyMapped_ds.hous2_0.55	8.46	45.57	00:00:19.880000	279711780	12	2.71
GTDBr202RefSeqV205_ani99_cHIGH_stFalse_r1_0.15	415.17	208.57	00:01:59.250000	1117101936	12	5.23
GTDBr202RefSeqV205_ani95_cLOW_stTrue_r9_0.75	371.48	150.08	00:01:31	786629404	12	5.73
GTDBr202RefSeqV205_ani99_cHIGH_stFalse_r6_0.95	398.42	207.77	00:02:01.300000	1117423936	12	4.99
GTDBr202RefSeqV205_HMP_even_illum_SRR172902_0.85	79.79	162.62	00:01:16.390000	912714612	12	3.17
GTDBr202RefSeqV205_MGRG_nanopore_b8.fail.2d_0.55	1.7	17.35	00:00:09.350000	95450512	12	2.03
GTDBr202RefSeqV205_RH_S001__insert_270_0.05	2998.39	253.76	00:05:42.710000	1124384208	12	9.48
GTDBr202RefSeqV205_ani99_cHIGH_stTrue_r0_0.95	385.76	197.18	00:01:59.170000	1121512808	12	4.89
GTDBr202RefSeqV205_ani99_cLOW_stTrue_r1_0.00	381.9	193.32	00:02:04.310000	1097548832	12	4.62
GTDBr202RefSeqV205_ani97_cHIGH_stFalse_r3_0.05	467.77	546.27	00:08:18.180000	1046491708	12	2.03
GTDBr202RefSeqV205_BMI_bmi_reads_0.60	93.98	112.56	00:00:46.660000	491718716	12	4.42
GTDBr202RefSeqV205_MGRG_nanopore_b7.pass.2d_0.45	0.45	2.67	00:00:02.980000	14434276	12	1.04
GTDBr202RefSeqV205_MGRG_nanopore_b1.pass.2d_0.60	0.16	0.33	00:00:00.400000	1644116	12	1.23
GTDBr202RefSeqV205_RL_S001__insert_270_0.00	2912.17	261.38	00:05:39.020000	1124427868	12	9.36
GTDBr202RefSeqV205_ani97_cLOW_stFalse_r8_0.45	358.51	191.18	00:01:51.580000	1076164460	12	4.92
GTDBr202RefSeqV205_RM1_S002__insert_5000_0.20	1002.83	224.41	00:02:51.290000	1123084204	12	7.16
GTDBr202RefSeqV205_UnAmbiguouslyMapped_ds.gut_0.80	8.5	39.37	00:00:17.350000	235852972	12	2.75
GTDBr202RefSeqV205_MGRG_nanopore_b3.pass.2d_0.20	0.12	0.02	00:00:00.060000	132688	12	2.35
GTDBr202RefSeqV205_ani95_cLOW_stFalse_r6_0.15	392.91	126.19	00:01:19.220000	540654492	12	6.55
GTDBr202RefSeqV205_ani100_cHIGH_stTrue_r7_0.20	392.35	206.86	00:02:03.530000	1121843400	12	4.85
GTDBr202RefSeqV205_ani100_cLOW_stFalse_r0_0.60	360.27	194.11	00:01:54.280000	1082050540	12	4.85
GTDBr202RefSeqV205_RH_S004__insert_270_0.65	2993.53	266.81	00:05:42.160000	1123054984	12	9.52
GTDBr202RefSeqV205_ani99_cHIGH_stFalse_r2_0.40	364.22	200.95	00:01:56.570000	1112401420	12	4.84
GTDBr202RefSeqV205_Carma_eval_carma_0.25	1.56	11.48	00:00:07.790000	54401128	12	1.67
GTDBr202RefSeqV205_ani99_cLOW_stFalse_r3_0.00	392.82	195.45	00:01:55.090000	1100972540	12	5.11
GTDBr202RefSeqV205_ani99_cHIGH_stTrue_r4_0.40	384.79	206.67	00:02:01.640000	1121754828	12	4.86
GTDBr202RefSeqV205_BioPool_0.20	17.91	35.03	00:00:12.550000	100385648	12	4.21
GTDBr202RefSeqV205_UnAmbiguouslyMapped_ds.hous1_0.00	13.09	72.34	00:00:31.210000	419794112	12	2.73
GTDBr202RefSeqV205_UnAmbiguouslyMapped_ds.frankengenome_0.50	16.68	103.21	00:00:43.760000	604002836	12	2.73
GTDBr202RefSeqV205_ani99_cLOW_stTrue_r2_0.55	366.25	190.71	00:01:53.900000	1086140040	12	4.88
GTDBr202RefSeqV205_ani97_cHIGH_stFalse_r0_0.50	382	168.51	00:01:40.140000	900988392	12	5.49
GTDBr202RefSeqV205_ani99_cLOW_stFalse_r4_0.80	390.92	198.76	00:01:56.980000	1115542356	12	5.04
GTDBr202RefSeqV205_ani97_cLOW_stTrue_r8_0.30	394.35	208.46	00:02:01.170000	1116257372	12	4.97
GTDBr202RefSeqV205_ani95_cLOW_stFalse_r1_0.95	437.14	200.67	00:02:03.400000	801704864	12	5.16
GTDBr202RefSeqV205_ani97_cLOW_stFalse_r3_0.90	387.58	196.36	00:01:56.260000	1094910976	12	5.02
GTDBr202RefSeqV205_ani100_cHIGH_stTrue_r8_0.20	389.44	221.35	00:02:01.980000	1118120420	12	5
GTDBr202RefSeqV205_ani95_cLOW_stFalse_r9_0.15	392.36	153.84	00:01:41.310000	663354916	12	5.39
GTDBr202RefSeqV205_ani100_cLOW_stTrue_r4_0.40	405.31	195.49	00:01:57.360000	1111140400	12	5.11
GTDBr202RefSeqV205_ani95_cLOW_stTrue_r5_0.20	371.47	146.03	00:01:26.840000	733939196	12	5.95
GTDBr202RefSeqV205_MGRG_nanopore_b4.pass.2d_0.45	0.11	0.01	00:00:00.040000	63252	12	2.76
GTDBr202RefSeqV205_Huttenhower_LC2_1.00	4.46	28.82	00:00:12.180000	153281512	12	2.73
GTDBr202RefSeqV205_ani97_cLOW_stTrue_r7_0.30	360.94	184.07	00:01:47.140000	1112560116	12	5.08
GTDBr202RefSeqV205_MGRG_nanopore_R6_2d_fail_0.05	3.43	35.05	00:00:15.160000	190357656	12	2.53
GTDBr202RefSeqV205_ani100_cHIGH_stFalse_r2_0.20	366.58	196.11	00:01:50.730000	1050771968	12	5.08
GTDBr202RefSeqV205_ani97_cLOW_stFalse_r4_0.10	355.84	188.3	00:01:47.830000	1052735052	12	5.04
GTDBr202RefSeqV205_ani97_cHIGH_stTrue_r3_0.50	371.68	196.73	00:01:52.760000	1110542888	12	5.04
GTDBr202RefSeqV205_UnAmbiguouslyMapped_ds.hous2_0.95	8.78	45.96	00:00:20.310000	279718960	12	2.69
GTDBr202RefSeqV205_ani99_cLOW_stTrue_r6_0.40	358.22	193.93	00:01:54.400000	1113373972	12	4.82
GTDBr202RefSeqV205_ani100_cHIGH_stFalse_r9_0.35	371.94	201.13	00:01:57.350000	1121220944	12	4.88
GTDBr202RefSeqV205_ani97_cHIGH_stFalse_r4_0.45	376.3	196.63	00:01:52.990000	1065741968	12	5.07
GTDBr202RefSeqV205_ani99_cLOW_stFalse_r0_0.95	366.71	181.51	00:01:44.630000	1029997308	12	5.23
GTDBr202RefSeqV205_ani97_cHIGH_stTrue_r8_0.45	370.39	199.57	00:01:56.480000	1114182360	12	4.89
GTDBr202RefSeqV205_UnAmbiguouslyMapped_ds.buccal_0.30	8.75	21.75	00:00:09.820000	125986076	12	3.1
GTDBr202RefSeqV205_ani95_cLOW_stFalse_r5_0.80	375.87	168.19	00:01:43.380000	830362076	12	5.26
GTDBr202RefSeqV205_MGRG_nanopore_b7.pass.2d_0.85	0.33	2.73	00:00:02.930000	14434384	12	1.04
GTDBr202RefSeqV205_ani95_cLOW_stFalse_r2_0.00	505.67	1867.05	00:29:41.180000	685824936	12	1.33
GTDBr202RefSeqV205_JGI_SRR033548_0.05	1.03	9.88	00:00:06.170000	45916736	12	1.76
GTDBr202RefSeqV205_ani97_cLOW_stFalse_r8_0.85	358.9	193.76	00:01:53.320000	1075430308	12	4.87
GTDBr202RefSeqV205_ani100_cHIGH_stTrue_r3_0.35	399.72	208.06	00:02:00.700000	1121249500	12	5.03
GTDBr202RefSeqV205_ani100_cLOW_stFalse_r4_0.75	384.08	197.65	00:01:50.750000	1114280696	12	5.25
GTDBr202RefSeqV205_ani99_cHIGH_stFalse_r6_0.55	407.53	204.48	00:01:58.740000	1117109364	12	5.15
GTDBr202RefSeqV205_NA12878_NegControl_SL126486_0_0.00	714.34	5844.02	01:12:05	1037886200	12	1.51
GTDBr202RefSeqV205_ani99_cLOW_stFalse_r7_0.15	381.95	199.04	00:01:57.850000	1081545396	12	4.92
GTDBr202RefSeqV205_ani99_cHIGH_stTrue_r0_0.55	392.91	211.94	00:02:05.320000	1119459884	12	4.82
GTDBr202RefSeqV205_MGRG_nanopore_b8.fail.2d_0.95	1.68	17.43	00:00:09.430000	95459156	12	2.02
GTDBr202RefSeqV205_HMP_even_illum_SRR172902_0.45	75.36	160.08	00:01:16.520000	919626392	12	3.07
GTDBr202RefSeqV205_ani97_cLOW_stTrue_r3_0.25	397.16	205.07	00:02:00.200000	1110512072	12	5.01
GTDBr202RefSeqV205_ani100_cHIGH_stFalse_r6_0.35	377.28	210	00:01:57.260000	1113157032	12	5
GTDBr202RefSeqV205_ani99_cLOW_stTrue_r9_0.40	366.91	209.43	00:01:59.630000	1116621464	12	4.81
GTDBr202RefSeqV205_UnAmbiguouslyMapped_ds.frankengenome.mix_0.40	131.12	181.55	00:01:26.240000	1009657268	12	3.62
GTDBr202RefSeqV205_UnAmbiguouslyMapped_ds.nycsm_0.20	8.43	43.04	00:00:18.940000	255346576	12	2.71
GTDBr202RefSeqV205_ani97_cLOW_stTrue_r1_1.00	385.22	190.72	00:01:49.350000	1110854296	12	5.26
GTDBr202RefSeqV205_ani97_cLOW_stFalse_r0_0.05	392.26	201.58	00:02:06.380000	1096895872	12	4.69
GTDBr202RefSeqV205_ani97_cHIGH_stTrue_r7_0.45	409.91	191.81	00:01:52.480000	1113564644	12	5.34
GTDBr202RefSeqV205_NegControl_LM_0.80	17.88	137.15	00:00:58.770000	793146588	12	2.63
GTDBr202RefSeqV205_ani97_cLOW_stFalse_r7_0.85	393.25	202.14	00:01:51.100000	1077601488	12	5.35
GTDBr202RefSeqV205_UnAmbiguouslyMapped_ds.cityparks_0.45	21.5	119.86	00:00:51.520000	699426980	12	2.74
GTDBr202RefSeqV205_JGI_SRR033547_0.05	0.11	0.04	00:00:00.070000	145896	12	2.15
GTDBr202RefSeqV205_Huttenhower_LC4_0.30	4.18	26.3	00:00:11.100000	138199184	12	2.74
GTDBr202RefSeqV205_ani100_cLOW_stTrue_r0_0.55	382.36	193.8	00:01:55.150000	1092627692	12	5
GTDBr202RefSeqV205_ani99_cLOW_stFalse_r8_0.15	359.64	198.34	00:01:58.330000	1103665700	12	4.71
GTDBr202RefSeqV205_ani95_cLOW_stTrue_r1_0.35	361.13	114.53	00:01:07.610000	521333032	12	7.03
GTDBr202RefSeqV205_ani99_cHIGH_stFalse_r9_0.55	386.92	204.61	00:01:56.880000	1121699004	12	5.06
GTDBr202RefSeqV205_Huttenhower_LC2_0.15	4.58	28.7	00:00:12.250000	153327580	12	2.71
GTDBr202RefSeqV205_ani99_cHIGH_stTrue_r9_0.70	395.15	206.66	00:02:01.580000	1121831296	12	4.94
GTDBr202RefSeqV205_ani100_cLOW_stTrue_r6_0.70	374.17	184.22	00:01:49.010000	1061854640	12	5.12
GTDBr202RefSeqV205_ani100_cHIGH_stFalse_r7_0.90	373.34	202.06	00:01:54.120000	1118562064	12	5.04
GTDBr202RefSeqV205_ani95_cLOW_stTrue_r7_0.10	388.68	149.59	00:01:25.650000	757889208	12	6.28
GTDBr202RefSeqV205_ani97_cLOW_stTrue_r2_0.80	385.82	205.44	00:01:58.190000	1108885040	12	5
GTDBr202RefSeqV205_ani95_cLOW_stFalse_r9_1.00	386.5	144.64	00:01:25.400000	670457588	12	6.21
GTDBr202RefSeqV205_ani97_cLOW_stFalse_r6_0.20	364.56	200.91	00:01:54.680000	1102772656	12	4.93
GTDBr202RefSeqV205_ani97_cHIGH_stTrue_r1_0.60	421.81	201.21	00:01:57.600000	1107197040	12	5.29
GTDBr202RefSeqV205_NA12878_NegControl_SL126488_0_0.10	321.87	206.23	00:01:49.450000	1100781352	12	4.82
GTDBr202RefSeqV205_ani97_cLOW_stTrue_r5_0.00	403.34	202.69	00:02:03.860000	1116086628	12	4.89
GTDBr202RefSeqV205_Huttenhower_HC1_0.05	16.76	86.98	00:00:36.380000	432752916	12	2.85
GTDBr202RefSeqV205_ani95_cLOW_stTrue_r0_0.90	392.2	133.72	00:01:23.980000	673005300	12	6.26
GTDBr202RefSeqV205_ani100_cHIGH_stFalse_r0_0.10	379.01	178.13	00:01:44.040000	887139920	12	5.35
GTDBr202RefSeqV205_Huttenhower_LC5_0.95	4.26	27.37	00:00:11.500000	147467284	12	2.75
GTDBr202RefSeqV205_RM1_S001__insert_5000_0.75	996.88	220.79	00:02:49.890000	1122581552	12	7.16
GTDBr202RefSeqV205_ani99_cHIGH_stFalse_r0_0.70	400.66	199.19	00:01:58.800000	1118750296	12	5.04
GTDBr202RefSeqV205_ani95_cLOW_stTrue_r8_0.10	385.69	151.65	00:01:31.280000	773370852	12	5.88
GTDBr202RefSeqV205_ani99_cLOW_stFalse_r1_0.30	403.86	198.43	00:01:57.590000	1097801704	12	5.12
GTDBr202RefSeqV205_ani100_cHIGH_stFalse_r8_0.90	398.86	222.41	00:02:15.110000	1120389316	12	4.59
GTDBr202RefSeqV205_ani100_cLOW_stTrue_r9_0.70	379.4	202.01	00:01:54.340000	1106906816	12	5.08
GTDBr202RefSeqV205_ani99_cHIGH_stTrue_r6_0.70	391.6	212.71	00:02:04.110000	1121336428	12	4.86
GTDBr202RefSeqV205_ani95_cLOW_stFalse_r4_0.25	357.13	156.14	00:01:28.970000	805728128	12	5.76
GTDBr202RefSeqV205_ZymoMock_0.25	312.07	150.72	00:01:25.410000	812630032	12	5.41
GTDBr202RefSeqV205_ani100_cHIGH_stTrue_r5_0.10	373	200.53	00:01:58.680000	1121906304	12	4.83
GTDBr202RefSeqV205_ABRF_MGRG_5ng_0.60	78.32	43.53	00:00:16.820000	100431544	12	7.24
GTDBr202RefSeqV205_ani95_cLOW_stFalse_r6_1.00	398.91	118.86	00:01:14.830000	543016572	12	6.91
GTDBr202RefSeqV205_ani100_cLOW_stFalse_r2_0.50	379.56	197.04	00:01:55.090000	1108291028	12	5
GTDBr202RefSeqV205_MGRG_nanopore_b1.fail.2d_0.90	0.24	1.47	00:00:01.590000	7639524	12	1.07
GTDBr202RefSeqV205_ani100_cHIGH_stTrue_r2_0.90	410.18	197.52	00:01:55.300000	1119591932	12	5.27
GTDBr202RefSeqV205_ani97_cLOW_stFalse_r9_0.20	414.79	185.04	00:01:51.660000	1076052596	12	5.37
GTDBr202RefSeqV205_NegControl_MH1_0.05	17.71	137.72	00:00:59.240000	794042252	12	2.62
GTDBr202RefSeqV205_ani99_cLOW_stTrue_r0_0.65	389.31	210.82	00:01:54.630000	1105332508	12	5.23
GTDBr202RefSeqV205_ani97_cHIGH_stFalse_r2_0.60	409.51	188.75	00:01:51.780000	1018235392	12	5.35
GTDBr202RefSeqV205_ani100_cHIGH_stTrue_r9_0.85	404.38	202.48	00:02:00.310000	1122200588	12	5.04
GTDBr202RefSeqV205_ani97_cLOW_stFalse_r2_0.35	374.98	191.98	00:01:53.430000	1087879804	12	4.99
GTDBr202RefSeqV205_ani97_cHIGH_stTrue_r5_0.75	397.27	204.04	00:01:55.770000	1112521348	12	5.19
GTDBr202RefSeqV205_RM2_S001__insert_270_0.25	2986.83	266.77	00:05:40.380000	1124235240	12	9.55
GTDBr202RefSeqV205_ani97_cLOW_stTrue_r1_0.15	399.41	211.71	00:01:54.580000	1090777904	12	5.33
GTDBr202RefSeqV205_MGRG_nanopore_b4.fail.2d_0.75	0.49	3.87	00:00:04.190000	19935220	12	1.03
GTDBr202RefSeqV205_ani95_cLOW_stTrue_r4_0.85	349.32	140.54	00:01:21.900000	695271640	12	5.98
GTDBr202RefSeqV205_ani97_cHIGH_stFalse_r9_0.75	367.48	192.74	00:01:50.690000	1099570400	12	5.06
GTDBr202RefSeqV205_ani100_cHIGH_stFalse_r4_0.05	475.23	464.99	00:06:34.350000	1097445716	12	2.38
GTDBr202RefSeqV205_Huttenhower_LC1_0.80	4.17	28.49	00:00:11.790000	147375672	12	2.76
GTDBr202RefSeqV205_Huttenhower_LC6_0.00	7.9	213.17	00:02:24.400000	148077120	12	1.53
GTDBr202RefSeqV205_ani100_cLOW_stTrue_r2_0.65	397.99	193.91	00:01:54.530000	1065238248	12	5.16
GTDBr202RefSeqV205_ani100_cHIGH_stFalse_r3_0.85	362.3	199.52	00:01:53.150000	1073159352	12	4.96
GTDBr202RefSeqV205_ani95_cLOW_stTrue_r3_0.05	489.92	985.92	00:13:21.910000	636413168	12	1.84
GTDBr202RefSeqV205_ani99_cLOW_stFalse_r8_1.00	383.5	197.01	00:01:53.010000	1103860512	12	5.13
GTDBr202RefSeqV205_Huttenhower_HC2_0.90	16.74	85.63	00:00:34.720000	449057100	12	2.94
GTDBr202RefSeqV205_RH_S003__insert_270_0.35	3060.78	260.97	00:05:46.780000	1123851436	12	9.57
GTDBr202RefSeqV205_ani97_cLOW_stTrue_r6_0.95	380.81	192.11	00:01:55.810000	1114179000	12	4.94
GTDBr202RefSeqV205_Mavromatis_simHC_0.45	24.85	120.34	00:00:49.770000	647169772	12	2.91
GTDBr202RefSeqV205_ani100_cLOW_stFalse_r9_0.45	373.84	200.58	00:01:56.820000	1117099956	12	4.91
GTDBr202RefSeqV205_ani100_cHIGH_stTrue_r6_0.85	388.52	206.8	00:02:01.800000	1122021332	12	4.88
GTDBr202RefSeqV205_MGRG_nanopore_b3.fail.2d_0.10	0.14	0.2	00:00:00.250000	987888	12	1.35
GTDBr202RefSeqV205_ABRF_MGRG_10ng_0.70	98.79	43.22	00:00:16.720000	71021172	12	8.49
GTDBr202RefSeqV205_ani99_cLOW_stTrue_r4_0.70	346.07	196.88	00:01:54.870000	1108760844	12	4.72
GTDBr202RefSeqV205_ani97_cHIGH_stFalse_r6_0.75	389.46	195.78	00:01:53.530000	1083216832	12	5.15
GTDBr202RefSeqV205_ani99_cHIGH_stFalse_r4_0.65	372.58	213.01	00:01:57.780000	1112570428	12	4.97
GTDBr202RefSeqV205_ani97_cLOW_stTrue_r9_0.95	374.16	202.85	00:01:58.600000	1115364780	12	4.86
GTDBr202RefSeqV205_ani99_cLOW_stFalse_r7_1.00	397.46	190.7	00:01:48.200000	1083624132	12	5.43
GTDBr202RefSeqV205_ani99_cLOW_stFalse_r5_0.25	366.4	208.19	00:01:56.030000	1087643888	12	4.95
GTDBr202RefSeqV205_RM2_S002__insert_270_0.45	2974.75	263.01	00:05:40.430000	1123684696	12	9.51
GTDBr202RefSeqV205_ani99_cHIGH_stTrue_r2_0.65	382.56	210.37	00:02:04.100000	1119528288	12	4.77
GTDBr202RefSeqV205_NegControl_MH2_0.90	17.89	135.85	00:00:57.970000	795159556	12	2.65
GTDBr202RefSeqV205_ani95_cLOW_stFalse_r0_0.30	386.53	206.32	00:02:01.280000	1095475168	12	4.88
GTDBr202RefSeqV205_ani100_cHIGH_stTrue_r1_0.05	398.84	208.42	00:01:59.610000	1122266796	12	5.07
GTDBr202RefSeqV205_ani100_cLOW_stFalse_r6_0.45	369.33	195.93	00:01:55.740000	1093536424	12	4.88
GTDBr202RefSeqV205_HMP_even_454_SRR072233_0.45	157.24	135.32	00:01:00.310000	620410680	12	4.85
GTDBr202RefSeqV205_RM1_S002__insert_5000_0.55	1004.96	225.25	00:02:52.550000	1122805420	12	7.12
GTDBr202RefSeqV205_MGRG_nanopore_b3.pass.2d_0.55	0.11	0.03	00:00:00.060000	132776	12	2.4
GTDBr202RefSeqV205_ani95_cLOW_stFalse_r6_0.60	371.98	122.55	00:01:13.620000	537808456	12	6.71
GTDBr202RefSeqV205_ABRF_MGRG_5ng_1.00	78.82	42.11	00:00:16.420000	100404436	12	7.36
GTDBr202RefSeqV205_ani100_cHIGH_stTrue_r7_0.55	374.65	205.62	00:01:59.260000	1122083960	12	4.86
GTDBr202RefSeqV205_ani100_cLOW_stFalse_r0_0.15	384.35	188.28	00:01:51.620000	1082731828	12	5.13
GTDBr202RefSeqV205_ani99_cHIGH_stFalse_r2_0.35	365.71	202.34	00:01:58.160000	1113485056	12	4.8
GTDBr202RefSeqV205_RH_S004__insert_270_0.10	3007.71	258.59	00:05:43.390000	1124267048	12	9.51
GTDBr202RefSeqV205_Carma_eval_carma_0.50	1.54	11.34	00:00:07.680000	54388484	12	1.67
GTDBr202RefSeqV205_ani99_cLOW_stFalse_r3_0.75	383.12	199.53	00:01:51.440000	1098488168	12	5.22
GTDBr202RefSeqV205_BioPool_0.55	18.62	32.15	00:00:10.550000	100396388	12	4.81
GTDBr202RefSeqV205_ani99_cHIGH_stTrue_r4_0.35	380.03	207.06	00:02:01.360000	1121663044	12	4.83
GTDBr202RefSeqV205_UnAmbiguouslyMapped_ds.hous1_0.75	12.88	69.86	00:00:30.410000	419734184	12	2.72
GTDBr202RefSeqV205_UnAmbiguouslyMapped_ds.frankengenome_0.25	17.38	102.16	00:00:44.590000	603992396	12	2.68
GTDBr202RefSeqV205_ani99_cLOW_stTrue_r2_0.20	356.59	198.15	00:01:55.810000	1086213072	12	4.79
GTDBr202RefSeqV205_ani97_cHIGH_stFalse_r0_0.25	405.33	164.77	00:01:37.980000	899645564	12	5.81
GTDBr202RefSeqV205_ani97_cHIGH_stFalse_r2_1.00	389.45	193.28	00:01:49.560000	1019845460	12	5.31
GTDBr202RefSeqV205_ani97_cLOW_stTrue_r8_0.45	363.48	199.08	00:01:53.450000	1115549624	12	4.95
GTDBr202RefSeqV205_ani100_cLOW_stFalse_r7_0.95	369.39	200.65	00:01:56.720000	1108953416	12	4.88
GTDBr202RefSeqV205_ani100_cHIGH_stTrue_r8_0.55	375.69	218.45	00:02:01.010000	1120388340	12	4.9
GTDBr202RefSeqV205_ani95_cLOW_stFalse_r9_0.60	410.87	137.88	00:01:23.540000	667457300	12	6.56
GTDBr202RefSeqV205_ani100_cLOW_stTrue_r4_0.35	382.87	201.07	00:02:00.910000	1113677148	12	4.82
GTDBr202RefSeqV205_ani95_cLOW_stTrue_r5_0.55	370.45	148.44	00:01:27.360000	733655728	12	5.93
GTDBr202RefSeqV205_MGRG_nanopore_b4.pass.2d_0.30	0.1	0.03	00:00:00.040000	63556	12	2.69
GTDBr202RefSeqV205_ani97_cLOW_stTrue_r7_0.45	365.73	199.6	00:01:56.170000	1111530976	12	4.86
GTDBr202RefSeqV205_MGRG_nanopore_R6_2d_fail_0.70	3.4	33.86	00:00:14.070000	190349016	12	2.64
GTDBr202RefSeqV205_ani100_cHIGH_stFalse_r2_0.55	370.82	197.71	00:01:51.860000	1049058588	12	5.08
GTDBr202RefSeqV205_ani97_cHIGH_stTrue_r1_1.00	391.19	195.02	00:01:53.570000	1107094412	12	5.16
GTDBr202RefSeqV205_ani97_cLOW_stFalse_r4_0.65	342.45	178.26	00:01:41.210000	1052721696	12	5.14
GTDBr202RefSeqV205_ani97_cHIGH_stTrue_r3_0.25	365.38	198.74	00:01:52.960000	1110557436	12	4.99
GTDBr202RefSeqV205_ani100_cLOW_stFalse_r8_0.95	369.25	195.88	00:01:56.170000	1087032236	12	4.86
GTDBr202RefSeqV205_ani100_cHIGH_stFalse_r9_0.40	363.14	194.99	00:01:56.350000	1121240732	12	4.79
GTDBr202RefSeqV205_ani99_cLOW_stTrue_r6_0.35	374.53	189.75	00:01:47.440000	1111933560	12	5.25
GTDBr202RefSeqV205_ani97_cHIGH_stFalse_r4_0.30	409.87	187.37	00:01:49.780000	1065877052	12	5.44
GTDBr202RefSeqV205_ani97_cHIGH_stTrue_r8_0.30	404.97	197.91	00:01:57.180000	1114179928	12	5.14
GTDBr202RefSeqV205_ani100_cLOW_stFalse_r3_0.80	372.61	205.31	00:01:59.090000	1106916816	12	4.85
GTDBr202RefSeqV205_UnAmbiguouslyMapped_ds.buccal_0.45	8.44	21.6	00:00:09.860000	125975216	12	3.04
GTDBr202RefSeqV205_ani95_cLOW_stFalse_r2_0.75	403.05	142.84	00:01:22.940000	688602280	12	6.58
GTDBr202RefSeqV205_JGI_SRR033548_0.70	0.98	9.22	00:00:05.150000	45901736	12	1.98
GTDBr202RefSeqV205_ani100_cHIGH_stTrue_r3_0.40	383.51	211.14	00:02:00.660000	1121395228	12	4.92
GTDBr202RefSeqV205_ani100_cLOW_stFalse_r4_0.00	391.94	212.68	00:02:03.500000	1109518412	12	4.89
GTDBr202RefSeqV205_ani99_cHIGH_stFalse_r6_0.20	373.01	208.48	00:02:00.190000	1119025960	12	4.83
GTDBr202RefSeqV205_NA12878_NegControl_SL126486_0_0.75	461.09	200.25	00:01:54.830000	1037921488	12	5.75
GTDBr202RefSeqV205_ani99_cLOW_stFalse_r7_0.60	364.07	200.73	00:01:54.990000	1081653340	12	4.91
GTDBr202RefSeqV205_ani99_cHIGH_stTrue_r0_0.20	402.81	208.66	00:02:04.720000	1121764308	12	4.9
GTDBr202RefSeqV205_HMP_even_illum_SRR172902_0.30	78.33	159.77	00:01:16.280000	919356280	12	3.12
GTDBr202RefSeqV205_ani97_cLOW_stTrue_r3_0.50	405.98	204.68	00:01:55.360000	1107551664	12	5.29
GTDBr202RefSeqV205_ani99_cLOW_stTrue_r9_0.35	376.32	206	00:01:59.730000	1116795472	12	4.86
GTDBr202RefSeqV205_UnAmbiguouslyMapped_ds.frankengenome.mix_0.35	130.35	182.3	00:01:26.300000	1009708332	12	3.62
GTDBr202RefSeqV205_ani100_cHIGH_stFalse_r6_0.40	385.17	197.43	00:01:53.840000	1115403912	12	5.11
GTDBr202RefSeqV205_UnAmbiguouslyMapped_ds.nycsm_0.55	8.68	42.12	00:00:18.620000	255368764	12	2.72
GTDBr202RefSeqV205_ani97_cLOW_stFalse_r0_0.70	400.51	195.05	00:01:54.550000	1093868176	12	5.19
GTDBr202RefSeqV205_ani97_cHIGH_stTrue_r7_0.30	387.89	200.38	00:01:54.210000	1112057152	12	5.15
GTDBr202RefSeqV205_UnAmbiguouslyMapped_ds.cityparks_0.30	21.98	118.45	00:00:51.350000	699594356	12	2.73
GTDBr202RefSeqV205_JGI_SRR033547_0.70	0.11	0.03	00:00:00.060000	145748	12	2.29
GTDBr202RefSeqV205_Huttenhower_LC4_0.45	4.29	26.52	00:00:11.200000	138213336	12	2.75
GTDBr202RefSeqV205_ani100_cLOW_stTrue_r0_0.20	391.33	200.33	00:01:59.270000	1091113920	12	4.96
GTDBr202RefSeqV205_ani99_cLOW_stFalse_r8_0.60	357.7	196.84	00:01:56.470000	1103484488	12	4.76
GTDBr202RefSeqV205_ani95_cLOW_stTrue_r1_0.40	386.54	120.29	00:01:12.850000	521552756	12	6.95
GTDBr202RefSeqV205_ani99_cHIGH_stFalse_r9_0.20	372.54	197.6	00:01:57.570000	1121667476	12	4.84
GTDBr202RefSeqV205_Huttenhower_LC2_0.60	4.24	29.21	00:00:12.090000	153259976	12	2.76
GTDBr202RefSeqV205_ani100_cLOW_stTrue_r6_0.05	376.35	190.25	00:01:50.400000	1063176604	12	5.13
GTDBr202RefSeqV205_ani99_cHIGH_stTrue_r9_0.05	411.01	209.39	00:02:05.080000	1122176320	12	4.95
GTDBr202RefSeqV205_ani99_cLOW_stTrue_r8_0.90	370.34	204.24	00:01:58.650000	1117089900	12	4.84
GTDBr202RefSeqV205_ani95_cLOW_stTrue_r7_0.65	369.54	142.22	00:01:24.540000	757847560	12	6.05
GTDBr202RefSeqV205_ani97_cHIGH_stTrue_r6_0.95	413	197.86	00:01:57.120000	1113153188	12	5.21
GTDBr202RefSeqV205_MGRG_nanopore_b9.pass.2d_0.90	0.09	0.03	00:00:00.040000	50512	12	2.72
GTDBr202RefSeqV205_ani97_cLOW_stFalse_r6_0.55	369.74	202.84	00:01:56.970000	1096560936	12	4.89
GTDBr202RefSeqV205_NA12878_NegControl_SL126488_0_0.65	309.32	203.77	00:01:48.110000	1100715524	12	4.74
GTDBr202RefSeqV205_ani97_cHIGH_stTrue_r1_0.15	404.44	196.25	00:01:54.950000	1107230056	12	5.22
GTDBr202RefSeqV205_ani97_cLOW_stTrue_r5_0.75	376.51	199.93	00:01:59.010000	1115905692	12	4.84
GTDBr202RefSeqV205_ani99_cHIGH_stFalse_r8_0.85	391.8	203.86	00:02:02.050000	1120919376	12	4.88
GTDBr202RefSeqV205_Huttenhower_HC1_0.70	16.87	85.41	00:00:35.060000	432760468	12	2.91
GTDBr202RefSeqV205_ani100_cHIGH_stFalse_r0_0.65	367.32	166.29	00:01:38.430000	889327896	12	5.42
GTDBr202RefSeqV205_ani100_cLOW_stTrue_r1_0.85	369.31	202.38	00:01:53.620000	1107691328	12	5.03
GTDBr202RefSeqV205_RM1_S001__insert_5000_0.00	967.62	220.99	00:02:50.350000	1123122200	12	6.97
GTDBr202RefSeqV205_ani99_cHIGH_stFalse_r0_0.05	417.62	249.87	00:02:39.090000	1118582672	12	4.19
GTDBr202RefSeqV205_ani95_cLOW_stTrue_r8_0.65	407.77	149.21	00:01:28.010000	771239112	12	6.32
GTDBr202RefSeqV205_ani99_cLOW_stFalse_r1_0.45	373.01	194.07	00:01:53.780000	1101437540	12	4.98
GTDBr202RefSeqV205_ani97_cHIGH_stFalse_r5_0.95	374.06	193.51	00:01:50.300000	1075394732	12	5.14
GTDBr202RefSeqV205_ani99_cLOW_stTrue_r7_0.90	371.75	203.01	00:01:59.080000	1112137924	12	4.82
GTDBr202RefSeqV205_ani99_cHIGH_stTrue_r6_0.05	395.5	211.17	00:02:08.460000	1121362644	12	4.72
GTDBr202RefSeqV205_ani100_cLOW_stTrue_r9_0.05	376.51	203.01	00:02:03.410000	1113767264	12	4.69
GTDBr202RefSeqV205_ani100_cLOW_stFalse_r0_1.00	358.45	194.81	00:01:52.620000	1082808924	12	4.91
GTDBr202RefSeqV205_ani95_cLOW_stFalse_r4_0.50	367.57	162.46	00:01:30.980000	801641192	12	5.82
GTDBr202RefSeqV205_ZymoMock_0.50	308.35	151.39	00:01:24.840000	812753088	12	5.41
GTDBr202RefSeqV205_ABRF_MGRG_5ng_0.15	76.69	41.73	00:00:16.290000	100427100	12	7.26
GTDBr202RefSeqV205_ani100_cHIGH_stTrue_r5_0.65	391.27	199.19	00:01:56.820000	1122582160	12	5.05
GTDBr202RefSeqV205_ani100_cLOW_stFalse_r2_0.25	354.64	206.37	00:01:53.400000	1102645120	12	4.94
GTDBr202RefSeqV205_ani97_cHIGH_stTrue_r9_0.95	383.52	200.71	00:01:57.440000	1113941068	12	4.97
GTDBr202RefSeqV205_RH_S005__insert_270_0.80	2922.84	270.01	00:05:35.290000	1122749640	12	9.52
GTDBr202RefSeqV205_ani97_cLOW_stFalse_r9_0.55	389.67	201.27	00:02:02.730000	1075760052	12	4.81
GTDBr202RefSeqV205_NegControl_MH1_0.70	17.81	135.58	00:00:58.450000	794092376	12	2.62
GTDBr202RefSeqV205_ani99_cHIGH_stTrue_r1_0.85	365.86	205.71	00:02:00.290000	1120570400	12	4.75
GTDBr202RefSeqV205_ani99_cLOW_stTrue_r0_0.10	373.63	204.01	00:01:55.130000	1119488140	12	5.01
GTDBr202RefSeqV205_ani97_cHIGH_stFalse_r2_0.15	373.02	190.99	00:01:49.890000	1018157948	12	5.13
GTDBr202RefSeqV205_ani99_cHIGH_stFalse_r7_0.85	376.63	205.66	00:01:59.920000	1121192396	12	4.85
GTDBr202RefSeqV205_ani97_cLOW_stFalse_r2_0.40	391.32	198.04	00:01:56.900000	1082043724	12	5.04
GTDBr202RefSeqV205_ani97_cHIGH_stTrue_r5_0.00	435.15	232.4	00:02:13.350000	1112588476	12	5
GTDBr202RefSeqV205_RM2_S001__insert_270_0.50	2957.89	267.29	00:05:39.360000	1123462728	12	9.5
GTDBr202RefSeqV205_ani97_cLOW_stTrue_r1_0.60	350.51	202.37	00:01:52.790000	1108480148	12	4.9
GTDBr202RefSeqV205_MGRG_nanopore_b4.fail.2d_0.00	0.51	14.74	00:01:19.500000	19940140	12	0.19
GTDBr202RefSeqV205_ani97_cHIGH_stFalse_r9_0.00	481.5	332.78	00:03:02.810000	1099795256	12	4.45
GTDBr202RefSeqV205_ani100_cHIGH_stFalse_r4_0.70	395.98	195.45	00:01:54.440000	1097138576	12	5.16
GTDBr202RefSeqV205_ani100_cLOW_stTrue_r5_0.90	398.94	206.13	00:02:03.630000	1116991788	12	4.89
GTDBr202RefSeqV205_Huttenhower_LC6_0.75	4.04	27.95	00:00:11.590000	148110164	12	2.76
GTDBr202RefSeqV205_ani100_cLOW_stTrue_r2_0.10	388.62	193.66	00:01:54.090000	1073392504	12	5.1
GTDBr202RefSeqV205_ani95_cLOW_stTrue_r3_0.70	368.08	132.01	00:01:19.860000	637229968	12	6.26
GTDBr202RefSeqV205_RH_S003__insert_270_0.40	2936.69	248.84	00:05:35.140000	1123694684	12	9.5
GTDBr202RefSeqV205_ani100_cLOW_stFalse_r9_0.30	370.07	203.64	00:01:59.770000	1117002836	12	4.79
GTDBr202RefSeqV205_ani97_cHIGH_stTrue_r2_0.80	385.25	198.55	00:01:53.250000	1109079992	12	5.15
GTDBr202RefSeqV205_Mavromatis_simHC_0.30	24.65	119.98	00:00:49.590000	647166208	12	2.91
GTDBr202RefSeqV205_MGRG_nanopore_b3.fail.2d_0.65	0.16	0.18	00:00:00.260000	988368	12	1.34
GTDBr202RefSeqV205_ABRF_MGRG_10ng_0.05	104	49.2	00:00:22.810000	71017120	12	6.71
GTDBr202RefSeqV205_ani99_cHIGH_stTrue_r5_0.90	394.49	208.41	00:02:07.280000	1121584780	12	4.73
GTDBr202RefSeqV205_ani99_cLOW_stTrue_r4_0.05	390.5	204.66	00:02:05.220000	1108001980	12	4.75
GTDBr202RefSeqV205_ani97_cHIGH_stFalse_r6_0.00	492.87	447.79	00:04:10.890000	1083761196	12	3.74
GTDBr202RefSeqV205_ani99_cHIGH_stFalse_r3_0.90	386.6	207.94	00:02:00.770000	1117717484	12	4.92
GTDBr202RefSeqV205_ani99_cHIGH_stFalse_r4_0.10	409.62	210.82	00:02:07.070000	1120475184	12	4.88
GTDBr202RefSeqV205_ani99_cLOW_stFalse_r5_0.50	356.55	197.49	00:01:51.420000	1094544652	12	4.97
GTDBr202RefSeqV205_ani97_cHIGH_stFalse_r1_0.80	391.91	185.35	00:01:44.980000	981800648	12	5.49
GTDBr202RefSeqV205_ani99_cLOW_stTrue_r3_0.85	350.78	202.13	00:01:55.120000	1119373328	12	4.8
GTDBr202RefSeqV205_RM2_S002__insert_270_0.30	2909.3	259.96	00:05:33.690000	1124241416	12	9.49
GTDBr202RefSeqV205_ani99_cHIGH_stTrue_r2_0.10	352.87	198.5	00:01:56.440000	1121967196	12	4.73
GTDBr202RefSeqV205_ABRF_MGRG_1ng_0.90	85.54	42.18	00:00:16.320000	83610008	12	7.82
GTDBr202RefSeqV205_ani95_cLOW_stFalse_r0_0.45	402.44	197.31	00:01:53.770000	1091479596	12	5.27
GTDBr202RefSeqV205_ani100_cHIGH_stTrue_r1_0.70	409.11	195.03	00:01:54.030000	1121559048	12	5.29
GTDBr202RefSeqV205_ani100_cLOW_stFalse_r6_0.30	377.05	197.29	00:01:56.290000	1092673848	12	4.93
GTDBr202RefSeqV205_HMP_even_454_SRR072233_0.30	152.62	140.23	00:01:10.750000	620387976	12	4.13
GTDBr202RefSeqV205_ani97_cLOW_stTrue_r5_0.40	392.02	203.22	00:01:50.320000	1106798208	12	5.39
GTDBr202RefSeqV205_Huttenhower_HC1_0.45	16.69	85.09	00:00:33.780000	432734412	12	3.01
GTDBr202RefSeqV205_ani100_cHIGH_stFalse_r0_0.50	379.59	170.87	00:01:40.850000	889083380	12	5.45
GTDBr202RefSeqV205_RM1_S001__insert_5000_0.35	1015.34	223.57	00:02:52.050000	1122935072	12	7.2
GTDBr202RefSeqV205_ani97_cLOW_stFalse_r6_0.60	374.41	198.52	00:01:56.440000	1102618144	12	4.92
GTDBr202RefSeqV205_NA12878_NegControl_SL126488_0_0.50	322.66	223.08	00:02:11.450000	1100731624	12	4.15
GTDBr202RefSeqV205_ani97_cHIGH_stTrue_r1_0.20	388.12	193.04	00:01:51.880000	1107221700	12	5.19
GTDBr202RefSeqV205_ani100_cLOW_stTrue_r6_0.30	359.67	194.16	00:01:53.780000	1065555396	12	4.86
GTDBr202RefSeqV205_ani99_cHIGH_stTrue_r9_0.30	396.23	206.53	00:02:03.360000	1121470488	12	4.88
GTDBr202RefSeqV205_Huttenhower_LC2_0.55	4.39	29.34	00:00:12.270000	153338796	12	2.74
GTDBr202RefSeqV205_ani95_cLOW_stTrue_r7_0.50	376.99	152.31	00:01:28.050000	757839672	12	6.01
GTDBr202RefSeqV205_NegControl_MH1_0.45	18.23	136.98	00:00:58.360000	794144452	12	2.65
GTDBr202RefSeqV205_ani97_cHIGH_stFalse_r2_0.20	392.19	185.29	00:01:48.380000	1018909576	12	5.32
GTDBr202RefSeqV205_ani99_cLOW_stTrue_r0_0.25	375.26	194.63	00:01:56.030000	1119430576	12	4.91
GTDBr202RefSeqV205_ani99_cLOW_stTrue_r2_1.00	365.6	191	00:01:50.460000	1086278788	12	5.03
GTDBr202RefSeqV205_ani100_cLOW_stFalse_r5_0.90	357.99	199.01	00:01:54.900000	1080024136	12	4.84
GTDBr202RefSeqV205_ani97_cLOW_stFalse_r9_0.60	389.37	199.89	00:02:02.640000	1076000860	12	4.8
GTDBr202RefSeqV205_ZymoMock_0.65	281.61	147.69	00:01:22.310000	812714388	12	5.21
GTDBr202RefSeqV205_ani95_cLOW_stFalse_r4_0.65	349.66	153.43	00:01:28.520000	805523668	12	5.68
GTDBr202RefSeqV205_ani100_cHIGH_stTrue_r5_0.50	382.7	205.52	00:02:00.150000	1121480088	12	4.89
GTDBr202RefSeqV205_ABRF_MGRG_5ng_0.20	78.29	43.2	00:00:16.810000	100428740	12	7.22
GTDBr202RefSeqV205_ani100_cLOW_stFalse_r2_0.10	376.75	202.58	00:01:57.420000	1107858144	12	4.93
GTDBr202RefSeqV205_ani99_cHIGH_stFalse_r0_0.30	399.36	228.88	00:01:54.510000	1110084816	12	5.48
GTDBr202RefSeqV205_ani95_cLOW_stTrue_r8_0.50	354.14	150.43	00:01:25.800000	773334800	12	5.88
GTDBr202RefSeqV205_ani99_cLOW_stFalse_r1_0.70	358.54	204.05	00:01:55.700000	1097106632	12	4.86
GTDBr202RefSeqV205_ani99_cHIGH_stTrue_r6_0.30	380.01	203.02	00:02:00.610000	1121924924	12	4.83
GTDBr202RefSeqV205_ani100_cLOW_stTrue_r9_0.30	391.16	205.14	00:02:00.250000	1109482500	12	4.95
GTDBr202RefSeqV205_ABRF_MGRG_Half_0.85	81.86	39.99	00:00:16.490000	100580988	12	7.38
GTDBr202RefSeqV205_ani100_cLOW_stFalse_r9_0.05	349.93	200.39	00:01:55.810000	1117441584	12	4.75
GTDBr202RefSeqV205_Mavromatis_simHC_0.05	23.37	120.65	00:00:52.070000	647177176	12	2.76
GTDBr202RefSeqV205_ani100_cLOW_stTrue_r2_0.25	396.44	195.55	00:01:53.480000	1061067176	12	5.21
GTDBr202RefSeqV205_Huttenhower_LC6_0.40	4.31	27.64	00:00:11.830000	148108828	12	2.7
GTDBr202RefSeqV205_ani99_cHIGH_stFalse_r9_1.00	372.25	213.17	00:02:06.460000	1119511460	12	4.62
GTDBr202RefSeqV205_ani95_cLOW_stTrue_r3_0.45	370.49	132.37	00:01:20.830000	637293432	12	6.22
GTDBr202RefSeqV205_RH_S003__insert_270_0.75	3021.76	272.76	00:05:44.290000	1122848168	12	9.56
GTDBr202RefSeqV205_ani100_cLOW_stTrue_r0_1.00	402.46	201.48	00:01:57.520000	1093508696	12	5.13
GTDBr202RefSeqV205_MGRG_nanopore_b4.fail.2d_0.35	0.47	3.92	00:00:04.240000	19937728	12	1.03
GTDBr202RefSeqV205_ani97_cLOW_stTrue_r1_0.55	378.52	196.64	00:01:52.840000	1108133592	12	5.09
GTDBr202RefSeqV205_ani100_cHIGH_stFalse_r4_0.45	389.56	214.99	00:01:50.550000	1089305724	12	5.46
GTDBr202RefSeqV205_ani97_cHIGH_stFalse_r9_0.35	372	194.83	00:01:50.420000	1099584496	12	5.13
GTDBr202RefSeqV205_ABRF_MGRG_Normal_0.80	80.66	38.28	00:00:16.480000	103150972	12	7.21
GTDBr202RefSeqV205_ani97_cLOW_stFalse_r2_0.75	364.71	195.74	00:01:54.590000	1087833532	12	4.89
GTDBr202RefSeqV205_RM2_S001__insert_270_0.65	3032.93	269.59	00:05:44.990000	1123052636	12	9.57
GTDBr202RefSeqV205_ani97_cHIGH_stTrue_r5_0.35	378.23	200.22	00:01:52.650000	1112550512	12	5.13
GTDBr202RefSeqV205_ani95_cLOW_stFalse_r0_0.70	417.38	199.44	00:01:56.200000	1099651956	12	5.3
GTDBr202RefSeqV205_ani100_cHIGH_stTrue_r1_0.45	393.12	212.14	00:02:04.300000	1120194760	12	4.86
GTDBr202RefSeqV205_HMP_even_454_SRR072233_0.05	151.57	138.07	00:01:10.300000	620417680	12	4.11
GTDBr202RefSeqV205_ani100_cLOW_stFalse_r6_0.05	367.57	205.68	00:02:00.700000	1090681232	12	4.74
GTDBr202RefSeqV205_ani99_cHIGH_stTrue_r0_1.00	383.13	201.78	00:01:59.580000	1121719276	12	4.89
GTDBr202RefSeqV205_ani99_cHIGH_stFalse_r4_0.25	372.9	208.72	00:02:02.650000	1120635216	12	4.74
GTDBr202RefSeqV205_RM2_S002__insert_270_0.05	2983.82	259.34	00:05:43.750000	1124359896	12	9.43
GTDBr202RefSeqV205_ani99_cLOW_stFalse_r5_0.65	369.46	193.06	00:01:51.560000	1092767260	12	5.04
GTDBr202RefSeqV205_ani99_cHIGH_stFalse_r6_1.00	388.05	203.74	00:01:59.230000	1119023520	12	4.96
GTDBr202RefSeqV205_ani99_cHIGH_stTrue_r2_0.25	378.57	196.9	00:01:54.610000	1121970340	12	5.02
GTDBr202RefSeqV205_ABRF_MGRG_10ng_0.30	101.93	45.1	00:00:17.140000	71047840	12	8.57
GTDBr202RefSeqV205_ani97_cHIGH_stFalse_r6_0.35	379.86	193.6	00:01:52.830000	1083133048	12	5.08
GTDBr202RefSeqV205_ani99_cLOW_stTrue_r4_0.30	357.06	198.7	00:01:53.250000	1107950444	12	4.9
GTDBr202RefSeqV205_ani100_cLOW_stFalse_r1_0.85	352.67	208.82	00:01:53.580000	1083544348	12	4.94
GTDBr202RefSeqV205_MGRG_nanopore_b3.fail.2d_0.50	0.14	0.2	00:00:00.260000	989444	12	1.34
GTDBr202RefSeqV205_ani99_cHIGH_stTrue_r3_0.80	394.45	212.82	00:02:09.070000	1121361036	12	4.7
GTDBr202RefSeqV205_UnAmbiguouslyMapped_ds.frankengenome_0.10	17.04	103.91	00:00:44.920000	603956064	12	2.69
GTDBr202RefSeqV205_ani97_cHIGH_stFalse_r0_0.10	381.88	171.89	00:01:40.790000	901066940	12	5.49
GTDBr202RefSeqV205_ani99_cLOW_stTrue_r2_0.15	349.79	196.11	00:01:54.050000	1086258732	12	4.78
GTDBr202RefSeqV205_ani99_cHIGH_stFalse_r5_0.80	391.87	206.03	00:02:02.270000	1120589368	12	4.88
GTDBr202RefSeqV205_ani97_cLOW_stTrue_r8_0.70	390.99	198.89	00:01:52.600000	1112565436	12	5.23
GTDBr202RefSeqV205_Carma_eval_carma_0.65	1.49	12.07	00:00:08.340000	54401060	12	1.62
GTDBr202RefSeqV205_RH_S004__insert_270_0.25	2971.77	257.4	00:05:38.650000	1124279448	12	9.53
GTDBr202RefSeqV205_ani99_cHIGH_stFalse_r2_0.00	392.82	216.75	00:02:16.070000	1113121016	12	4.47
GTDBr202RefSeqV205_Mavromatis_simMC_0.85	24.86	112.91	00:00:47.750000	612330412	12	2.88
GTDBr202RefSeqV205_ani99_cLOW_stTrue_r5_0.95	379.42	198.18	00:01:56.330000	1119772648	12	4.96
GTDBr202RefSeqV205_ani97_cHIGH_stFalse_r7_0.90	409.42	199.5	00:01:55.680000	1089730448	12	5.26
GTDBr202RefSeqV205_ani99_cLOW_stFalse_r3_0.40	349.06	198.64	00:01:52.260000	1100918120	12	4.87
GTDBr202RefSeqV205_UnAmbiguouslyMapped_ds.hous1_0.40	13.18	70.08	00:00:30.440000	419722524	12	2.73
GTDBr202RefSeqV205_BioPool_0.60	18.94	32.08	00:00:10.580000	100381816	12	4.82
GTDBr202RefSeqV205_ani99_cHIGH_stTrue_r4_0.00	384.51	231.22	00:02:08.770000	1118172972	12	4.78
GTDBr202RefSeqV205_MGRG_nanopore_b3.pass.2d_0.60	0.11	0.04	00:00:00.060000	132744	12	2.39
GTDBr202RefSeqV205_RM1_S002__insert_5000_0.60	1033.79	224.83	00:02:54.650000	1122753380	12	7.2
GTDBr202RefSeqV205_ani95_cLOW_stFalse_r6_0.55	414.46	127.89	00:01:17.530000	539486008	12	6.99
GTDBr202RefSeqV205_ani100_cHIGH_stTrue_r7_0.60	387.34	201.75	00:01:59.260000	1122174412	12	4.93
GTDBr202RefSeqV205_ani100_cLOW_stFalse_r0_0.20	396.93	193.68	00:01:54.480000	1074960964	12	5.15
GTDBr202RefSeqV205_ani97_cLOW_stFalse_r4_0.50	404.58	197.94	00:02:02.320000	1047756288	12	4.92
GTDBr202RefSeqV205_ani97_cHIGH_stTrue_r3_0.10	376.22	193.12	00:01:52.770000	1110543380	12	5.04
GTDBr202RefSeqV205_ani97_cLOW_stTrue_r7_0.70	366.19	214.89	00:01:54.780000	1102526104	12	5.06
GTDBr202RefSeqV205_MGRG_nanopore_R6_2d_fail_0.45	3.48	33.74	00:00:14.380000	190407820	12	2.58
GTDBr202RefSeqV205_ani100_cHIGH_stFalse_r2_0.60	364.81	190.59	00:01:49.010000	1051263836	12	5.09
GTDBr202RefSeqV205_ani100_cLOW_stTrue_r3_0.80	370.54	208.72	00:01:57.360000	1110489320	12	4.93
GTDBr202RefSeqV205_ani100_cLOW_stTrue_r4_0.00	378.54	208.64	00:02:09.490000	1113773388	12	4.53
GTDBr202RefSeqV205_ani97_cHIGH_stFalse_r8_0.90	400.41	198.69	00:01:52.910000	1095801500	12	5.3
GTDBr202RefSeqV205_MGRG_nanopore_b4.pass.2d_0.05	0.11	0.02	00:00:00.050000	63596	12	2.76
GTDBr202RefSeqV205_ani95_cLOW_stTrue_r5_0.60	370.75	145.79	00:01:24.810000	733695932	12	6.09
GTDBr202RefSeqV205_ani97_cHIGH_stTrue_r4_0.90	416.47	204.97	00:01:57.460000	1111536244	12	5.29
GTDBr202RefSeqV205_ani100_cHIGH_stTrue_r8_0.60	378.65	216.54	00:02:01.130000	1119884308	12	4.91
GTDBr202RefSeqV205_ani95_cLOW_stFalse_r9_0.55	375.79	142.12	00:01:23.990000	669580476	12	6.16
GTDBr202RefSeqV205_ani99_cHIGH_stFalse_r6_0.15	340.13	191.22	00:01:48.860000	1119004308	12	4.88
GTDBr202RefSeqV205_NA12878_NegControl_SL126486_0_0.40	452.61	199.27	00:01:54.590000	1037967312	12	5.68
GTDBr202RefSeqV205_ani99_cLOW_stTrue_r1_0.80	378.39	210.37	00:01:57.640000	1084983676	12	5
GTDBr202RefSeqV205_ani97_cHIGH_stFalse_r3_0.85	351.84	201.09	00:01:49.160000	1039421492	12	5.06
GTDBr202RefSeqV205_ani99_cLOW_stFalse_r7_0.55	373.75	195.92	00:01:55.610000	1081325364	12	4.92
GTDBr202RefSeqV205_HMP_even_illum_SRR172902_0.05	80.06	164.75	00:01:19.430000	917027136	12	3.08
GTDBr202RefSeqV205_ani99_cHIGH_stTrue_r0_0.15	390.58	207.22	00:02:06.230000	1121784564	12	4.73
GTDBr202RefSeqV205_RH_S001__insert_270_0.85	3096.64	269.68	00:05:54.760000	1122631304	12	9.48
GTDBr202RefSeqV205_JGI_SRR033548_0.45	1.16	9.46	00:00:05.610000	45909200	12	1.89
GTDBr202RefSeqV205_ani95_cLOW_stFalse_r2_0.40	366.61	133.9	00:01:19.490000	689376148	12	6.29
GTDBr202RefSeqV205_RL_S001__insert_270_0.80	2890.44	291.91	00:05:52.340000	1122742760	12	9.03
GTDBr202RefSeqV205_ani100_cHIGH_stTrue_r3_0.75	392.56	204.58	00:02:00.120000	1122204384	12	4.97
GTDBr202RefSeqV205_ani100_cLOW_stFalse_r4_0.35	369.07	202.97	00:01:59.570000	1114715676	12	4.78
GTDBr202RefSeqV205_ani97_cHIGH_stTrue_r8_0.05	420.13	221.76	00:02:12	1113849300	12	4.86
GTDBr202RefSeqV205_UnAmbiguouslyMapped_ds.7_0.95	81.7	191.81	00:01:27.210000	1084723924	12	3.13
GTDBr202RefSeqV205_UnAmbiguouslyMapped_ds.buccal_0.70	9.11	24.57	00:00:12.270000	125963468	12	2.74
GTDBr202RefSeqV205_ani99_cHIGH_stTrue_r7_0.95	381.11	207.44	00:02:01.490000	1122084352	12	4.84
GTDBr202RefSeqV205_ani100_cLOW_stTrue_r8_0.95	389.28	217.41	00:01:52.360000	1097958600	12	5.39
GTDBr202RefSeqV205_ani97_cHIGH_stFalse_r4_0.05	467.14	372.2	00:06:03.930000	1066677752	12	2.3
GTDBr202RefSeqV205_ani100_cHIGH_stFalse_r9_0.75	378.6	205.95	00:01:59.710000	1121320484	12	4.88
GTDBr202RefSeqV205_ani99_cLOW_stTrue_r6_0.00	366.42	205.58	00:02:00.750000	1113443760	12	4.73
GTDBr202RefSeqV205_ani99_cHIGH_stFalse_r1_0.95	385.02	222.04	00:02:01.330000	1103063440	12	5
GTDBr202RefSeqV205_ani100_cLOW_stTrue_r0_0.15	378.49	194.97	00:01:56.420000	1093651124	12	4.92
GTDBr202RefSeqV205_UnAmbiguouslyMapped_ds.soil_0.80	45.6	161.87	00:01:11.030000	926771832	12	2.92
GTDBr202RefSeqV205_Huttenhower_LC4_0.70	4.18	26.58	00:00:11.110000	138245412	12	2.76
GTDBr202RefSeqV205_ani99_cLOW_stFalse_r8_0.55	351.52	198.93	00:01:54.490000	1102749840	12	4.8
GTDBr202RefSeqV205_ani95_cLOW_stTrue_r1_0.75	388.88	120.78	00:01:14.710000	521355316	12	6.82
GTDBr202RefSeqV205_ani99_cHIGH_stFalse_r9_0.15	399.81	199.85	00:01:57.830000	1121686192	12	5.08
GTDBr202RefSeqV205_ani97_cHIGH_stTrue_r0_0.85	405.68	200.24	00:01:56.840000	1103844448	12	5.18
GTDBr202RefSeqV205_UnAmbiguouslyMapped_ds.cityparks_0.05	21.66	119.39	00:00:51.150000	699516300	12	2.75
GTDBr202RefSeqV205_MGRG_nanopore_b9.fail.2d_0.95	0.15	0.56	00:00:00.610000	2848784	12	1.15
GTDBr202RefSeqV205_JGI_SRR033547_0.45	0.12	0.03	00:00:00.070000	145552	12	2.18
GTDBr202RefSeqV205_ani97_cLOW_stFalse_r0_0.45	390.25	203.38	00:01:49.740000	1078874056	12	5.4
GTDBr202RefSeqV205_ani97_cHIGH_stTrue_r7_0.05	381.54	199.98	00:01:51.950000	1113914756	12	5.19
GTDBr202RefSeqV205_ani97_cLOW_stTrue_r3_0.65	363.02	205.8	00:01:58.140000	1111150168	12	4.81
GTDBr202RefSeqV205_UnAmbiguouslyMapped_ds.frankengenome.mix_0.00	126.48	180.14	00:01:26.380000	1009705720	12	3.54
GTDBr202RefSeqV205_ani99_cLOW_stTrue_r9_0.00	395.89	197.48	00:01:53.040000	1120038432	12	5.24
GTDBr202RefSeqV205_ani100_cHIGH_stFalse_r6_0.75	364.72	200.07	00:01:58.530000	1114338296	12	4.76
GTDBr202RefSeqV205_ani100_cLOW_stTrue_r7_0.95	387.59	201.63	00:01:56.170000	1091170524	12	5.07
GTDBr202RefSeqV205_ani99_cHIGH_stTrue_r8_0.95	393.33	209.93	00:02:01.280000	1121005408	12	4.97
GTDBr202RefSeqV205_UnAmbiguouslyMapped_ds.nycsm_0.60	8.85	41.83	00:00:18.290000	255394652	12	2.77
GTDBr202RefSeqV205_ani97_cLOW_stTrue_r5_0.35	391.51	205.55	00:01:50.450000	1107393124	12	5.4
GTDBr202RefSeqV205_ani100_cHIGH_stFalse_r2_1.00	359.37	190.24	00:01:47.500000	1051998400	12	5.11
GTDBr202RefSeqV205_Huttenhower_HC1_0.30	17.04	84.36	00:00:33.860000	432699320	12	2.99
GTDBr202RefSeqV205_ani100_cHIGH_stFalse_r0_0.25	366.99	162.91	00:01:36.160000	889323452	12	5.51
GTDBr202RefSeqV205_ani99_cLOW_stFalse_r9_0.85	364.27	189.54	00:01:48.510000	1038180372	12	5.1
GTDBr202RefSeqV205_RM1_S001__insert_5000_0.40	999.74	222.01	00:02:51.020000	1122929140	12	7.14
GTDBr202RefSeqV205_ani97_cLOW_stFalse_r6_0.15	349.14	192.1	00:01:52.350000	1102731140	12	4.81
GTDBr202RefSeqV205_ani97_cHIGH_stTrue_r1_0.55	395.55	192.15	00:01:51.730000	1107194856	12	5.25
GTDBr202RefSeqV205_NA12878_NegControl_SL126488_0_0.25	316.34	202.35	00:01:48.860000	1100755040	12	4.76
GTDBr202RefSeqV205_ani97_cLOW_stFalse_r1_0.95	362.85	199.11	00:01:49.470000	1022558192	12	5.13
GTDBr202RefSeqV205_ani100_cHIGH_stTrue_r8_1.00	375.78	200.5	00:01:56.830000	1122618248	12	4.93
GTDBr202RefSeqV205_NA12878_NegControl_SL126487_0_0.95	746.48	219.85	00:02:25.660000	1092958208	12	6.63
GTDBr202RefSeqV205_ani99_cHIGH_stTrue_r9_0.45	374.83	213.06	00:02:01.760000	1120853332	12	4.82
GTDBr202RefSeqV205_ani100_cLOW_stTrue_r6_0.45	367.19	196.73	00:01:54.410000	1057337956	12	4.92
GTDBr202RefSeqV205_Huttenhower_LC2_0.20	4.34	29.55	00:00:12.180000	153238316	12	2.78
GTDBr202RefSeqV205_ani95_cLOW_stTrue_r5_1.00	368.45	149.09	00:01:26.180000	734245888	12	6
GTDBr202RefSeqV205_ani95_cLOW_stTrue_r7_0.25	386.35	146.36	00:01:26.120000	757864396	12	6.18
GTDBr202RefSeqV205_NegControl_MH1_0.30	17.92	137.25	00:00:58.870000	794169896	12	2.63
GTDBr202RefSeqV205_ani99_cLOW_stFalse_r6_0.85	354.54	202.93	00:01:55.610000	1103077892	12	4.82
GTDBr202RefSeqV205_ani97_cHIGH_stFalse_r2_0.55	397.28	175.4	00:01:44.530000	1019348676	12	5.47
GTDBr202RefSeqV205_ani99_cLOW_stTrue_r0_0.50	367.97	198.12	00:01:56.430000	1119047312	12	4.86
GTDBr202RefSeqV205_MGRG_nanopore_b8.pass.2d_0.90	0.15	0.36	00:00:00.420000	1790168	12	1.21
GTDBr202RefSeqV205_MGRG_nanopore_R6_2d_pass_0.85	16.17	108.32	00:00:44.570000	596448144	12	2.79
GTDBr202RefSeqV205_ani97_cLOW_stFalse_r9_0.15	393.49	198.4	00:01:52.230000	1075982636	12	5.27
GTDBr202RefSeqV205_ani95_cLOW_stFalse_r3_0.90	368.21	149.11	00:01:27.140000	752173432	12	5.93
GTDBr202RefSeqV205_MGRG_nanopore_b7.fail.2d_0.80	2.56	24.52	00:00:11.540000	136523896	12	2.34
GTDBr202RefSeqV205_JGI_SRR033549_0.95	26.65	74.13	00:00:30.340000	393167964	12	3.32
GTDBr202RefSeqV205_ani100_cHIGH_stTrue_r7_1.00	382.99	206.2	00:02:00.930000	1121947356	12	4.87
GTDBr202RefSeqV205_ZymoMock_0.10	311.12	152.22	00:01:25.170000	812670744	12	5.44
GTDBr202RefSeqV205_ani95_cLOW_stFalse_r4_0.10	377.11	155.66	00:01:32.980000	805492276	12	5.72
GTDBr202RefSeqV205_ABRF_MGRG_5ng_0.55	77.9	43.39	00:00:16.330000	100413420	12	7.42
GTDBr202RefSeqV205_ani100_cHIGH_stTrue_r5_0.25	395.43	204	00:02:01.690000	1122329888	12	4.92
GTDBr202RefSeqV205_RM1_S002__insert_5000_1.00	1005.48	226.62	00:02:52.100000	1122494328	12	7.15
GTDBr202RefSeqV205_ani100_cLOW_stFalse_r2_0.65	388.15	207.41	00:02:02.560000	1104142096	12	4.85
GTDBr202RefSeqV205_MGRG_nanopore_b3.pass.2d_1.00	0.11	0.03	00:00:00.050000	132772	12	2.45
GTDBr202RefSeqV205_BioPool_1.00	18.51	35.01	00:00:12.600000	100365644	12	4.24
GTDBr202RefSeqV205_ani99_cHIGH_stFalse_r0_0.45	378.62	207.39	00:01:58.810000	1115908628	12	4.93
GTDBr202RefSeqV205_ani95_cLOW_stTrue_r8_0.25	393.4	148.9	00:01:30.420000	773359156	12	5.99
GTDBr202RefSeqV205_ani99_cLOW_stFalse_r1_0.05	380.44	203.83	00:01:55.660000	1101582928	12	5.05
GTDBr202RefSeqV205_ani100_cLOW_stTrue_r9_0.45	380.83	208.17	00:02:00.780000	1108305552	12	4.87
GTDBr202RefSeqV205_ani99_cHIGH_stTrue_r6_0.45	386.74	210.57	00:02:07.190000	1122162460	12	4.69
GTDBr202RefSeqV205_Mavromatis_simHC_0.70	24.9	120.28	00:00:49.870000	647203864	12	2.91
GTDBr202RefSeqV205_ani100_cLOW_stFalse_r9_0.70	387.12	222.15	00:01:51.500000	1094066780	12	5.46
GTDBr202RefSeqV205_ani97_cLOW_stFalse_r5_0.80	390.52	202.05	00:01:59.760000	1104207928	12	4.94
GTDBr202RefSeqV205_ani100_cLOW_stTrue_r2_0.50	366.59	194.7	00:01:52.810000	1073040068	12	4.97
GTDBr202RefSeqV205_Huttenhower_LC6_0.35	3.88	28.15	00:00:11.840000	148123772	12	2.7
GTDBr202RefSeqV205_ani95_cLOW_stTrue_r3_0.30	372.65	126.94	00:01:17.370000	637091332	12	6.45
GTDBr202RefSeqV205_RH_S003__insert_270_0.00	2940.35	260.2	00:05:44.430000	1124367156	12	9.29
GTDBr202RefSeqV205_UnAmbiguouslyMapped_ds.nycsm_1.00	8.71	42.54	00:00:18.690000	255419400	12	2.74
GTDBr202RefSeqV205_MGRG_nanopore_b4.fail.2d_0.40	0.42	3.73	00:00:04	19930928	12	1.03
GTDBr202RefSeqV205_ani97_cLOW_stTrue_r1_0.20	372.03	216.13	00:01:54.310000	1090884984	12	5.14
GTDBr202RefSeqV205_ani100_cHIGH_stFalse_r4_0.30	371.93	202.52	00:01:57.860000	1097467156	12	4.87
GTDBr202RefSeqV205_ani97_cHIGH_stFalse_r9_0.40	383.41	195.08	00:01:51.610000	1099585600	12	5.18
GTDBr202RefSeqV205_ani95_cLOW_stFalse_r8_0.85	363.12	88.94	00:01:01.170000	401483796	12	7.39
GTDBr202RefSeqV205_ani97_cLOW_stFalse_r2_0.00	386.44	210.21	00:02:21.740000	1081058676	12	4.2
GTDBr202RefSeqV205_RM2_S001__insert_270_0.10	3012.11	267.29	00:05:43.560000	1124282880	12	9.54
GTDBr202RefSeqV205_ani97_cHIGH_stTrue_r5_0.40	380.82	197.12	00:01:53.490000	1112575540	12	5.09
GTDBr202RefSeqV205_ani95_cLOW_stFalse_r0_0.05	410.52	202.66	00:01:56.730000	1093799316	12	5.25
GTDBr202RefSeqV205_ani100_cHIGH_stTrue_r1_0.30	390.31	201.01	00:02:00.700000	1122112760	12	4.89
GTDBr202RefSeqV205_HMP_even_454_SRR072233_0.70	155.13	133.19	00:00:59.830000	620424740	12	4.81
GTDBr202RefSeqV205_ani100_cLOW_stFalse_r6_0.70	368.36	198.57	00:01:56.400000	1093555200	12	4.87
GTDBr202RefSeqV205_ani99_cHIGH_stFalse_r4_0.50	386.42	198.6	00:01:57.500000	1120239808	12	4.97
GTDBr202RefSeqV205_RM2_S002__insert_270_0.70	2989.03	271.95	00:05:41.260000	1122988812	12	9.55
GTDBr202RefSeqV205_ani99_cLOW_stFalse_r5_0.10	389.2	184.77	00:01:48.800000	1095397256	12	5.27
GTDBr202RefSeqV205_ani99_cHIGH_stTrue_r2_0.50	412.64	197.99	00:01:54.020000	1121264536	12	5.35
GTDBr202RefSeqV205_ABRF_MGRG_10ng_0.45	97.88	42.52	00:00:16.410000	71017592	12	8.55
GTDBr202RefSeqV205_ani99_cLOW_stFalse_r2_0.90	383.12	198.06	00:01:56.720000	1087046536	12	4.97
GTDBr202RefSeqV205_ani97_cHIGH_stFalse_r6_0.40	382.17	203.25	00:01:56.050000	1080766040	12	5.04
GTDBr202RefSeqV205_ani99_cLOW_stTrue_r4_0.45	344.42	202.89	00:01:57.850000	1106474572	12	4.64
GTDBr202RefSeqV205_MGRG_nanopore_b3.fail.2d_0.25	0.13	0.2	00:00:00.250000	987996	12	1.36
GTDBr202RefSeqV205_ani95_cLOW_stFalse_r7_0.85	330.11	102.37	00:01:02.760000	472598592	12	6.89
GTDBr202RefSeqV205_ani100_cHIGH_stTrue_r0_0.95	409.57	215.25	00:02:04.550000	1119972928	12	5.01
GTDBr202RefSeqV205_ani97_cLOW_stFalse_r9_1.00	390.53	183.06	00:01:48.630000	1072892064	12	5.28
GTDBr202RefSeqV205_UnAmbiguouslyMapped_ds.frankengenome_0.65	17.16	101.87	00:00:43.790000	604098224	12	2.71
GTDBr202RefSeqV205_Huttenhower_LC8_0.90	4.53	29	00:00:12.240000	157228760	12	2.73
GTDBr202RefSeqV205_ani97_cHIGH_stFalse_r0_0.65	362.17	164.44	00:01:36.550000	900978132	12	5.45
GTDBr202RefSeqV205_ani99_cLOW_stTrue_r2_0.60	355.73	197.96	00:01:55.150000	1086252736	12	4.8
GTDBr202RefSeqV205_ani97_cLOW_stTrue_r8_0.05	371.62	210.4	00:02:08.960000	1114390048	12	4.51
GTDBr202RefSeqV205_Carma_eval_carma_0.10	1.85	12.34	00:00:08.830000	54395940	12	1.6
GTDBr202RefSeqV205_ani99_cHIGH_stFalse_r2_0.75	358.73	201.43	00:01:54.960000	1110009892	12	4.87
GTDBr202RefSeqV205_RH_S004__insert_270_0.50	2956.61	259.77	00:05:38.120000	1123479744	12	9.51
GTDBr202RefSeqV205_ani99_cLOW_stFalse_r3_0.35	392.35	193.55	00:01:52.330000	1100975568	12	5.21
GTDBr202RefSeqV205_UnAmbiguouslyMapped_ds.hous1_0.35	13.12	69.66	00:00:30.030000	419701832	12	2.75
GTDBr202RefSeqV205_ani99_cHIGH_stTrue_r4_0.75	412.77	209.81	00:02:04.480000	1121737936	12	5
GTDBr202RefSeqV205_BioPool_0.15	18.49	31.27	00:00:10.460000	100422596	12	4.75
GTDBr202RefSeqV205_MGRG_nanopore_b3.pass.2d_0.15	0.11	0.03	00:00:00.060000	132428	12	2.31
GTDBr202RefSeqV205_RM1_S002__insert_5000_0.15	1002.87	223.66	00:02:51.860000	1123122040	12	7.13
GTDBr202RefSeqV205_ani95_cLOW_stFalse_r6_0.20	365.67	118.39	00:01:11.090000	542269968	12	6.8
GTDBr202RefSeqV205_ani100_cHIGH_stTrue_r7_0.15	389.76	210.06	00:02:03.700000	1121970764	12	4.84
GTDBr202RefSeqV205_ani100_cLOW_stFalse_r0_0.55	398.65	213.32	00:01:50.200000	1045067816	12	5.55
GTDBr202RefSeqV205_ani97_cLOW_stFalse_r6_1.00	388.05	197.19	00:01:55.230000	1102619592	12	5.07
GTDBr202RefSeqV205_ani97_cLOW_stFalse_r4_0.25	370.09	189.14	00:01:52.810000	1052462848	12	4.95
GTDBr202RefSeqV205_ani97_cHIGH_stTrue_r3_0.65	391.01	195.99	00:01:53.670000	1110538980	12	5.16
GTDBr202RefSeqV205_Mavromatis_simLC_0.85	20.37	99.83	00:00:42.380000	551070692	12	2.83
GTDBr202RefSeqV205_ani97_cLOW_stTrue_r7_0.05	355.41	196.94	00:01:51.580000	1112558896	12	4.94
GTDBr202RefSeqV205_ani95_cLOW_stTrue_r2_0.95	356.66	112.77	00:01:08.120000	589128880	12	6.89
GTDBr202RefSeqV205_MGRG_nanopore_R6_2d_fail_0.30	3.53	33.02	00:00:14.120000	190358452	12	2.58
GTDBr202RefSeqV205_ani100_cHIGH_stFalse_r2_0.15	381.05	192.21	00:01:54.560000	1051593136	12	5
GTDBr202RefSeqV205_Huttenhower_LC7_0.90	4.16	25.59	00:00:10.850000	136757652	12	2.74
GTDBr202RefSeqV205_ani100_cLOW_stTrue_r4_0.75	357.75	196.67	00:01:54.410000	1113954588	12	4.84
GTDBr202RefSeqV205_ani100_cHIGH_stFalse_r5_0.95	371.5	199.36	00:01:56.530000	1108702076	12	4.89
GTDBr202RefSeqV205_MGRG_nanopore_b4.pass.2d_0.70	0.1	0.02	00:00:00.050000	63560	12	2.48
GTDBr202RefSeqV205_ani95_cLOW_stTrue_r5_0.15	387.91	149.6	00:01:30.660000	733847288	12	5.92
GTDBr202RefSeqV205_ani97_cLOW_stTrue_r0_0.85	394.42	196.92	00:01:55.110000	1113856016	12	5.13
GTDBr202RefSeqV205_ani100_cHIGH_stTrue_r8_0.15	422.32	205.31	00:01:56.710000	1119829900	12	5.37
GTDBr202RefSeqV205_ani95_cLOW_stFalse_r9_0.20	402.82	134.39	00:01:23.360000	669959148	12	6.44
GTDBr202RefSeqV205_ani99_cHIGH_stFalse_r6_0.60	362.2	206.03	00:01:59.950000	1118586252	12	4.73
GTDBr202RefSeqV205_NA12878_NegControl_SL126486_0_0.35	478.11	199.46	00:01:56.580000	1037962432	12	5.81
GTDBr202RefSeqV205_ani99_cLOW_stFalse_r7_0.20	378.55	200.17	00:01:58.230000	1081211484	12	4.89
GTDBr202RefSeqV205_HMP_even_illum_SRR172902_0.70	79.55	163.19	00:01:18	917927720	12	3.11
GTDBr202RefSeqV205_ani99_cHIGH_stTrue_r0_0.60	393.45	201.14	00:01:54.700000	1117869068	12	5.18
GTDBr202RefSeqV205_BMI_bmi_reads_0.95	95	110.96	00:00:45.910000	491717936	12	4.48
GTDBr202RefSeqV205_JGI_SRR033548_0.30	1.11	9.14	00:00:05.250000	45901872	12	1.95
GTDBr202RefSeqV205_ani95_cLOW_stFalse_r2_0.35	355.78	133.67	00:01:20.920000	689583228	12	6.04
GTDBr202RefSeqV205_ani100_cHIGH_stTrue_r3_0.00	386.37	198.58	00:01:57.620000	1122556348	12	4.97
GTDBr202RefSeqV205_ani100_cLOW_stFalse_r4_0.40	364.59	203.99	00:01:58.170000	1115055300	12	4.81
GTDBr202RefSeqV205_MGRG_nanopore_b1.pass.2d_0.95	0.15	0.31	00:00:00.370000	1642332	12	1.24
GTDBr202RefSeqV205_ani97_cHIGH_stTrue_r8_0.70	388.27	199.62	00:01:55.880000	1114047628	12	5.07
GTDBr202RefSeqV205_ani100_cHIGH_stTrue_r4_0.80	389.66	200.62	00:01:54.410000	1121672240	12	5.15
GTDBr202RefSeqV205_UnAmbiguouslyMapped_ds.buccal_0.05	8.42	21.9	00:00:09.830000	126003804	12	3.08
GTDBr202RefSeqV205_ani97_cHIGH_stFalse_r4_0.70	394.09	191.43	00:01:51.250000	1066559200	12	5.26
GTDBr202RefSeqV205_ani99_cLOW_stTrue_r6_0.75	365.36	203.63	00:01:59.970000	1110430252	12	4.74
GTDBr202RefSeqV205_ani100_cHIGH_stFalse_r9_0.00	426.94	232.74	00:02:13.050000	1121365380	12	4.95
GTDBr202RefSeqV205_ani95_cLOW_stTrue_r9_0.80	376.7	152.1	00:01:27.870000	783350152	12	6.01
GTDBr202RefSeqV205_ani100_cLOW_stTrue_r0_0.60	382.79	201.21	00:01:58.400000	1091506828	12	4.93
GTDBr202RefSeqV205_Huttenhower_LC4_0.05	4	27.45	00:00:11.890000	138161192	12	2.64
GTDBr202RefSeqV205_ani99_cLOW_stFalse_r8_0.20	349.01	198.68	00:01:52.780000	1103232004	12	4.85
GTDBr202RefSeqV205_ani100_cHIGH_stFalse_r1_0.80	397	184.17	00:01:46.820000	1001728912	12	5.44
GTDBr202RefSeqV205_ani95_cLOW_stTrue_r1_0.00	544.6	3056.22	01:19:38	518143468	12	0.75
GTDBr202RefSeqV205_ani97_cLOW_stTrue_r4_0.90	389.81	214.51	00:01:58.500000	1089407896	12	5.09
GTDBr202RefSeqV205_ani99_cHIGH_stFalse_r9_0.60	390.55	197.37	00:01:54.080000	1121698144	12	5.15
GTDBr202RefSeqV205_UnAmbiguouslyMapped_ds.cityparks_0.70	22.2	131.89	00:01:05	699496464	12	2.37
GTDBr202RefSeqV205_Raiphy_eval_RAIphy_0.95	24.81	107.78	00:00:47.710000	638667512	12	2.77
GTDBr202RefSeqV205_JGI_SRR033547_0.30	0.12	0.02	00:00:00.060000	145328	12	2.44
GTDBr202RefSeqV205_RH_S002__insert_270_0.90	2944.15	269.93	00:05:37.770000	1122592356	12	9.51
GTDBr202RefSeqV205_ani97_cLOW_stFalse_r0_0.30	358.38	200.69	00:01:53.860000	1095988988	12	4.91
GTDBr202RefSeqV205_ani97_cHIGH_stTrue_r7_0.70	388.43	220.66	00:02:00.350000	1109314660	12	5.06
GTDBr202RefSeqV205_ani97_cLOW_stTrue_r3_0.10	398.54	194.9	00:01:54.130000	1111891608	12	5.19
GTDBr202RefSeqV205_ani95_cLOW_stTrue_r6_0.80	378	143.84	00:01:25.800000	741869776	12	6.08
GTDBr202RefSeqV205_ani100_cHIGH_stFalse_r6_0.00	513.76	428.24	00:03:51.540000	1115506752	12	4.06
GTDBr202RefSeqV205_UnAmbiguouslyMapped_ds.frankengenome.mix_0.75	116.67	196.52	00:01:42.620000	1009657108	12	3.05
GTDBr202RefSeqV205_ani99_cLOW_stTrue_r9_0.75	365.12	202.91	00:01:59.010000	1119948340	12	4.77
GTDBr202RefSeqV205_Huttenhower_LC3_0.85	4.29	26.39	00:00:11.280000	140774924	12	2.71
GTDBr202RefSeqV205_UnAmbiguouslyMapped_ds.nycsm_0.15	8.89	42.28	00:00:18.970000	255362460	12	2.69
GTDBr202RefSeqV205_ani97_cLOW_stTrue_r7_0.20	373.19	201.38	00:01:59.280000	1112030776	12	4.81
GTDBr202RefSeqV205_MGRG_nanopore_R6_2d_fail_0.15	3.47	33.86	00:00:14.210000	190364060	12	2.62
GTDBr202RefSeqV205_Huttenhower_HC1_1.00	16.66	84.66	00:00:34.100000	432731980	12	2.97
GTDBr202RefSeqV205_ani100_cHIGH_stFalse_r2_0.30	413.39	188.49	00:01:49.710000	1050707908	12	5.48
GTDBr202RefSeqV205_ani97_cLOW_stFalse_r4_0.00	378.11	194.76	00:01:56.070000	1052054224	12	4.93
GTDBr202RefSeqV205_ani97_cHIGH_stTrue_r3_0.40	418.1	197.96	00:01:56.880000	1110531980	12	5.27
GTDBr202RefSeqV205_ani100_cHIGH_stTrue_r8_0.30	392.55	202.31	00:01:59.810000	1122119228	12	4.96
GTDBr202RefSeqV205_ani97_cLOW_stFalse_r3_0.80	367.29	198.06	00:01:55.330000	1095697392	12	4.9
GTDBr202RefSeqV205_ani95_cLOW_stFalse_r9_0.05	512.02	1136.22	00:28:53.290000	662146472	12	0.95
GTDBr202RefSeqV205_ani100_cLOW_stTrue_r4_0.50	385.18	197.25	00:01:56.360000	1113949276	12	5
GTDBr202RefSeqV205_ani95_cLOW_stTrue_r5_0.30	377.34	140.73	00:01:24.720000	733905340	12	6.11
GTDBr202RefSeqV205_MGRG_nanopore_b4.pass.2d_0.55	0.1	0.02	00:00:00.040000	63320	12	2.78
GTDBr202RefSeqV205_UnAmbiguouslyMapped_ds.frankengenome_0.40	16.54	101.81	00:00:43.840000	604008764	12	2.69
GTDBr202RefSeqV205_ani99_cLOW_stTrue_r2_0.45	367.09	186.89	00:01:48.980000	1086193972	12	5.08
GTDBr202RefSeqV205_ani99_cLOW_stFalse_r4_0.90	368.61	199.91	00:01:57.560000	1115364164	12	4.83
GTDBr202RefSeqV205_ani97_cHIGH_stFalse_r0_0.40	373.04	164.79	00:01:36.660000	900558368	12	5.56
GTDBr202RefSeqV205_ani97_cLOW_stTrue_r8_0.20	354.4	198.01	00:01:50.850000	1116296676	12	4.98
GTDBr202RefSeqV205_NegControl_MH1_1.00	17.99	134.82	00:00:57.590000	794064468	12	2.65
GTDBr202RefSeqV205_ani95_cLOW_stFalse_r1_0.85	419.07	249.31	00:02:40.320000	796180372	12	4.16
GTDBr202RefSeqV205_UnAmbiguouslyMapped_ds.gut_0.90	8.21	39.74	00:00:17.390000	235848076	12	2.75
GTDBr202RefSeqV205_RM1_S002__insert_5000_0.30	1008.45	224.51	00:02:52.260000	1123030188	12	7.15
GTDBr202RefSeqV205_MGRG_nanopore_b3.pass.2d_0.30	0.1	0.03	00:00:00.050000	132140	12	2.46
GTDBr202RefSeqV205_ani95_cLOW_stFalse_r6_0.05	455.99	307.3	00:06:56.330000	543463512	12	1.83
GTDBr202RefSeqV205_ani100_cHIGH_stTrue_r7_0.30	406.36	212.58	00:02:01.350000	1119178840	12	5.1
GTDBr202RefSeqV205_ani100_cLOW_stFalse_r0_0.70	358.28	198.83	00:01:54.700000	1074639772	12	4.85
GTDBr202RefSeqV205_ani99_cHIGH_stFalse_r2_0.50	371.62	196.04	00:01:54.430000	1113131064	12	4.96
GTDBr202RefSeqV205_RH_S004__insert_270_0.75	2955.43	269.45	00:05:39.530000	1122844244	12	9.49
GTDBr202RefSeqV205_Carma_eval_carma_0.35	1.48	11.54	00:00:07.720000	54405244	12	1.68
GTDBr202RefSeqV205_ani99_cLOW_stFalse_r3_0.10	396.45	196.24	00:01:57.260000	1101017024	12	5.05
GTDBr202RefSeqV205_ani99_cHIGH_stTrue_r4_0.50	389.38	209.99	00:02:02.350000	1121341680	12	4.89
GTDBr202RefSeqV205_BioPool_0.30	17.98	33.13	00:00:10.670000	100399992	12	4.79
GTDBr202RefSeqV205_UnAmbiguouslyMapped_ds.hous1_0.10	12.78	69.23	00:00:30.190000	419736312	12	2.71
GTDBr202RefSeqV205_UnAmbiguouslyMapped_ds.cityparks_0.55	21.57	118.8	00:00:51.560000	699500572	12	2.72
GTDBr202RefSeqV205_ani97_cLOW_stFalse_r7_0.95	382.27	199.89	00:01:57.390000	1087088156	12	4.95
GTDBr202RefSeqV205_JGI_SRR033547_0.15	0.11	0.03	00:00:00.060000	145224	12	2.38
GTDBr202RefSeqV205_Huttenhower_LC4_0.20	4.2	26.57	00:00:11.290000	138121092	12	2.72
GTDBr202RefSeqV205_ani100_cLOW_stTrue_r0_0.45	395.5	205.24	00:02:00.430000	1089478164	12	4.98
GTDBr202RefSeqV205_ani95_cLOW_stTrue_r3_1.00	380.1	138.82	00:01:22.020000	637565424	12	6.32
GTDBr202RefSeqV205_ani99_cLOW_stFalse_r8_0.05	366.84	202.45	00:02:01.570000	1100117944	12	4.68
GTDBr202RefSeqV205_ani95_cLOW_stTrue_r1_0.25	365.35	117.17	00:01:10.820000	521775252	12	6.81
GTDBr202RefSeqV205_ani99_cHIGH_stFalse_r9_0.45	402.66	221.48	00:02:13.510000	1116734112	12	4.67
GTDBr202RefSeqV205_ani97_cLOW_stTrue_r3_0.35	387.26	199.76	00:01:59.470000	1110549584	12	4.91
GTDBr202RefSeqV205_ani100_cHIGH_stFalse_r4_1.00	382.34	200.47	00:01:53.260000	1097773612	12	5.14
GTDBr202RefSeqV205_ani100_cHIGH_stFalse_r6_0.25	374.16	203.32	00:01:56.180000	1112720968	12	4.97
GTDBr202RefSeqV205_ani99_cLOW_stTrue_r9_0.50	386.5	200.47	00:01:51.350000	1117630516	12	5.27
GTDBr202RefSeqV205_UnAmbiguouslyMapped_ds.frankengenome.mix_0.50	129.94	182.45	00:01:25.870000	1009697116	12	3.63
GTDBr202RefSeqV205_UnAmbiguouslyMapped_ds.nycsm_0.30	8.79	42.32	00:00:18.730000	255304040	12	2.72
GTDBr202RefSeqV205_ani97_cLOW_stFalse_r0_0.15	366.38	205.33	00:01:54.540000	1082384056	12	4.99
GTDBr202RefSeqV205_ani97_cHIGH_stTrue_r7_0.55	401.67	196.27	00:01:54.140000	1113668096	12	5.23
GTDBr202RefSeqV205_NegControl_LM_0.90	17.58	136.42	00:00:57.270000	792976880	12	2.68
GTDBr202RefSeqV205_MGRG_nanopore_b7.pass.2d_0.95	0.37	2.65	00:00:02.890000	14434252	12	1.04
GTDBr202RefSeqV205_ani95_cLOW_stFalse_r2_0.10	414	169.09	00:01:43.770000	672322728	12	5.61
GTDBr202RefSeqV205_ani100_cHIGH_stTrue_r1_1.00	412.75	207.99	00:02:00.510000	1119451816	12	5.15
GTDBr202RefSeqV205_JGI_SRR033548_0.15	1.09	9.04	00:00:05.140000	45902652	12	1.97
GTDBr202RefSeqV205_ani100_cHIGH_stTrue_r3_0.25	392.37	226.95	00:02:03.700000	1117155740	12	5
GTDBr202RefSeqV205_ani97_cLOW_stFalse_r8_0.95	349.9	198.83	00:01:51.200000	1070583952	12	4.93
GTDBr202RefSeqV205_ani100_cLOW_stFalse_r4_0.65	367.6	198.8	00:01:59.770000	1115178468	12	4.72
GTDBr202RefSeqV205_ani99_cHIGH_stFalse_r6_0.45	402.45	214.62	00:02:08.180000	1112274944	12	4.81
GTDBr202RefSeqV205_NA12878_NegControl_SL126486_0_0.10	455.81	201.49	00:01:55.980000	1037995816	12	5.66
GTDBr202RefSeqV205_ani99_cLOW_stFalse_r7_0.05	383.6	198.87	00:01:57.890000	1083671420	12	4.94
GTDBr202RefSeqV205_MGRG_nanopore_b8.fail.2d_0.85	1.76	17.19	00:00:09.200000	95459160	12	2.05
GTDBr202RefSeqV205_ani99_cHIGH_stTrue_r0_0.45	402.54	203.9	00:02:00.390000	1121630932	12	5.03
GTDBr202RefSeqV205_HMP_even_illum_SRR172902_0.55	75.06	155.65	00:01:12.970000	919116748	12	3.16
GTDBr202RefSeqV205_UnAmbiguouslyMapped_ds.hous2_0.85	8.35	45.68	00:00:20.430000	279737492	12	2.64
GTDBr202RefSeqV205_ani99_cLOW_stTrue_r6_0.50	343.75	207.3	00:01:53.230000	1104970744	12	4.86
GTDBr202RefSeqV205_ani100_cHIGH_stFalse_r9_0.25	382.94	201.57	00:01:55.930000	1121362728	12	5.04
GTDBr202RefSeqV205_ani99_cLOW_stFalse_r0_0.85	382.8	184.49	00:01:49.070000	1029999080	12	5.2
GTDBr202RefSeqV205_ani97_cHIGH_stFalse_r4_0.55	391.02	226.66	00:01:56.010000	1059443076	12	5.32
GTDBr202RefSeqV205_ani97_cHIGH_stTrue_r8_0.55	389.15	207.23	00:02:00.310000	1113321252	12	4.95
GTDBr202RefSeqV205_UnAmbiguouslyMapped_ds.buccal_0.20	8.88	21.16	00:00:09.800000	125982388	12	3.06
GTDBr202RefSeqV205_ani95_cLOW_stFalse_r5_0.90	407.68	172.58	00:01:45.150000	832245612	12	5.51
GTDBr202RefSeqV205_MGRG_nanopore_b1.fail.2d_0.80	0.25	1.52	00:00:01.640000	7643088	12	1.07
GTDBr202RefSeqV205_ani97_cLOW_stFalse_r9_0.30	364.13	192.1	00:01:51.170000	1076922336	12	5
GTDBr202RefSeqV205_ani100_cHIGH_stTrue_r2_0.80	419.88	197.62	00:01:53.790000	1121055712	12	5.42
GTDBr202RefSeqV205_NegControl_MH1_0.15	18.37	137.01	00:00:58.630000	794030868	12	2.65
GTDBr202RefSeqV205_ani99_cLOW_stTrue_r0_0.75	358.1	205.9	00:01:56.640000	1115743396	12	4.83
GTDBr202RefSeqV205_ani97_cHIGH_stFalse_r2_0.70	378.78	182.19	00:01:44.910000	1019074964	12	5.34
GTDBr202RefSeqV205_ani99_cHIGH_stFalse_r0_0.60	391.96	208.65	00:02:01.010000	1118659844	12	4.96
GTDBr202RefSeqV205_ani95_cLOW_stTrue_r8_0.00	462.35	488.31	00:05:09.780000	774030160	12	3.06
GTDBr202RefSeqV205_ani99_cLOW_stFalse_r1_0.20	410.7	193.65	00:01:54.340000	1101614004	12	5.28
GTDBr202RefSeqV205_ani100_cHIGH_stFalse_r8_0.80	404.14	207.36	00:01:58.210000	1120394632	12	5.17
GTDBr202RefSeqV205_ani100_cLOW_stTrue_r9_0.60	388.28	204.21	00:01:58.340000	1112869352	12	5
GTDBr202RefSeqV205_ani99_cHIGH_stTrue_r6_0.60	387.83	205.15	00:02:01.140000	1121090976	12	4.89
GTDBr202RefSeqV205_ani95_cLOW_stFalse_r4_0.35	412.36	153.78	00:01:30.370000	799976960	12	6.26
GTDBr202RefSeqV205_ZymoMock_0.35	307.73	151.26	00:01:25.390000	812581616	12	5.37
GTDBr202RefSeqV205_ABRF_MGRG_5ng_0.70	78.22	42.06	00:00:16.200000	100407268	12	7.42
GTDBr202RefSeqV205_ani100_cHIGH_stTrue_r5_0.00	391.17	201.07	00:01:56.020000	1122612388	12	5.1
GTDBr202RefSeqV205_ani100_cLOW_stFalse_r2_0.40	359.99	203.41	00:01:57.660000	1104593304	12	4.78
GTDBr202RefSeqV205_ani97_cLOW_stFalse_r6_0.30	375.78	196.81	00:01:54.900000	1101841396	12	4.98
GTDBr202RefSeqV205_ani97_cHIGH_stTrue_r1_0.70	399.32	197.73	00:01:54.260000	1107172500	12	5.22
GTDBr202RefSeqV205_NA12878_NegControl_SL126488_0_0.00	415.57	510.62	00:04:27.610000	1100749296	12	3.46
GTDBr202RefSeqV205_ani97_cLOW_stTrue_r5_0.10	378.84	195.18	00:01:47.690000	1116064292	12	5.33
GTDBr202RefSeqV205_Huttenhower_HC1_0.15	16.99	84.49	00:00:34.250000	432803808	12	2.96
GTDBr202RefSeqV205_ani95_cLOW_stTrue_r0_0.80	386.62	143.1	00:01:24.810000	673416588	12	6.24
GTDBr202RefSeqV205_MGRG_nanopore_R6_2d_fail_1.00	3.48	33.86	00:00:14.200000	190371780	12	2.62
GTDBr202RefSeqV205_ani100_cHIGH_stFalse_r0_0.00	570.42	2426.48	00:53:07.360000	888819720	12	0.94
GTDBr202RefSeqV205_Huttenhower_LC5_0.85	4.53	27.8	00:00:11.650000	147488372	12	2.77
GTDBr202RefSeqV205_RM1_S001__insert_5000_0.65	1005.54	223.02	00:02:51.560000	1122665220	12	7.16
GTDBr202RefSeqV205_Huttenhower_LC2_0.05	4.33	29.63	00:00:12.960000	153252140	12	2.61
GTDBr202RefSeqV205_ani99_cHIGH_stTrue_r9_0.60	397.02	207.78	00:02:03.070000	1121808052	12	4.91
GTDBr202RefSeqV205_ani100_cLOW_stTrue_r6_0.60	379.66	188.93	00:01:46.510000	1063617448	12	5.33
GTDBr202RefSeqV205_ani100_cHIGH_stFalse_r7_0.80	394.54	202.33	00:01:56.430000	1118546296	12	5.12
GTDBr202RefSeqV205_ani95_cLOW_stTrue_r7_0.00	449.35	462.42	00:05:22.020000	758678188	12	2.83
GTDBr202RefSeqV205_ani97_cLOW_stTrue_r2_0.90	396.93	208.1	00:02:01.680000	1112693300	12	4.97
GTDBr202RefSeqV205_ani97_cLOW_stTrue_r9_0.85	396.3	198.22	00:01:57.620000	1115383284	12	5.05
GTDBr202RefSeqV205_ani99_cHIGH_stFalse_r4_0.75	388.11	205.77	00:02:04.870000	1118366120	12	4.75
GTDBr202RefSeqV205_ani99_cLOW_stFalse_r5_0.35	379.11	191.58	00:01:51.750000	1094431100	12	5.1
GTDBr202RefSeqV205_RM2_S002__insert_270_0.55	2948.91	264.02	00:05:37.090000	1123417892	12	9.53
GTDBr202RefSeqV205_ani99_cHIGH_stTrue_r2_0.75	396.43	206.99	00:02:03.120000	1121815396	12	4.9
GTDBr202RefSeqV205_NegControl_MH2_0.80	18.26	136.88	00:00:58.620000	795039840	12	2.64
GTDBr202RefSeqV205_ani95_cLOW_stFalse_r0_0.20	379.8	203.86	00:02:01.920000	1101421164	12	4.78
GTDBr202RefSeqV205_JGI_SRR033548_1.00	1.27	9.09	00:00:05.300000	45911400	12	1.95
GTDBr202RefSeqV205_ani100_cHIGH_stTrue_r1_0.15	396.27	205.51	00:01:58.520000	1122259840	12	5.07
GTDBr202RefSeqV205_ani100_cLOW_stFalse_r6_0.55	381.72	192.69	00:01:54.020000	1093391584	12	5.03
GTDBr202RefSeqV205_HMP_even_454_SRR072233_0.55	156.45	133.29	00:01:00.770000	620380732	12	4.76
GTDBr202RefSeqV205_ani100_cHIGH_stTrue_r6_0.95	408.55	208.81	00:02:01.170000	1120047344	12	5.09
GTDBr202RefSeqV205_MGRG_nanopore_b3.fail.2d_0.00	0.2	1.09	00:00:04.130000	988184	12	0.31
GTDBr202RefSeqV205_ABRF_MGRG_10ng_0.60	102.18	45.77	00:00:18.550000	71078032	12	7.97
GTDBr202RefSeqV205_ani99_cLOW_stTrue_r4_0.60	366.86	199.78	00:01:57.090000	1108304160	12	4.83
GTDBr202RefSeqV205_ani97_cHIGH_stFalse_r6_0.65	398.1	196.26	00:01:56.240000	1083533780	12	5.11
GTDBr202RefSeqV205_Huttenhower_LC6_0.10	4.22	28.5	00:00:12.080000	148189832	12	2.7
GTDBr202RefSeqV205_ani100_cLOW_stTrue_r2_0.75	347.58	201.66	00:01:52.470000	1058273588	12	4.88
GTDBr202RefSeqV205_ani100_cHIGH_stFalse_r3_0.95	376.03	195.63	00:01:51.450000	1072422804	12	5.12
GTDBr202RefSeqV205_ani95_cLOW_stTrue_r3_0.15	394.34	155.12	00:01:21.900000	621074416	12	6.7
GTDBr202RefSeqV205_Huttenhower_HC2_0.80	17.09	86.55	00:00:34.790000	449158488	12	2.97
GTDBr202RefSeqV205_RH_S003__insert_270_0.25	2914.36	260.63	00:05:33.480000	1124219516	12	9.52
GTDBr202RefSeqV205_ani97_cLOW_stTrue_r6_0.85	381.64	188.89	00:01:48.060000	1114233804	12	5.27
GTDBr202RefSeqV205_Mavromatis_simHC_0.55	24.81	120.92	00:00:49.600000	647222312	12	2.93
GTDBr202RefSeqV205_ani100_cLOW_stFalse_r9_0.55	366.89	206.82	00:01:58.280000	1111311200	12	4.85
GTDBr202RefSeqV205_JGI_SRR033547_1.00	0.11	0.03	00:00:00.060000	145208	12	2.44
GTDBr202RefSeqV205_ani97_cLOW_stFalse_r0_1.00	391.06	200.42	00:01:54.330000	1097754508	12	5.17
GTDBr202RefSeqV205_ani97_cLOW_stFalse_r2_0.25	366.05	194.94	00:01:52.500000	1088208740	12	4.98
GTDBr202RefSeqV205_ani100_cHIGH_stTrue_r9_0.95	402.41	216.68	00:01:53.610000	1115592332	12	5.44
GTDBr202RefSeqV205_ani97_cHIGH_stTrue_r5_0.65	385.58	196.23	00:01:51.610000	1112513436	12	5.21
GTDBr202RefSeqV205_RM2_S001__insert_270_0.35	2919.12	264.35	00:05:34.300000	1123813728	12	9.52
GTDBr202RefSeqV205_ani97_cLOW_stTrue_r1_0.05	394.24	200.29	00:02:07.420000	1107140780	12	4.66
GTDBr202RefSeqV205_MGRG_nanopore_b4.fail.2d_0.65	0.45	3.83	00:00:04.130000	19934808	12	1.03
GTDBr202RefSeqV205_ani95_cLOW_stTrue_r4_0.95	383.04	135.46	00:01:20.070000	695059088	12	6.47
GTDBr202RefSeqV205_ani97_cHIGH_stFalse_r9_0.65	366.14	193.3	00:01:48.730000	1099570896	12	5.14
GTDBr202RefSeqV205_ani100_cHIGH_stFalse_r4_0.15	385.61	200.43	00:02:03.220000	1097478520	12	4.75
GTDBr202RefSeqV205_Huttenhower_LC1_0.90	4.34	28.28	00:00:11.870000	147379464	12	2.74
GTDBr202RefSeqV205_ani97_cLOW_stTrue_r7_0.55	367.6	202.02	00:01:57.010000	1112191124	12	4.86
GTDBr202RefSeqV205_MGRG_nanopore_R6_2d_fail_0.60	3.44	33.96	00:00:14.210000	190382500	12	2.63
GTDBr202RefSeqV205_ani100_cHIGH_stFalse_r2_0.45	388.78	189.76	00:01:52.360000	1051414916	12	5.14
GTDBr202RefSeqV205_ani97_cLOW_stFalse_r4_0.75	364.77	177.2	00:01:44.190000	1052783264	12	5.2
GTDBr202RefSeqV205_ani100_cLOW_stFalse_r8_0.85	356.74	199.02	00:01:54.680000	1089249308	12	4.84
GTDBr202RefSeqV205_ani97_cHIGH_stTrue_r3_0.35	379.74	197	00:01:52.640000	1110551556	12	5.12
GTDBr202RefSeqV205_ani100_cHIGH_stTrue_r8_0.45	407.43	197.46	00:01:57.470000	1122472328	12	5.14
GTDBr202RefSeqV205_ani95_cLOW_stFalse_r9_0.70	382.61	139.7	00:01:22.060000	669743620	12	6.36
GTDBr202RefSeqV205_ani100_cLOW_stTrue_r4_0.25	405.11	196.8	00:01:57.850000	1114016268	12	5.1
GTDBr202RefSeqV205_ani95_cLOW_stTrue_r5_0.45	392.8	142.46	00:01:20.270000	732698168	12	6.66
GTDBr202RefSeqV205_MGRG_nanopore_b4.pass.2d_0.20	0.11	0.01	00:00:00.040000	63460	12	2.8
GTDBr202RefSeqV205_ani99_cHIGH_stTrue_r9_1.00	415.59	212.94	00:02:01.190000	1119774156	12	5.18
GTDBr202RefSeqV205_ani100_cLOW_stTrue_r6_1.00	363.81	190.54	00:01:50.280000	1066147456	12	5.02
GTDBr202RefSeqV205_UnAmbiguouslyMapped_ds.frankengenome_0.35	16.93	102.14	00:00:43.880000	604067240	12	2.71
GTDBr202RefSeqV205_ani99_cLOW_stTrue_r2_0.30	367.2	197.26	00:01:55.600000	1083762500	12	4.88
GTDBr202RefSeqV205_ani97_cHIGH_stFalse_r0_0.35	355.8	169.66	00:01:35.860000	899567144	12	5.48
GTDBr202RefSeqV205_ani97_cLOW_stTrue_r8_0.55	405.41	195.62	00:01:54.340000	1115614940	12	5.25
GTDBr202RefSeqV205_ani100_cLOW_stFalse_r7_0.85	365.17	211.52	00:01:58.940000	1103861096	12	4.84
GTDBr202RefSeqV205_RM1_S002__insert_5000_0.45	1005.01	223.95	00:02:51.180000	1122918996	12	7.17
GTDBr202RefSeqV205_MGRG_nanopore_b3.pass.2d_0.45	0.11	0.03	00:00:00.060000	132448	12	2.46
GTDBr202RefSeqV205_ani95_cLOW_stFalse_r6_0.70	356.38	116.81	00:01:09.380000	542713444	12	6.81
GTDBr202RefSeqV205_ani100_cHIGH_stTrue_r7_0.45	382.05	204.21	00:01:59.270000	1122401476	12	4.91
GTDBr202RefSeqV205_ani100_cLOW_stFalse_r0_0.05	385.33	201.84	00:01:58.930000	1081821812	12	4.93
GTDBr202RefSeqV205_RH_S004__insert_270_0.00	2994.65	261.94	00:05:50.940000	1124382824	12	9.27
GTDBr202RefSeqV205_ani99_cHIGH_stFalse_r2_0.25	372.08	211.71	00:02:00.720000	1110697000	12	4.83
GTDBr202RefSeqV205_ani100_cLOW_stTrue_r9_1.00	398.67	197.39	00:01:57.650000	1113552704	12	5.06
GTDBr202RefSeqV205_ani99_cHIGH_stTrue_r6_1.00	397.39	204.56	00:02:15.860000	1122108532	12	4.43
GTDBr202RefSeqV205_Carma_eval_carma_0.40	1.57	11.85	00:00:07.800000	54399124	12	1.72
GTDBr202RefSeqV205_ani99_cLOW_stFalse_r3_0.65	358.14	200.9	00:01:54.610000	1098836244	12	4.87
GTDBr202RefSeqV205_BioPool_0.45	18.14	32.7	00:00:10.470000	100402296	12	4.85
GTDBr202RefSeqV205_ani99_cHIGH_stTrue_r4_0.25	396.29	208.76	00:02:00.680000	1120425632	12	5.01
GTDBr202RefSeqV205_UnAmbiguouslyMapped_ds.hous1_0.65	12.69	70.26	00:00:30.270000	419673744	12	2.74
GTDBr202RefSeqV205_ani99_cHIGH_stFalse_r0_1.00	367.98	195.68	00:01:54.240000	1119230516	12	4.93
GTDBr202RefSeqV205_UnAmbiguouslyMapped_ds.cityparks_0.20	21.25	121.01	00:00:51.610000	699518060	12	2.75
GTDBr202RefSeqV205_JGI_SRR033547_0.60	0.11	0.03	00:00:00.060000	145428	12	2.41
GTDBr202RefSeqV205_Huttenhower_LC4_0.55	4.56	26.05	00:00:11.030000	138125424	12	2.77
GTDBr202RefSeqV205_ani100_cLOW_stTrue_r0_0.30	364.06	214.94	00:01:56.680000	1077087988	12	4.96
GTDBr202RefSeqV205_ani99_cLOW_stFalse_r8_0.70	366.32	192.51	00:01:52.650000	1102832392	12	4.96
GTDBr202RefSeqV205_ani95_cLOW_stTrue_r1_0.50	392.64	118.94	00:01:07.170000	519748784	12	7.61
GTDBr202RefSeqV205_ani99_cHIGH_stFalse_r9_0.30	379.78	202.13	00:01:56.620000	1121623688	12	4.98
GTDBr202RefSeqV205_ani97_cLOW_stTrue_r3_0.40	383.08	201.37	00:01:59.410000	1110388704	12	4.89
GTDBr202RefSeqV205_ani99_cLOW_stTrue_r9_0.25	383.36	196.44	00:01:55.640000	1119397796	12	5.01
GTDBr202RefSeqV205_UnAmbiguouslyMapped_ds.frankengenome.mix_0.25	130.15	183.77	00:01:26.280000	1009701888	12	3.63
GTDBr202RefSeqV205_ani100_cHIGH_stFalse_r6_0.50	390.06	211.99	00:01:51.400000	1108370832	12	5.4
GTDBr202RefSeqV205_UnAmbiguouslyMapped_ds.nycsm_0.45	8.73	42.25	00:00:18.650000	255380132	12	2.73
GTDBr202RefSeqV205_ani97_cLOW_stFalse_r0_0.60	362.69	198.86	00:01:53.670000	1096339468	12	4.94
GTDBr202RefSeqV205_ani97_cHIGH_stTrue_r7_0.20	364.87	197.78	00:01:58.230000	1113877736	12	4.75
GTDBr202RefSeqV205_ani95_cLOW_stFalse_r2_0.65	375.72	131.82	00:01:22.300000	689698476	12	6.16
GTDBr202RefSeqV205_JGI_SRR033548_0.60	1.11	9.04	00:00:05.180000	45882316	12	1.95
GTDBr202RefSeqV205_ani100_cHIGH_stTrue_r3_0.50	398.13	215.94	00:02:04.210000	1120395352	12	4.94
GTDBr202RefSeqV205_ani100_cLOW_stFalse_r4_0.10	390.01	198.72	00:01:57.980000	1115133792	12	4.98
GTDBr202RefSeqV205_ani99_cHIGH_stFalse_r6_0.30	358.09	199.94	00:01:54.860000	1118616488	12	4.85
GTDBr202RefSeqV205_NA12878_NegControl_SL126486_0_0.65	434.21	201.07	00:01:52.650000	1037940756	12	5.63
GTDBr202RefSeqV205_ani99_cLOW_stFalse_r7_0.70	357.55	191.19	00:01:53.790000	1083690980	12	4.82
GTDBr202RefSeqV205_ani99_cHIGH_stTrue_r0_0.30	354.39	204.99	00:01:58.990000	1121631696	12	4.7
GTDBr202RefSeqV205_HMP_even_illum_SRR172902_0.20	78.29	160.94	00:01:17.310000	919708608	12	3.09
GTDBr202RefSeqV205_ani100_cHIGH_stFalse_r9_0.50	369.16	201.23	00:01:56.810000	1121300616	12	4.88
GTDBr202RefSeqV205_ani99_cLOW_stTrue_r6_0.25	363.01	203.5	00:01:58.110000	1112946472	12	4.79
GTDBr202RefSeqV205_ani97_cHIGH_stFalse_r4_0.20	411.23	195.76	00:01:48.900000	1063390032	12	5.57
GTDBr202RefSeqV205_ani99_cLOW_stTrue_r4_1.00	369.86	193.6	00:01:51.830000	1108741140	12	5.03
GTDBr202RefSeqV205_ABRF_MGRG_10ng_1.00	102.64	42.93	00:00:16.970000	71024400	12	8.57
GTDBr202RefSeqV205_ani100_cLOW_stFalse_r3_0.90	360.65	200.24	00:01:57.890000	1108056060	12	4.75
GTDBr202RefSeqV205_ani97_cHIGH_stTrue_r8_0.20	356.07	199.06	00:01:54.680000	1114424752	12	4.84
GTDBr202RefSeqV205_UnAmbiguouslyMapped_ds.buccal_0.55	8.9	21.45	00:00:09.720000	125951076	12	3.12
GTDBr202RefSeqV205_ani97_cLOW_stFalse_r9_0.45	393.37	193.53	00:01:54.910000	1074615824	12	5.1
GTDBr202RefSeqV205_RH_S005__insert_270_0.90	3007.19	272.67	00:05:42.470000	1122587456	12	9.57
GTDBr202RefSeqV205_NegControl_MH1_0.60	17.9	136.96	00:00:57.660000	794161268	12	2.68
GTDBr202RefSeqV205_ani99_cHIGH_stTrue_r1_0.95	375.81	213.38	00:02:01.010000	1120002196	12	4.86
GTDBr202RefSeqV205_ani99_cLOW_stTrue_r0_0.00	380.29	215.31	00:02:18.430000	1119149968	12	4.3
GTDBr202RefSeqV205_ani97_cHIGH_stFalse_r2_0.05	474.99	728.75	00:11:07.990000	1019632924	12	1.8
GTDBr202RefSeqV205_ani99_cHIGH_stFalse_r7_0.95	377.07	205.32	00:01:57.370000	1121003440	12	4.96
GTDBr202RefSeqV205_ani99_cHIGH_stFalse_r0_0.15	416.09	214.62	00:01:58.620000	1113083352	12	5.31
GTDBr202RefSeqV205_ani95_cLOW_stTrue_r8_0.75	382.52	156.86	00:01:28.060000	764436252	12	6.12
GTDBr202RefSeqV205_ani97_cHIGH_stFalse_r5_0.85	370.27	189.06	00:01:51.460000	1075915848	12	5.01
GTDBr202RefSeqV205_ani99_cLOW_stFalse_r1_0.55	364.68	207.3	00:01:52.150000	1085399072	12	5.1
GTDBr202RefSeqV205_ani99_cLOW_stTrue_r7_0.80	361.54	199.2	00:01:55.580000	1112228452	12	4.85
GTDBr202RefSeqV205_ani99_cHIGH_stTrue_r6_0.15	401.45	203.38	00:02:03.420000	1122163100	12	4.9
GTDBr202RefSeqV205_ani100_cLOW_stTrue_r9_0.15	398.55	200.79	00:02:00.800000	1112306428	12	4.96
GTDBr202RefSeqV205_ani95_cLOW_stFalse_r4_0.40	392.31	160.95	00:01:34.840000	805526492	12	5.83
GTDBr202RefSeqV205_ZymoMock_0.40	306.48	151.96	00:01:24.880000	812583920	12	5.4
GTDBr202RefSeqV205_ani100_cHIGH_stTrue_r5_0.75	369.92	203.87	00:01:58.460000	1122555352	12	4.84
GTDBr202RefSeqV205_ABRF_MGRG_5ng_0.05	76.34	43.65	00:00:18.710000	100410620	12	6.41
GTDBr202RefSeqV205_ani97_cHIGH_stTrue_r9_0.85	402.8	200.39	00:01:59.420000	1114707288	12	5.05
GTDBr202RefSeqV205_ani100_cLOW_stFalse_r2_0.35	363.29	205.52	00:01:55.020000	1096087928	12	4.94
GTDBr202RefSeqV205_MGRG_nanopore_b9.pass.2d_0.80	0.09	0.02	00:00:00.040000	51804	12	2.76
GTDBr202RefSeqV205_ani97_cLOW_stFalse_r6_0.45	388.32	192.5	00:01:48.560000	1098308568	12	5.35
GTDBr202RefSeqV205_NA12878_NegControl_SL126488_0_0.75	298.06	204.46	00:01:47.070000	1100671868	12	4.69
GTDBr202RefSeqV205_ani97_cHIGH_stTrue_r1_0.05	399.44	198.97	00:01:54.150000	1107224408	12	5.24
GTDBr202RefSeqV205_ani99_cHIGH_stFalse_r8_0.95	383.62	206.41	00:01:59.910000	1117112076	12	4.92
GTDBr202RefSeqV205_ani97_cLOW_stTrue_r5_0.65	376.22	198.42	00:01:55.430000	1115451432	12	4.97
GTDBr202RefSeqV205_Huttenhower_HC1_0.60	16.52	84.4	00:00:33.710000	432791656	12	2.99
GTDBr202RefSeqV205_ani100_cHIGH_stFalse_r0_0.75	368.99	166.66	00:01:38.970000	889334848	12	5.41
GTDBr202RefSeqV205_ani100_cLOW_stTrue_r1_0.95	376.85	203.12	00:01:54.640000	1107584828	12	5.05
GTDBr202RefSeqV205_RM1_S001__insert_5000_0.10	997.88	224.13	00:02:51.350000	1123097428	12	7.13
GTDBr202RefSeqV205_Huttenhower_LC2_0.70	4.33	29.02	00:00:12.410000	153296188	12	2.68
GTDBr202RefSeqV205_ani100_cLOW_stTrue_r6_0.15	373.41	185.83	00:01:51.690000	1066242560	12	5
GTDBr202RefSeqV205_ani99_cHIGH_stTrue_r9_0.15	382.49	208.97	00:02:01.890000	1121024180	12	4.85
GTDBr202RefSeqV205_ani99_cLOW_stTrue_r8_0.80	366	198.81	00:01:56.080000	1116720820	12	4.86
GTDBr202RefSeqV205_ani95_cLOW_stTrue_r7_0.75	373.14	158.01	00:01:30.380000	751729096	12	5.87
GTDBr202RefSeqV205_ani97_cHIGH_stTrue_r6_0.85	397.39	202.83	00:01:59.310000	1112475680	12	5.03
GTDBr202RefSeqV205_ani99_cHIGH_stFalse_r4_0.00	406.53	219.63	00:02:14.930000	1120471952	12	4.64
GTDBr202RefSeqV205_ani97_cHIGH_stFalse_r1_0.90	378.61	173.74	00:01:42.550000	983563196	12	5.38
GTDBr202RefSeqV205_ani99_cLOW_stFalse_r5_0.40	358.81	192.14	00:01:51.710000	1094592732	12	4.93
GTDBr202RefSeqV205_ani99_cLOW_stTrue_r3_0.95	365.82	204.52	00:01:59.090000	1119663004	12	4.78
GTDBr202RefSeqV205_RM2_S002__insert_270_0.20	2920.59	264.99	00:05:34.980000	1124310364	12	9.5
GTDBr202RefSeqV205_ani99_cHIGH_stTrue_r2_0.00	386.31	232.35	00:02:09.910000	1113501636	12	4.76
GTDBr202RefSeqV205_ABRF_MGRG_1ng_0.80	84.91	40.94	00:00:16.090000	83627072	12	7.82
GTDBr202RefSeqV205_ani95_cLOW_stFalse_r0_0.55	391.23	200.59	00:01:52.840000	1088965740	12	5.24
GTDBr202RefSeqV205_ani100_cHIGH_stTrue_r1_0.60	406.24	202.66	00:01:55.580000	1118672536	12	5.26
GTDBr202RefSeqV205_ani100_cLOW_stFalse_r6_0.20	365.27	200.85	00:01:57.050000	1093275156	12	4.83
GTDBr202RefSeqV205_HMP_even_454_SRR072233_0.20	153.02	129.18	00:01:00.700000	620464748	12	4.64
GTDBr202RefSeqV205_MGRG_nanopore_b3.fail.2d_0.75	0.14	0.19	00:00:00.240000	988092	12	1.37
GTDBr202RefSeqV205_ABRF_MGRG_10ng_0.15	104.13	43.35	00:00:17.350000	71031012	12	8.49
GTDBr202RefSeqV205_ani99_cHIGH_stTrue_r5_0.80	402.5	205.42	00:02:04.460000	1121422856	12	4.88
GTDBr202RefSeqV205_ani99_cLOW_stTrue_r4_0.15	357.12	200.48	00:02:01.010000	1108017628	12	4.6
GTDBr202RefSeqV205_ani97_cHIGH_stFalse_r6_0.10	379.82	197.62	00:01:54.640000	1083533132	12	5.03
GTDBr202RefSeqV205_ani99_cHIGH_stFalse_r3_0.80	400.86	198.69	00:01:53.670000	1117704076	12	5.27
GTDBr202RefSeqV205_Huttenhower_LC6_0.65	4.11	28.43	00:00:12.200000	148215812	12	2.66
GTDBr202RefSeqV205_ani100_cLOW_stTrue_r2_0.00	393.5	195.97	00:01:58.060000	1072913516	12	4.99
GTDBr202RefSeqV205_ani95_cLOW_stTrue_r3_0.60	351.48	132.14	00:01:18.340000	637257444	12	6.17
GTDBr202RefSeqV205_RH_S003__insert_270_0.50	2911.7	267.07	00:05:33.950000	1123479796	12	9.51
GTDBr202RefSeqV205_ani97_cHIGH_stTrue_r2_0.90	403.98	199.51	00:01:55.510000	1109036404	12	5.22
GTDBr202RefSeqV205_ani100_cLOW_stFalse_r9_0.20	359.96	206.52	00:01:58.310000	1115457524	12	4.78
GTDBr202RefSeqV205_Mavromatis_simHC_0.20	24.18	119.7	00:00:49.410000	647182240	12	2.91
GTDBr202RefSeqV205_ani97_cLOW_stFalse_r2_0.50	384.96	189.58	00:01:47.870000	1084557736	12	5.32
GTDBr202RefSeqV205_ani97_cHIGH_stTrue_r5_0.10	405.82	197.58	00:01:56.700000	1112570340	12	5.17
GTDBr202RefSeqV205_RM2_S001__insert_270_0.40	2977.31	260.13	00:05:39.320000	1123704724	12	9.54
GTDBr202RefSeqV205_ani97_cLOW_stTrue_r1_0.70	369.12	196.75	00:01:55.340000	1109516828	12	4.9
GTDBr202RefSeqV205_MGRG_nanopore_b4.fail.2d_0.10	0.53	3.63	00:00:04	19935220	12	1.04
GTDBr202RefSeqV205_ani97_cHIGH_stFalse_r9_0.10	386.24	195.65	00:01:51.210000	1099588948	12	5.23
GTDBr202RefSeqV205_ani100_cHIGH_stFalse_r4_0.60	412.59	201.2	00:01:56.210000	1094311852	12	5.28
GTDBr202RefSeqV205_ani100_cLOW_stTrue_r5_0.80	373.01	199.48	00:01:56.870000	1117334320	12	4.89
GTDBr202RefSeqV205_ZymoMock_0.75	318.53	153.48	00:01:26.200000	812701744	12	5.47
GTDBr202RefSeqV205_ani95_cLOW_stFalse_r4_0.75	375.43	150.91	00:01:30.240000	805235240	12	5.83
GTDBr202RefSeqV205_ABRF_MGRG_5ng_0.30	79.37	43.41	00:00:16.600000	100422056	12	7.39
GTDBr202RefSeqV205_ani100_cHIGH_stTrue_r5_0.40	370.53	199.72	00:01:59.770000	1122612328	12	4.76
GTDBr202RefSeqV205_ani100_cLOW_stFalse_r2_0.00	370.76	206.06	00:02:06.730000	1108203220	12	4.55
GTDBr202RefSeqV205_ani99_cHIGH_stFalse_r0_0.20	383.86	202.54	00:01:58	1119221664	12	4.96
GTDBr202RefSeqV205_ani95_cLOW_stTrue_r8_0.40	374.33	154.13	00:01:29.910000	773318220	12	5.87
GTDBr202RefSeqV205_ani99_cLOW_stFalse_r1_0.60	396.16	200	00:01:52.110000	1086173236	12	5.31
GTDBr202RefSeqV205_ani99_cHIGH_stTrue_r6_0.20	399.59	212.47	00:02:05.020000	1121407868	12	4.89
GTDBr202RefSeqV205_ani100_cLOW_stTrue_r9_0.20	381.33	208.55	00:02:00.780000	1112067944	12	4.88
GTDBr202RefSeqV205_NegControl_MH1_0.55	18.05	136.91	00:00:58.410000	794087988	12	2.65
GTDBr202RefSeqV205_ani97_cHIGH_stFalse_r2_0.30	394.29	182.05	00:01:47.530000	1019303712	12	5.35
GTDBr202RefSeqV205_ani99_cLOW_stTrue_r0_0.35	379.32	201.5	00:01:57.650000	1115607752	12	4.93
GTDBr202RefSeqV205_ani100_cLOW_stFalse_r5_0.80	361.5	198.57	00:01:55.980000	1080712060	12	4.82
GTDBr202RefSeqV205_ani97_cLOW_stFalse_r9_0.70	404.58	200.1	00:01:47.650000	1047605212	12	5.61
GTDBr202RefSeqV205_ani100_cLOW_stTrue_r6_0.20	358.66	197.19	00:01:52.190000	1050494540	12	4.95
GTDBr202RefSeqV205_ani99_cHIGH_stTrue_r9_0.20	374.43	211.35	00:02:01.820000	1120978568	12	4.8
GTDBr202RefSeqV205_Huttenhower_LC2_0.45	4.57	29.18	00:00:12.230000	153294780	12	2.76
GTDBr202RefSeqV205_MGRG_nanopore_b4.pass.2d_1.00	0.12	0.01	00:00:00.040000	63456	12	2.69
GTDBr202RefSeqV205_ani95_cLOW_stTrue_r7_0.40	390.95	154.42	00:01:29.460000	757848156	12	6.09
GTDBr202RefSeqV205_ani97_cLOW_stTrue_r5_0.50	364.72	202.59	00:01:54.230000	1113790880	12	4.96
GTDBr202RefSeqV205_Huttenhower_HC1_0.55	17.02	84.48	00:00:33.990000	432788760	12	2.98
GTDBr202RefSeqV205_ani100_cHIGH_stFalse_r0_0.40	402.63	194.3	00:01:38.820000	883493496	12	6.04
GTDBr202RefSeqV205_RM1_S001__insert_5000_0.25	993.13	225.28	00:02:50.960000	1123022864	12	7.12
GTDBr202RefSeqV205_ani97_cLOW_stFalse_r6_0.70	379.76	195.27	00:01:51.480000	1101525348	12	5.15
GTDBr202RefSeqV205_NA12878_NegControl_SL126488_0_0.40	304.26	203.03	00:01:47.230000	1100747244	12	4.73
GTDBr202RefSeqV205_ani97_cHIGH_stTrue_r1_0.30	400.53	196.37	00:01:55.570000	1107224576	12	5.16
GTDBr202RefSeqV205_ABRF_MGRG_10ng_0.20	104.4	44.43	00:00:17.300000	71014592	12	8.59
GTDBr202RefSeqV205_ani97_cHIGH_stFalse_r6_0.25	388.22	182.48	00:01:48.540000	1083550360	12	5.25
GTDBr202RefSeqV205_ani99_cLOW_stTrue_r4_0.20	368.31	203.72	00:01:58.060000	1105326944	12	4.84
GTDBr202RefSeqV205_ani97_cHIGH_stFalse_r4_1.00	397.65	195.34	00:01:53.240000	1066839412	12	5.23
GTDBr202RefSeqV205_ani100_cLOW_stFalse_r1_0.95	356.39	212.39	00:01:55.740000	1075944856	12	4.91
GTDBr202RefSeqV205_MGRG_nanopore_b3.fail.2d_0.40	0.15	0.19	00:00:00.260000	987992	12	1.35
GTDBr202RefSeqV205_ani97_cHIGH_stTrue_r8_1.00	376	196.19	00:01:53.130000	1114326676	12	5.05
GTDBr202RefSeqV205_ani95_cLOW_stFalse_r0_0.60	381.34	204.23	00:02:01.500000	1100993916	12	4.81
GTDBr202RefSeqV205_ani100_cHIGH_stTrue_r1_0.55	399.22	204.66	00:01:55.610000	1119009576	12	5.22
GTDBr202RefSeqV205_HMP_even_454_SRR072233_0.15	153.33	130	00:01:00.810000	620441160	12	4.65
GTDBr202RefSeqV205_ani100_cLOW_stFalse_r6_0.15	372.56	206.24	00:01:57.890000	1081624332	12	4.9
GTDBr202RefSeqV205_ani99_cHIGH_stFalse_r4_0.35	346.17	207.04	00:01:56.700000	1119071684	12	4.74
GTDBr202RefSeqV205_HMP_even_illum_SRR172902_1.00	80.49	158.09	00:01:12.300000	919687192	12	3.29
GTDBr202RefSeqV205_RM2_S002__insert_270_0.15	2929.68	259.41	00:05:35.730000	1124310936	12	9.49
GTDBr202RefSeqV205_ani99_cLOW_stFalse_r5_0.75	376.04	200.61	00:01:53.480000	1095584560	12	5.08
GTDBr202RefSeqV205_ani99_cHIGH_stTrue_r2_0.35	403.05	194.31	00:01:55.170000	1121542280	12	5.18
GTDBr202RefSeqV205_MGRG_nanopore_b4.fail.2d_0.25	0.53	3.61	00:00:03.990000	19939084	12	1.04
GTDBr202RefSeqV205_ani97_cLOW_stTrue_r1_0.45	393.06	200.4	00:01:58.570000	1109447600	12	5
GTDBr202RefSeqV205_ani100_cHIGH_stFalse_r4_0.55	393.84	195.92	00:01:55.410000	1097165148	12	5.11
GTDBr202RefSeqV205_ani97_cHIGH_stFalse_r9_0.25	372.49	196.36	00:01:51.500000	1099587360	12	5.1
GTDBr202RefSeqV205_ani97_cHIGH_stTrue_r7_1.00	387.47	204.85	00:01:57.190000	1112820672	12	5.05
GTDBr202RefSeqV205_ABRF_MGRG_Normal_0.90	79.85	38.35	00:00:16.420000	103151452	12	7.19
GTDBr202RefSeqV205_ani97_cLOW_stFalse_r2_0.65	379.62	179.89	00:01:45.220000	1088194652	12	5.31
GTDBr202RefSeqV205_RM2_S001__insert_270_0.75	2686.05	262.73	00:05:13.880000	1122846508	12	9.39
GTDBr202RefSeqV205_ani97_cHIGH_stTrue_r5_0.25	397.21	202.84	00:01:56.520000	1112558336	12	5.14
GTDBr202RefSeqV205_ani100_cLOW_stFalse_r9_0.15	383.34	200.81	00:01:58.340000	1115197972	12	4.93
GTDBr202RefSeqV205_Mavromatis_simHC_0.15	24.91	121.83	00:00:51.630000	647143776	12	2.84
GTDBr202RefSeqV205_ABRF_MGRG_Half_0.95	81.67	40.35	00:00:16.740000	100636028	12	7.28
GTDBr202RefSeqV205_UnAmbiguouslyMapped_ds.cityparks_1.00	21.69	118.76	00:00:51.740000	699431960	12	2.71
GTDBr202RefSeqV205_ani100_cLOW_stTrue_r2_0.35	399.32	187.08	00:01:50.030000	1071900628	12	5.32
GTDBr202RefSeqV205_Huttenhower_LC6_0.50	4.22	28.21	00:00:12.010000	148232100	12	2.7
GTDBr202RefSeqV205_ani95_cLOW_stTrue_r3_0.55	390.78	127.7	00:01:16.510000	636729716	12	6.77
GTDBr202RefSeqV205_RH_S003__insert_270_0.65	3086.04	284.72	00:06:04.610000	1123058736	12	9.24
GTDBr202RefSeqV205_ani100_cLOW_stTrue_r4_0.10	388.55	202.39	00:02:00.500000	1113945116	12	4.9
GTDBr202RefSeqV205_ani97_cHIGH_stFalse_r8_0.80	424.96	201.62	00:01:56.280000	1095814576	12	5.38
GTDBr202RefSeqV205_MGRG_nanopore_b4.pass.2d_0.15	0.11	0.01	00:00:00.040000	63504	12	2.75
GTDBr202RefSeqV205_ani95_cLOW_stTrue_r5_0.70	388.7	151	00:01:29.070000	732294648	12	6.05
GTDBr202RefSeqV205_ani97_cHIGH_stTrue_r4_0.80	396.42	205.54	00:01:56.400000	1111591660	12	5.17
GTDBr202RefSeqV205_ani100_cHIGH_stTrue_r8_0.70	383.28	207.65	00:02:01.060000	1121868532	12	4.88
GTDBr202RefSeqV205_ani95_cLOW_stFalse_r9_0.45	398.2	149.98	00:01:27.400000	665496732	12	6.27
GTDBr202RefSeqV205_ani97_cLOW_stFalse_r4_0.40	365.79	193.1	00:01:50.700000	1048234108	12	5.04
GTDBr202RefSeqV205_ani97_cHIGH_stTrue_r3_0.00	444.14	250.29	00:02:20.390000	1110604632	12	4.94
GTDBr202RefSeqV205_ani97_cLOW_stTrue_r7_0.60	373.33	197.35	00:01:56.930000	1112258416	12	4.88
GTDBr202RefSeqV205_MGRG_nanopore_R6_2d_fail_0.55	3.5	34.29	00:00:14.210000	190365796	12	2.65
GTDBr202RefSeqV205_ani100_cHIGH_stFalse_r2_0.70	383.85	190.62	00:01:49.720000	1051114288	12	5.23
GTDBr202RefSeqV205_ani100_cLOW_stTrue_r3_0.90	394.39	195.2	00:01:52.860000	1114080108	12	5.22
GTDBr202RefSeqV205_Carma_eval_carma_0.75	1.53	11.48	00:00:07.790000	54399316	12	1.66
GTDBr202RefSeqV205_ani99_cHIGH_stFalse_r2_0.10	374.31	199.98	00:01:50.810000	1107831196	12	5.18
GTDBr202RefSeqV205_RH_S004__insert_270_0.35	2909.68	262.62	00:05:35.920000	1123852260	12	9.44
GTDBr202RefSeqV205_Mavromatis_simMC_0.95	25.15	112.97	00:00:46.940000	612376272	12	2.94
GTDBr202RefSeqV205_ani99_cLOW_stTrue_r5_0.85	365.25	200.29	00:01:56.430000	1120299076	12	4.85
GTDBr202RefSeqV205_ani99_cLOW_stFalse_r3_0.50	349.76	201.06	00:01:56.390000	1100989200	12	4.73
GTDBr202RefSeqV205_ani97_cHIGH_stFalse_r7_0.80	386.68	202.21	00:01:55.940000	1090101212	12	5.07
GTDBr202RefSeqV205_UnAmbiguouslyMapped_ds.hous1_0.50	12.69	70	00:00:30.060000	419720800	12	2.75
GTDBr202RefSeqV205_BioPool_0.70	18.2	32.58	00:00:10.590000	100391388	12	4.79
GTDBr202RefSeqV205_ani99_cHIGH_stTrue_r4_0.10	386.38	212.46	00:02:04.750000	1122106568	12	4.8
GTDBr202RefSeqV205_MGRG_nanopore_b3.pass.2d_0.70	0.12	0.02	00:00:00.050000	132712	12	2.48
GTDBr202RefSeqV205_RM1_S002__insert_5000_0.70	965.47	237.63	00:03:00.130000	1122627944	12	6.67
GTDBr202RefSeqV205_ani95_cLOW_stFalse_r6_0.45	374.52	115.56	00:01:11.740000	542235144	12	6.83
GTDBr202RefSeqV205_ani100_cHIGH_stTrue_r7_0.70	396.79	201.88	00:01:59.040000	1122066744	12	5.02
GTDBr202RefSeqV205_ani100_cLOW_stFalse_r0_0.30	390.15	198.73	00:01:58.910000	1079225828	12	4.95
GTDBr202RefSeqV205_UnAmbiguouslyMapped_ds.frankengenome_0.00	17.19	102.62	00:00:44.230000	603991804	12	2.7
GTDBr202RefSeqV205_ani99_cHIGH_stTrue_r3_0.90	401.14	209.69	00:02:06.720000	1120308704	12	4.82
GTDBr202RefSeqV205_ani97_cHIGH_stFalse_r0_0.00	532.45	2056.69	00:33:30.870000	900964228	12	1.28
GTDBr202RefSeqV205_ani99_cLOW_stTrue_r2_0.05	350.76	210.13	00:01:58.650000	1071472096	12	4.72
GTDBr202RefSeqV205_ani97_cLOW_stTrue_r8_0.60	355.47	201.36	00:01:54.820000	1116284596	12	4.84
GTDBr202RefSeqV205_ani99_cHIGH_stFalse_r5_0.90	389.32	204.37	00:02:02.440000	1120177004	12	4.84
GTDBr202RefSeqV205_ani97_cLOW_stFalse_r0_0.55	390.1	195.66	00:01:54.530000	1097050464	12	5.11
GTDBr202RefSeqV205_ani97_cHIGH_stTrue_r7_0.15	403.02	206.51	00:02:02.410000	1113878632	12	4.97
GTDBr202RefSeqV205_ani97_cLOW_stTrue_r3_0.75	369.57	208.82	00:01:56.250000	1099071980	12	4.97
GTDBr202RefSeqV205_UnAmbiguouslyMapped_ds.frankengenome.mix_0.10	128.96	183.06	00:01:26.680000	1009757016	12	3.59
GTDBr202RefSeqV205_ani99_cLOW_stTrue_r9_0.10	358.39	211.44	00:02:01.730000	1113471436	12	4.68
GTDBr202RefSeqV205_ani100_cHIGH_stFalse_r6_0.65	376.51	197.52	00:01:58.270000	1115411928	12	4.85
GTDBr202RefSeqV205_UnAmbiguouslyMapped_ds.nycsm_0.70	8.51	42.58	00:00:18.570000	255403768	12	2.75
GTDBr202RefSeqV205_ani100_cLOW_stTrue_r7_0.85	372.05	207.83	00:01:59.490000	1096089252	12	4.85
GTDBr202RefSeqV205_ani99_cHIGH_stTrue_r8_0.85	390.15	207.08	00:02:03.980000	1121852892	12	4.81
GTDBr202RefSeqV205_UnAmbiguouslyMapped_ds.soil_0.90	44.35	161.15	00:01:11.100000	926735456	12	2.89
GTDBr202RefSeqV205_ani100_cLOW_stTrue_r0_0.05	387.96	204.3	00:01:59.090000	1087840488	12	4.97
GTDBr202RefSeqV205_Huttenhower_LC4_0.60	4.21	26.3	00:00:10.770000	138188268	12	2.83
GTDBr202RefSeqV205_ani99_cLOW_stFalse_r8_0.45	350.07	203.27	00:01:55.440000	1098075896	12	4.79
GTDBr202RefSeqV205_ani95_cLOW_stTrue_r1_0.65	397.76	115.53	00:01:11.240000	520955708	12	7.2
GTDBr202RefSeqV205_ani99_cHIGH_stFalse_r9_0.05	397.29	202.05	00:01:59.490000	1121701680	12	5.01
GTDBr202RefSeqV205_ani97_cHIGH_stTrue_r0_0.95	396.54	199.96	00:01:55.860000	1103730156	12	5.14
GTDBr202RefSeqV205_UnAmbiguouslyMapped_ds.cityparks_0.15	21.45	118.46	00:00:50.920000	699489296	12	2.74
GTDBr202RefSeqV205_MGRG_nanopore_b9.fail.2d_0.85	0.18	0.54	00:00:00.630000	2847124	12	1.15
GTDBr202RefSeqV205_JGI_SRR033547_0.55	0.12	0.02	00:00:00.060000	145552	12	2.29
GTDBr202RefSeqV205_Mavromatis_simHC_1.00	24.37	121.35	00:00:49.620000	647146276	12	2.93
GTDBr202RefSeqV205_ani100_cLOW_stFalse_r9_1.00	353.14	209.66	00:01:57.820000	1113682968	12	4.77
GTDBr202RefSeqV205_ani97_cHIGH_stTrue_r8_0.15	404.99	199.03	00:02:00.340000	1114421492	12	5.01
GTDBr202RefSeqV205_UnAmbiguouslyMapped_ds.7_0.85	83.25	195.2	00:01:28.850000	1084821064	12	3.13
GTDBr202RefSeqV205_UnAmbiguouslyMapped_ds.buccal_0.60	8.77	21.52	00:00:09.800000	125952952	12	3.08
GTDBr202RefSeqV205_ani99_cHIGH_stTrue_r7_0.85	406.06	238.73	00:02:01.900000	1115588528	12	5.28
GTDBr202RefSeqV205_ani100_cLOW_stTrue_r8_0.85	374.55	205.66	00:01:59.750000	1115425036	12	4.84
GTDBr202RefSeqV205_ani97_cHIGH_stFalse_r4_0.15	402.95	195.16	00:01:56.490000	1066521264	12	5.13
GTDBr202RefSeqV205_ani100_cHIGH_stFalse_r9_0.65	362.97	200.32	00:01:57.020000	1121306796	12	4.81
GTDBr202RefSeqV205_ani99_cLOW_stTrue_r6_0.10	337.54	200.92	00:01:57.810000	1112673512	12	4.57
GTDBr202RefSeqV205_ani99_cHIGH_stFalse_r1_0.85	375.76	208.32	00:02:02.400000	1115296628	12	4.77
GTDBr202RefSeqV205_ani99_cHIGH_stFalse_r6_0.05	407.55	211.26	00:02:07.090000	1117289872	12	4.86
GTDBr202RefSeqV205_NA12878_NegControl_SL126486_0_0.50	461.35	201.25	00:01:55.120000	1038000636	12	5.75
GTDBr202RefSeqV205_RM2_S002__insert_270_1.00	2952.23	273.55	00:05:37.990000	1122560716	12	9.54
GTDBr202RefSeqV205_ani99_cLOW_stTrue_r1_0.90	352.62	192.69	00:01:54.080000	1097554144	12	4.77
GTDBr202RefSeqV205_ani99_cLOW_stFalse_r7_0.45	348.79	197.31	00:01:53.710000	1083551472	12	4.8
GTDBr202RefSeqV205_ani97_cHIGH_stFalse_r3_0.95	404.06	188.37	00:01:51.020000	1046803616	12	5.33
GTDBr202RefSeqV205_HMP_even_illum_SRR172902_0.15	79.53	161.3	00:01:17.990000	918432656	12	3.08
GTDBr202RefSeqV205_ani99_cHIGH_stTrue_r0_0.05	409.2	207.68	00:02:02.500000	1118844012	12	5.03
GTDBr202RefSeqV205_RH_S001__insert_270_0.95	3020.93	264.96	00:05:43.190000	1122569788	12	9.57
GTDBr202RefSeqV205_ani100_cLOW_stFalse_r6_1.00	367.83	196.28	00:01:53.300000	1093977484	12	4.97
GTDBr202RefSeqV205_HMP_even_454_SRR072233_1.00	156.83	131.15	00:00:59.820000	620370020	12	4.81
GTDBr202RefSeqV205_JGI_SRR033548_0.55	1.3	10.21	00:00:06.440000	45901660	12	1.78
GTDBr202RefSeqV205_ani95_cLOW_stFalse_r2_0.50	366.88	139.87	00:01:22.700000	689566616	12	6.12
GTDBr202RefSeqV205_RL_S001__insert_270_0.90	2806.28	277.06	00:05:25.110000	1122589932	12	9.48
GTDBr202RefSeqV205_ani100_cHIGH_stTrue_r3_0.65	380.62	201.63	00:01:56.640000	1122275648	12	4.99
GTDBr202RefSeqV205_ani100_cLOW_stFalse_r4_0.25	351.49	199.97	00:01:56.910000	1113899392	12	4.71
GTDBr202RefSeqV205_ZymoMock_0.00	320.57	153.41	00:01:29.890000	812650956	12	5.27
GTDBr202RefSeqV205_ani95_cLOW_stFalse_r4_0.00	464.98	1148.68	00:15:37	805995560	12	1.72
GTDBr202RefSeqV205_ani100_cHIGH_stTrue_r5_0.35	377.57	204.4	00:02:00.300000	1122600992	12	4.83
GTDBr202RefSeqV205_ABRF_MGRG_5ng_0.45	77.36	42.74	00:00:16.480000	100371740	12	7.28
GTDBr202RefSeqV205_ani100_cLOW_stFalse_r2_0.75	370.82	202.9	00:01:59.250000	1107824084	12	4.81
GTDBr202RefSeqV205_ani99_cHIGH_stFalse_r0_0.55	369.49	200.38	00:01:57.010000	1118743736	12	4.87
GTDBr202RefSeqV205_ani95_cLOW_stTrue_r8_0.35	391.14	153.56	00:01:28.320000	773161540	12	6.16
GTDBr202RefSeqV205_ani99_cLOW_stFalse_r1_0.15	377.07	199.76	00:01:55.190000	1101591012	12	5
GTDBr202RefSeqV205_ani100_cLOW_stTrue_r9_0.55	398.27	204.26	00:01:58.430000	1112678472	12	5.08
GTDBr202RefSeqV205_ani99_cHIGH_stTrue_r6_0.55	389.23	206.77	00:02:04.950000	1121734432	12	4.76
GTDBr202RefSeqV205_NegControl_MH1_0.20	17.8	135.67	00:00:57.830000	794102576	12	2.65
GTDBr202RefSeqV205_ani97_cLOW_stTrue_r8_1.00	376.74	196.92	00:01:52.780000	1116173064	12	5.08
GTDBr202RefSeqV205_ani97_cHIGH_stFalse_r2_0.45	374.71	180.13	00:01:44.620000	1019498212	12	5.3
GTDBr202RefSeqV205_ani99_cLOW_stFalse_r6_0.95	366.3	200.19	00:01:56.730000	1106462716	12	4.85
GTDBr202RefSeqV205_MGRG_nanopore_b8.pass.2d_0.80	0.17	0.35	00:00:00.420000	1789776	12	1.21
GTDBr202RefSeqV205_ani99_cLOW_stTrue_r0_0.40	373.38	198.03	00:01:56.180000	1118809792	12	4.91
GTDBr202RefSeqV205_MGRG_nanopore_R6_2d_pass_0.95	16.88	108.32	00:00:44.860000	596574864	12	2.79
GTDBr202RefSeqV205_ani97_cLOW_stFalse_r9_0.05	367.99	192.52	00:01:51.280000	1077530296	12	5.03
GTDBr202RefSeqV205_MGRG_nanopore_b7.fail.2d_0.90	2.39	26.88	00:00:13.710000	136528072	12	2.13
GTDBr202RefSeqV205_ani95_cLOW_stFalse_r3_0.80	391.86	146.6	00:01:28.150000	752276984	12	6.1
GTDBr202RefSeqV205_JGI_SRR033549_0.85	26.18	73.9	00:00:30.450000	393170176	12	3.28
GTDBr202RefSeqV205_ani97_cLOW_stFalse_r1_0.85	373.27	185.55	00:01:50.580000	1040759696	12	5.05
GTDBr202RefSeqV205_NA12878_NegControl_SL126487_0_0.85	715.09	216.04	00:02:21.240000	1092997676	12	6.59
GTDBr202RefSeqV205_ani99_cHIGH_stTrue_r9_0.55	400.94	204.44	00:02:03.110000	1121891424	12	4.91
GTDBr202RefSeqV205_ani100_cLOW_stTrue_r6_0.55	366.14	191.62	00:01:54.140000	1063505552	12	4.88
GTDBr202RefSeqV205_Huttenhower_LC2_0.30	4.3	29.28	00:00:12.310000	153314408	12	2.72
GTDBr202RefSeqV205_ani95_cLOW_stTrue_r7_0.35	382.84	153.24	00:01:33.520000	757889476	12	5.73
GTDBr202RefSeqV205_ani97_cLOW_stTrue_r5_0.25	378.01	241.07	00:01:58.910000	1093598800	12	5.2
GTDBr202RefSeqV205_Huttenhower_HC1_0.20	16.58	84.75	00:00:33.970000	432783460	12	2.98
GTDBr202RefSeqV205_ani100_cHIGH_stFalse_r0_0.35	382.83	173.48	00:01:36.270000	886681580	12	5.77
GTDBr202RefSeqV205_ani99_cLOW_stFalse_r9_0.95	357.06	190.97	00:01:46.650000	1034262284	12	5.13
GTDBr202RefSeqV205_RM1_S001__insert_5000_0.50	999.49	223.47	00:02:51.380000	1122822660	12	7.13
GTDBr202RefSeqV205_ani97_cLOW_stTrue_r7_1.00	377.83	204.02	00:01:58.330000	1111894048	12	4.91
GTDBr202RefSeqV205_ani97_cLOW_stFalse_r6_0.05	407.67	229.11	00:01:54.380000	1065656180	12	5.56
GTDBr202RefSeqV205_ani97_cHIGH_stTrue_r1_0.45	377.09	195.02	00:01:52.490000	1107206748	12	5.08
GTDBr202RefSeqV205_NA12878_NegControl_SL126488_0_0.35	307.86	200.43	00:01:47.100000	1100753488	12	4.74
GTDBr202RefSeqV205_ABRF_MGRG_10ng_0.55	102.66	44.75	00:00:17.090000	70986608	12	8.62
GTDBr202RefSeqV205_ani97_cHIGH_stFalse_r6_0.50	413.91	190.08	00:01:51.360000	1083546784	12	5.42
GTDBr202RefSeqV205_ani99_cLOW_stFalse_r2_0.80	412.35	195.01	00:01:55.520000	1088018612	12	5.25
GTDBr202RefSeqV205_ani99_cLOW_stTrue_r4_0.55	374.99	196.75	00:01:56.150000	1107470752	12	4.92
GTDBr202RefSeqV205_UnAmbiguouslyMapped_ds.buccal_1.00	8.39	21.09	00:00:09.690000	125953456	12	3.04
GTDBr202RefSeqV205_MGRG_nanopore_b3.fail.2d_0.35	0.11	0.23	00:00:00.260000	988396	12	1.36
GTDBr202RefSeqV205_ani95_cLOW_stFalse_r7_0.95	367.43	101.17	00:01:04.710000	472687660	12	7.24
GTDBr202RefSeqV205_ani95_cLOW_stFalse_r0_0.15	397.37	210.05	00:02:14.740000	1100673064	12	4.5
GTDBr202RefSeqV205_ani100_cHIGH_stTrue_r1_0.20	403.71	192.59	00:01:50.010000	1122269928	12	5.42
GTDBr202RefSeqV205_HMP_even_454_SRR072233_0.60	156.8	134.71	00:01:01.140000	620476908	12	4.76
GTDBr202RefSeqV205_ani100_cLOW_stFalse_r6_0.60	367.03	197.92	00:01:55.110000	1089078468	12	4.9
GTDBr202RefSeqV205_ani99_cHIGH_stFalse_r4_0.40	412.07	200.61	00:01:58.880000	1120592640	12	5.15
GTDBr202RefSeqV205_RM2_S002__insert_270_0.60	2932.2	277.29	00:05:37.120000	1123354032	12	9.52
GTDBr202RefSeqV205_ani99_cLOW_stFalse_r5_0.00	379.28	191.22	00:01:55.320000	1095502664	12	4.94
GTDBr202RefSeqV205_ani99_cHIGH_stTrue_r2_0.40	394.23	207.14	00:02:03.930000	1121918876	12	4.85
GTDBr202RefSeqV205_MGRG_nanopore_b4.fail.2d_0.50	0.48	3.65	00:00:03.990000	19937824	12	1.03
GTDBr202RefSeqV205_ani97_cLOW_stTrue_r1_0.30	381.53	199.07	00:01:50.460000	1105572412	12	5.25
GTDBr202RefSeqV205_ani100_cHIGH_stFalse_r4_0.20	376.06	202.21	00:01:59.690000	1097458260	12	4.83
GTDBr202RefSeqV205_ani97_cHIGH_stFalse_r9_0.50	378.42	195.16	00:01:50.330000	1099591060	12	5.19
GTDBr202RefSeqV205_ani95_cLOW_stFalse_r8_0.95	390.44	89.62	00:01:00.850000	399677320	12	7.88
GTDBr202RefSeqV205_ani97_cLOW_stFalse_r2_0.10	396.37	197.3	00:01:50.800000	1086660232	12	5.35
GTDBr202RefSeqV205_RM2_S001__insert_270_0.00	2988.82	267.36	00:05:50.500000	1124360940	12	9.29
GTDBr202RefSeqV205_ani97_cHIGH_stTrue_r5_0.50	409.63	194.86	00:01:55.380000	1112542336	12	5.23
GTDBr202RefSeqV205_Mavromatis_simHC_0.60	24.36	121.35	00:00:49.720000	647216080	12	2.93
GTDBr202RefSeqV205_ani100_cLOW_stFalse_r9_0.60	360.23	210.62	00:01:58.260000	1110879200	12	4.82
GTDBr202RefSeqV205_ani97_cLOW_stFalse_r5_0.90	405.59	193.25	00:01:49.920000	1104210832	12	5.44
GTDBr202RefSeqV205_ani100_cLOW_stTrue_r2_0.40	382.56	188.18	00:01:51.320000	1072149796	12	5.12
GTDBr202RefSeqV205_Huttenhower_LC6_0.25	4.27	27.62	00:00:11.730000	148075292	12	2.71
GTDBr202RefSeqV205_ani95_cLOW_stTrue_r3_0.20	372.46	128.95	00:01:19.170000	637061568	12	6.33
GTDBr202RefSeqV205_Huttenhower_LC4_1.00	4.46	25.44	00:00:11.010000	138196880	12	2.71
GTDBr202RefSeqV205_RH_S003__insert_270_0.10	3057.8	268.97	00:05:46.980000	1124274920	12	9.58
GTDBr202RefSeqV205_ani100_cLOW_stTrue_r4_0.65	389.28	197.83	00:01:58.980000	1113738880	12	4.93
GTDBr202RefSeqV205_ani100_cHIGH_stFalse_r5_0.85	359.45	204.94	00:01:54.670000	1107360052	12	4.92
GTDBr202RefSeqV205_MGRG_nanopore_b4.pass.2d_0.60	0.1	0.01	00:00:00.040000	63596	12	2.73
GTDBr202RefSeqV205_ani95_cLOW_stTrue_r5_0.05	470.14	839.64	00:11:04.670000	734010524	12	1.97
GTDBr202RefSeqV205_ani97_cLOW_stTrue_r0_0.95	376.65	198.93	00:01:53.730000	1114381968	12	5.06
GTDBr202RefSeqV205_ani100_cHIGH_stTrue_r8_0.05	387.23	209.27	00:02:03.910000	1122090700	12	4.81
GTDBr202RefSeqV205_ani95_cLOW_stFalse_r9_0.30	416.24	138.27	00:01:23.700000	670071152	12	6.62
GTDBr202RefSeqV205_ani97_cLOW_stFalse_r4_0.35	357.26	182.58	00:01:49.020000	1052745476	12	4.95
GTDBr202RefSeqV205_Mavromatis_simLC_0.95	21.27	110.71	00:00:52.700000	551114280	12	2.5
GTDBr202RefSeqV205_ani97_cHIGH_stTrue_r3_0.75	371.55	193.1	00:01:50.390000	1110494408	12	5.11
GTDBr202RefSeqV205_ani97_cLOW_stTrue_r7_0.15	373.13	197.24	00:01:54.630000	1111907588	12	4.97
GTDBr202RefSeqV205_MGRG_nanopore_R6_2d_fail_0.20	3.29	34.02	00:00:14.060000	190391888	12	2.65
GTDBr202RefSeqV205_ani95_cLOW_stTrue_r2_0.85	365.72	125.44	00:01:15.910000	589099896	12	6.47
GTDBr202RefSeqV205_ani100_cHIGH_stFalse_r2_0.05	484.77	967.34	00:15:36.470000	1051341608	12	1.55
GTDBr202RefSeqV205_Huttenhower_LC7_0.80	4.17	25.67	00:00:10.920000	136793076	12	2.73
GTDBr202RefSeqV205_Carma_eval_carma_0.00	3.83	162.43	00:05:38.030000	54411256	12	0.49
GTDBr202RefSeqV205_RH_S004__insert_270_0.40	2916.35	254.52	00:05:32.950000	1123718280	12	9.52
GTDBr202RefSeqV205_ani99_cHIGH_stFalse_r2_0.65	367.82	200.87	00:01:57.840000	1113713116	12	4.82
GTDBr202RefSeqV205_ani99_cLOW_stFalse_r1_1.00	384.51	210.52	00:02:08.660000	1099429120	12	4.62
GTDBr202RefSeqV205_ani99_cLOW_stFalse_r3_0.25	370.14	208.35	00:02:00.980000	1097807388	12	4.78
GTDBr202RefSeqV205_UnAmbiguouslyMapped_ds.hous1_0.25	12.86	70.44	00:00:30.150000	419780524	12	2.76
GTDBr202RefSeqV205_ani99_cHIGH_stTrue_r4_0.65	404.32	212.76	00:02:05.990000	1120850192	12	4.89
GTDBr202RefSeqV205_BioPool_0.05	18.33	35.79	00:00:13	100400856	12	4.16
GTDBr202RefSeqV205_MGRG_nanopore_b3.pass.2d_0.05	0.12	0.03	00:00:00.060000	132556	12	2.28
GTDBr202RefSeqV205_RM1_S002__insert_5000_0.05	1000.22	217.39	00:02:50.760000	1123148948	12	7.13
GTDBr202RefSeqV205_ani95_cLOW_stFalse_r6_0.30	407.3	128	00:01:17.940000	542189452	12	6.86
GTDBr202RefSeqV205_ani100_cHIGH_stTrue_r7_0.05	380.32	203.27	00:01:59.800000	1122621516	12	4.87
GTDBr202RefSeqV205_ani100_cLOW_stFalse_r0_0.45	387.14	209.03	00:01:56.220000	1070096068	12	5.12
GTDBr202RefSeqV205_ani100_cHIGH_stTrue_r0_0.85	414.26	198.22	00:01:54.230000	1121532520	12	5.36
GTDBr202RefSeqV205_UnAmbiguouslyMapped_ds.frankengenome_0.75	17.29	101.54	00:00:43.860000	604051800	12	2.7
GTDBr202RefSeqV205_Huttenhower_LC8_0.80	4.29	29.67	00:00:12.550000	157255680	12	2.7
GTDBr202RefSeqV205_ani97_cHIGH_stFalse_r0_0.75	377.7	167.43	00:01:37.960000	900683016	12	5.56
GTDBr202RefSeqV205_ani99_cLOW_stTrue_r2_0.70	348.77	188.03	00:01:50.260000	1085987328	12	4.86
GTDBr202RefSeqV205_ani97_cLOW_stTrue_r8_0.15	377.71	199.22	00:01:54.210000	1116262160	12	5.05
GTDBr202RefSeqV205_RH_S002__insert_270_0.80	2947.95	268.11	00:05:36.880000	1122736244	12	9.54
GTDBr202RefSeqV205_ani97_cLOW_stFalse_r0_0.20	374.6	201.16	00:01:54.050000	1091770720	12	5.04
GTDBr202RefSeqV205_ani97_cHIGH_stTrue_r7_0.60	378.25	200.74	00:01:54.120000	1113606128	12	5.07
GTDBr202RefSeqV205_ani97_cLOW_stTrue_r3_0.00	411.5	202.77	00:02:01.110000	1111860508	12	5.07
GTDBr202RefSeqV205_ani95_cLOW_stTrue_r6_0.90	366.2	151.54	00:01:28.590000	742095944	12	5.84
GTDBr202RefSeqV205_ani100_cHIGH_stFalse_r6_0.10	377.69	203.14	00:01:58.980000	1115223248	12	4.88
GTDBr202RefSeqV205_UnAmbiguouslyMapped_ds.frankengenome.mix_0.65	128.59	181.09	00:01:25.900000	1009668332	12	3.6
GTDBr202RefSeqV205_ani99_cLOW_stTrue_r9_0.65	382.99	206.86	00:02:01.530000	1119934892	12	4.85
GTDBr202RefSeqV205_Huttenhower_LC3_0.95	4.28	26.6	00:00:11.210000	140763908	12	2.75
GTDBr202RefSeqV205_UnAmbiguouslyMapped_ds.nycsm_0.05	9.1	43.1	00:00:19.130000	255369244	12	2.72
GTDBr202RefSeqV205_ani100_cLOW_stTrue_r0_0.70	400.48	196.31	00:01:56.220000	1091318336	12	5.13
GTDBr202RefSeqV205_Huttenhower_LC4_0.15	4.06	28.88	00:00:13.550000	138173116	12	2.43
GTDBr202RefSeqV205_ani99_cLOW_stFalse_r8_0.30	352.57	198.16	00:01:54.560000	1101472036	12	4.8
GTDBr202RefSeqV205_ani100_cHIGH_stFalse_r1_0.90	368.87	198.74	00:01:45.640000	998441256	12	5.37
GTDBr202RefSeqV205_ani95_cLOW_stTrue_r1_0.10	355.68	113.04	00:01:18.660000	521669092	12	5.95
GTDBr202RefSeqV205_ani99_cHIGH_stFalse_r9_0.70	394.54	196.45	00:01:52.520000	1121685276	12	5.25
GTDBr202RefSeqV205_ani97_cLOW_stTrue_r4_0.80	393.39	212.41	00:02:00.150000	1093775776	12	5.04
GTDBr202RefSeqV205_UnAmbiguouslyMapped_ds.cityparks_0.60	21.86	120.23	00:00:51.920000	699516176	12	2.73
GTDBr202RefSeqV205_Raiphy_eval_RAIphy_0.85	24.58	108.43	00:00:47.780000	638739924	12	2.78
GTDBr202RefSeqV205_JGI_SRR033547_0.20	0.12	0.03	00:00:00.070000	145132	12	2.23
GTDBr202RefSeqV205_ani97_cHIGH_stTrue_r8_0.60	385.11	197.15	00:01:54.170000	1114367016	12	5.09
GTDBr202RefSeqV205_ani100_cHIGH_stTrue_r4_0.90	408.93	211.03	00:01:56.920000	1117233456	12	5.3
GTDBr202RefSeqV205_UnAmbiguouslyMapped_ds.buccal_0.15	8.99	24	00:00:12.220000	125946732	12	2.7
GTDBr202RefSeqV205_ani97_cHIGH_stFalse_r4_0.60	382.84	196.2	00:01:54.060000	1065929128	12	5.07
GTDBr202RefSeqV205_ani99_cLOW_stTrue_r6_0.65	364.14	204.63	00:01:56.280000	1108974612	12	4.89
GTDBr202RefSeqV205_ani100_cHIGH_stFalse_r9_0.10	410.51	199.74	00:01:57.240000	1121339520	12	5.2
GTDBr202RefSeqV205_ani95_cLOW_stTrue_r9_0.90	382.09	148.04	00:01:27.310000	785153984	12	6.07
GTDBr202RefSeqV205_ani99_cHIGH_stFalse_r6_0.70	366.19	201.77	00:01:57.600000	1118560588	12	4.82
GTDBr202RefSeqV205_NA12878_NegControl_SL126486_0_0.25	442.75	197.5	00:01:53.510000	1037986064	12	5.64
GTDBr202RefSeqV205_ani99_cLOW_stFalse_r7_0.30	377.99	193.05	00:01:55.900000	1083658812	12	4.92
GTDBr202RefSeqV205_HMP_even_illum_SRR172902_0.60	76.3	166.68	00:01:16.080000	904960816	12	3.19
GTDBr202RefSeqV205_ani99_cHIGH_stTrue_r0_0.70	389.72	227.12	00:01:58.030000	1109321720	12	5.22
GTDBr202RefSeqV205_BMI_bmi_reads_0.85	96.07	112.32	00:00:46.750000	491744780	12	4.45
GTDBr202RefSeqV205_JGI_SRR033548_0.20	0.96	9.02	00:00:05.120000	45909000	12	1.94
GTDBr202RefSeqV205_ani95_cLOW_stFalse_r2_0.25	365.42	133.88	00:01:22.020000	689142840	12	6.08
GTDBr202RefSeqV205_ani95_cLOW_stFalse_r0_1.00	366.7	204.69	00:01:56.980000	1101168608	12	4.88
GTDBr202RefSeqV205_ani100_cHIGH_stTrue_r3_0.10	373.1	194.64	00:01:58.760000	1122539880	12	4.78
GTDBr202RefSeqV205_MGRG_nanopore_b1.pass.2d_0.85	0.15	0.33	00:00:00.390000	1642560	12	1.23
GTDBr202RefSeqV205_ani100_cLOW_stFalse_r4_0.50	379.4	194.86	00:01:52.560000	1111687312	12	5.1
GTDBr202RefSeqV205_UnAmbiguouslyMapped_ds.gut_0.65	8.53	38.83	00:00:17.360000	235913232	12	2.72
GTDBr202RefSeqV205_ani100_cLOW_stFalse_r0_0.85	386.01	201.45	00:01:53.660000	1063655320	12	5.16
GTDBr202RefSeqV205_Mavromatis_simMC_0.20	24.91	110.94	00:00:46.790000	612377136	12	2.9
GTDBr202RefSeqV205_RH_S004__insert_270_0.80	2903.63	251.55	00:05:32.240000	1122715968	12	9.49
GTDBr202RefSeqV205_ani97_cHIGH_stFalse_r7_0.35	398	185.17	00:01:50.440000	1091062412	12	5.28
GTDBr202RefSeqV205_ani99_cLOW_stTrue_r5_0.30	375.16	208.73	00:02:00.130000	1118230416	12	4.86
GTDBr202RefSeqV205_ani99_cLOW_stFalse_r4_0.65	370.46	200.41	00:01:56.380000	1115101832	12	4.9
GTDBr202RefSeqV205_ani99_cHIGH_stFalse_r7_1.00	403.94	202.9	00:01:57.430000	1120801660	12	5.16
GTDBr202RefSeqV205_Huttenhower_LC8_0.40	4.24	29.21	00:00:12.310000	157294268	12	2.71
GTDBr202RefSeqV205_ani99_cHIGH_stTrue_r3_0.25	405.26	244.43	00:02:02.220000	1111492116	12	5.31
GTDBr202RefSeqV205_ani99_cHIGH_stTrue_r1_1.00	388.11	209.58	00:02:01.070000	1119820940	12	4.93
GTDBr202RefSeqV205_ani99_cHIGH_stFalse_r5_0.25	409.65	208.41	00:02:05.510000	1119668872	12	4.92
GTDBr202RefSeqV205_ani100_cHIGH_stTrue_r0_0.45	395.13	208.99	00:02:02.990000	1121069232	12	4.91
GTDBr202RefSeqV205_ani100_cLOW_stFalse_r7_0.05	361.32	200.73	00:01:54.480000	1110287964	12	4.9
GTDBr202RefSeqV205_ani95_cLOW_stFalse_r1_0.70	427.67	319.99	00:02:43.260000	962176336	12	4.57
GTDBr202RefSeqV205_ani97_cLOW_stFalse_r3_0.75	375.93	195.73	00:01:55.400000	1095621808	12	4.95
GTDBr202RefSeqV205_ani97_cHIGH_stTrue_r4_0.35	390.47	195.91	00:01:54.900000	1111623172	12	5.1
GTDBr202RefSeqV205_ani100_cHIGH_stFalse_r5_0.45	393.65	192.05	00:01:52.570000	1109097116	12	5.2
GTDBr202RefSeqV205_ani97_cHIGH_stFalse_r8_0.35	401.59	190.19	00:01:51.310000	1095843636	12	5.31
GTDBr202RefSeqV205_ani97_cLOW_stTrue_r0_0.55	400.75	201.62	00:02:01.410000	1113459528	12	4.96
GTDBr202RefSeqV205_ani95_cLOW_stTrue_r2_0.45	390.82	118.79	00:01:14.870000	589325676	12	6.8
GTDBr202RefSeqV205_ani100_cLOW_stTrue_r1_1.00	348.14	184.18	00:01:43	1107599884	12	5.16
GTDBr202RefSeqV205_ani100_cLOW_stTrue_r3_0.25	386.01	203.67	00:01:58.860000	1112563136	12	4.96
GTDBr202RefSeqV205_ani99_cHIGH_stFalse_r8_1.00	408.27	204.37	00:02:05	1121091444	12	4.9
GTDBr202RefSeqV205_Huttenhower_LC7_0.40	4.06	26.06	00:00:10.820000	136785644	12	2.78
GTDBr202RefSeqV205_ani100_cLOW_stFalse_r8_0.05	378.74	200.6	00:01:59.140000	1089640748	12	4.86
GTDBr202RefSeqV205_Mavromatis_simLC_0.55	21.44	99.65	00:00:42.350000	551145920	12	2.85
GTDBr202RefSeqV205_ani99_cLOW_stFalse_r0_0.70	362.58	189.63	00:01:46.090000	1029968472	12	5.2
GTDBr202RefSeqV205_UnAmbiguouslyMapped_ds.hous2_0.70	8.28	45.33	00:00:19.790000	279739576	12	2.7
GTDBr202RefSeqV205_ani100_cLOW_stTrue_r8_0.30	393.56	214.3	00:02:03.510000	1112665500	12	4.92
GTDBr202RefSeqV205_ani99_cHIGH_stTrue_r7_0.30	400.87	219.23	00:02:01	1119229180	12	5.12
GTDBr202RefSeqV205_ani99_cHIGH_stFalse_r1_0.30	417.54	196.93	00:01:54.910000	1117076884	12	5.34
GTDBr202RefSeqV205_ani95_cLOW_stTrue_r9_0.50	364.07	152.97	00:01:29.730000	786517900	12	5.76
GTDBr202RefSeqV205_ani100_cHIGH_stTrue_r4_0.50	405.42	198.11	00:01:53.660000	1121332916	12	5.3
GTDBr202RefSeqV205_ani100_cLOW_stFalse_r3_0.10	356.7	198.71	00:01:58.390000	1108645136	12	4.69
GTDBr202RefSeqV205_ani95_cLOW_stFalse_r5_0.65	371.46	158.97	00:01:34.090000	834967432	12	5.63
GTDBr202RefSeqV205_UnAmbiguouslyMapped_ds.7_0.30	82.52	197.32	00:01:29.010000	1084934848	12	3.14
GTDBr202RefSeqV205_BMI_bmi_reads_0.45	95.41	112.19	00:00:46.190000	491745296	12	4.49
GTDBr202RefSeqV205_MGRG_nanopore_b7.pass.2d_0.60	0.36	2.92	00:00:03.140000	14434792	12	1.04
GTDBr202RefSeqV205_ani100_cLOW_stFalse_r4_0.90	383.72	205.85	00:02:01.930000	1112944560	12	4.83
GTDBr202RefSeqV205_MGRG_nanopore_b1.pass.2d_0.45	0.15	0.32	00:00:00.390000	1642728	12	1.23
GTDBr202RefSeqV205_ani97_cLOW_stFalse_r8_0.60	365.45	195.78	00:01:55.010000	1076265312	12	4.87
GTDBr202RefSeqV205_RL_S001__insert_270_0.25	2920.27	269.35	00:05:34.900000	1124326360	12	9.52
GTDBr202RefSeqV205_ani99_cLOW_stTrue_r3_1.00	362.36	206.26	00:01:59.120000	1119831228	12	4.77
GTDBr202RefSeqV205_MGRG_nanopore_b8.fail.2d_0.70	1.7	17.52	00:00:09.550000	95460312	12	2.01
GTDBr202RefSeqV205_RH_S001__insert_270_0.20	2913.99	260.29	00:05:34.650000	1124217320	12	9.48
GTDBr202RefSeqV205_ani97_cHIGH_stFalse_r3_0.20	395.65	188.07	00:01:48.300000	1047267800	12	5.38
GTDBr202RefSeqV205_ani99_cLOW_stTrue_r1_0.25	355.34	195.28	00:01:53.700000	1096966616	12	4.84
GTDBr202RefSeqV205_ani95_cLOW_stTrue_r6_0.50	397.72	142.85	00:01:23.840000	741778552	12	6.44
GTDBr202RefSeqV205_ani99_cHIGH_stTrue_r8_0.30	377.98	207.23	00:02:00.770000	1121004896	12	4.84
GTDBr202RefSeqV205_ani100_cLOW_stTrue_r7_0.30	381.01	214.79	00:01:59.900000	1086872012	12	4.96
GTDBr202RefSeqV205_Huttenhower_LC3_0.55	4.36	26.18	00:00:11.140000	140737476	12	2.74
GTDBr202RefSeqV205_NegControl_LM_0.65	18.07	135.46	00:00:57.830000	792997876	12	2.65
GTDBr202RefSeqV205_RH_S002__insert_270_0.40	2961.35	264.23	00:05:37.920000	1123710508	12	9.54
GTDBr202RefSeqV205_Raiphy_eval_RAIphy_0.45	25.27	108.16	00:00:47.620000	638633104	12	2.8
GTDBr202RefSeqV205_ani97_cLOW_stFalse_r7_0.60	368.88	191.9	00:01:52.180000	1091606292	12	4.99
GTDBr202RefSeqV205_ani97_cHIGH_stTrue_r0_0.20	404.87	195.64	00:01:54.120000	1103880360	12	5.26
GTDBr202RefSeqV205_MGRG_nanopore_b9.fail.2d_0.30	0.18	0.55	00:00:00.630000	2850172	12	1.15
GTDBr202RefSeqV205_ani100_cHIGH_stFalse_r1_0.50	376.71	183.52	00:01:45.230000	1001359308	12	5.32
GTDBr202RefSeqV205_UnAmbiguouslyMapped_ds.soil_0.25	44.04	163.36	00:01:11.700000	926865880	12	2.89
GTDBr202RefSeqV205_ani97_cLOW_stTrue_r4_0.40	396.44	198.01	00:01:57.410000	1108859572	12	5.06
GTDBr202RefSeqV205_ani100_cHIGH_stFalse_r7_0.75	399.38	201.03	00:01:58.350000	1118538020	12	5.07
GTDBr202RefSeqV205_ani99_cLOW_stTrue_r8_0.00	382.87	205.03	00:02:02.150000	1116421164	12	4.81
GTDBr202RefSeqV205_ani99_cHIGH_stTrue_r9_0.95	394.6	215.07	00:02:01.150000	1119876216	12	5.03
GTDBr202RefSeqV205_ani100_cLOW_stTrue_r6_0.95	377.81	189.65	00:01:52.380000	1059764036	12	5.04
GTDBr202RefSeqV205_ani97_cLOW_stTrue_r2_0.65	373.65	202.71	00:01:57.360000	1113044008	12	4.91
GTDBr202RefSeqV205_ani97_cLOW_stFalse_r1_0.45	353.6	185.4	00:01:46.930000	1040346800	12	5.04
GTDBr202RefSeqV205_ani97_cHIGH_stTrue_r6_0.05	396.81	190.6	00:01:49.740000	1113303092	12	5.35
GTDBr202RefSeqV205_NA12878_NegControl_SL126487_0_0.45	742.65	215.09	00:02:24.100000	1093191132	12	6.64
GTDBr202RefSeqV205_MGRG_nanopore_b9.pass.2d_0.00	0.12	0.06	00:00:00.250000	51812	12	0.74
GTDBr202RefSeqV205_ani97_cHIGH_stTrue_r1_0.85	403.97	195.33	00:01:54.410000	1107126188	12	5.23
GTDBr202RefSeqV205_ani95_cLOW_stTrue_r0_0.75	410.04	137.12	00:01:25.020000	673417184	12	6.43
GTDBr202RefSeqV205_ani99_cHIGH_stFalse_r8_0.15	396.45	208.11	00:01:58.540000	1113736572	12	5.09
GTDBr202RefSeqV205_ani100_cLOW_stTrue_r1_0.15	385.5	205.69	00:01:56.350000	1107665852	12	5.08
GTDBr202RefSeqV205_RM1_S001__insert_5000_0.90	1006.42	225.48	00:02:52.790000	1122523796	12	7.12
GTDBr202RefSeqV205_Huttenhower_LC5_0.70	4.42	28.18	00:00:11.820000	147558456	12	2.75
GTDBr202RefSeqV205_ani99_cLOW_stFalse_r9_0.55	368.9	188.36	00:01:51.860000	1040964452	12	4.98
GTDBr202RefSeqV205_ani99_cHIGH_stFalse_r0_0.95	400.32	203.48	00:01:59.370000	1117777508	12	5.05
GTDBr202RefSeqV205_ani100_cLOW_stTrue_r9_0.95	368.14	203.65	00:01:57.670000	1113536524	12	4.85
GTDBr202RefSeqV205_ani99_cHIGH_stTrue_r6_0.95	384.67	218.88	00:02:04.550000	1119747840	12	4.84
GTDBr202RefSeqV205_ani97_cHIGH_stFalse_r5_0.05	407.05	271.13	00:02:57.920000	1076228200	12	3.81
GTDBr202RefSeqV205_ani99_cLOW_stTrue_r7_0.00	417.54	206.12	00:01:55.240000	1112440660	12	5.41
GTDBr202RefSeqV205_ani100_cHIGH_stFalse_r8_0.75	407.03	198.44	00:01:57.680000	1120377800	12	5.14
GTDBr202RefSeqV205_ani97_cHIGH_stTrue_r9_0.05	400.77	204.83	00:01:58.570000	1114902264	12	5.1
GTDBr202RefSeqV205_ABRF_MGRG_5ng_0.85	78.15	44.48	00:00:17.060000	100331356	12	7.18
GTDBr202RefSeqV205_MGRG_nanopore_b1.fail.2d_0.75	0.25	1.45	00:00:01.590000	7643080	12	1.07
GTDBr202RefSeqV205_RH_S005__insert_270_0.10	2956.12	262.74	00:05:39.120000	1124265416	12	9.49
GTDBr202RefSeqV205_ani100_cHIGH_stTrue_r2_0.75	397.94	204.7	00:02:01.480000	1121821624	12	4.96
GTDBr202RefSeqV205_ani100_cLOW_stFalse_r5_0.35	368.64	199.81	00:01:57	1078060456	12	4.85
GTDBr202RefSeqV205_JGI_SRR033549_0.45	25.97	72.7	00:00:30.260000	393176152	12	3.26
GTDBr202RefSeqV205_ani95_cLOW_stFalse_r3_0.40	387.79	148.62	00:01:25.240000	752805052	12	6.29
GTDBr202RefSeqV205_MGRG_nanopore_b7.fail.2d_0.50	2.29	24.72	00:00:11.650000	136533056	12	2.31
GTDBr202RefSeqV205_ani99_cLOW_stTrue_r0_0.80	367.98	205.61	00:01:57.180000	1113689772	12	4.89
GTDBr202RefSeqV205_MGRG_nanopore_b8.pass.2d_0.40	0.18	0.3	00:00:00.390000	1790396	12	1.23
GTDBr202RefSeqV205_ani99_cLOW_stFalse_r6_0.55	367.43	200.63	00:01:56.620000	1107648096	12	4.87
GTDBr202RefSeqV205_ani97_cHIGH_stFalse_r2_0.85	387.84	185.98	00:01:49.190000	1019183828	12	5.25
GTDBr202RefSeqV205_ani99_cHIGH_stTrue_r1_0.15	354.18	201.72	00:01:57.300000	1121983608	12	4.73
GTDBr202RefSeqV205_ani99_cHIGH_stFalse_r7_0.15	408.23	195.39	00:01:54.920000	1121629896	12	5.25
GTDBr202RefSeqV205_MGRG_nanopore_R6_2d_pass_0.55	16.61	107.6	00:00:43.830000	596554292	12	2.83
GTDBr202RefSeqV205_ani95_cLOW_stFalse_r8_0.55	350.43	87.2	00:01:00.090000	401659316	12	7.28
GTDBr202RefSeqV205_ani97_cHIGH_stTrue_r5_0.90	399.11	192.26	00:01:53.530000	1112452684	12	5.2
GTDBr202RefSeqV205_ani100_cHIGH_stTrue_r9_0.60	392.72	214.09	00:01:54.060000	1115619624	12	5.32
GTDBr202RefSeqV205_ABRF_MGRG_Normal_0.25	78.45	37.85	00:00:16.220000	103204976	12	7.16
GTDBr202RefSeqV205_ani95_cLOW_stTrue_r4_0.60	381.97	146.17	00:01:25.760000	695475000	12	6.15
GTDBr202RefSeqV205_MGRG_nanopore_b4.fail.2d_0.90	0.51	3.56	00:00:03.920000	19937696	12	1.03
GTDBr202RefSeqV205_ani100_cLOW_stTrue_r5_0.00	384.12	204.68	00:01:58.730000	1117648760	12	4.95
GTDBr202RefSeqV205_Huttenhower_LC1_0.65	4.3	27.77	00:00:11.720000	147432792	12	2.73
GTDBr202RefSeqV205_ani97_cHIGH_stFalse_r9_0.90	373.25	193.44	00:01:49.280000	1099517964	12	5.18
GTDBr202RefSeqV205_ani100_cHIGH_stFalse_r3_0.60	362.99	207.17	00:01:52.650000	1069078856	12	5.06
GTDBr202RefSeqV205_ani100_cLOW_stTrue_r2_0.80	389.06	190.51	00:01:54.800000	1071012696	12	5.04
GTDBr202RefSeqV205_ani97_cLOW_stTrue_r6_0.70	341.77	193.7	00:01:47.860000	1114195208	12	4.96
GTDBr202RefSeqV205_Huttenhower_HC2_0.75	16.81	86.31	00:00:34.760000	449168168	12	2.96
GTDBr202RefSeqV205_ani97_cLOW_stFalse_r5_0.50	349.57	184.22	00:01:42.810000	1105636504	12	5.19
GTDBr202RefSeqV205_ani97_cHIGH_stTrue_r2_0.10	437.62	206.37	00:02:00.580000	1109150204	12	5.34
GTDBr202RefSeqV205_ABRF_MGRG_Half_0.20	79.04	38.86	00:00:16.170000	100574464	12	7.29
GTDBr202RefSeqV205_ani100_cHIGH_stTrue_r6_0.60	370.28	202.42	00:01:59.380000	1122556960	12	4.79
GTDBr202RefSeqV205_ani100_cLOW_stFalse_r1_0.20	376.64	188.45	00:01:50.620000	1092773828	12	5.1
GTDBr202RefSeqV205_ani95_cLOW_stFalse_r7_0.55	345.19	101.48	00:01:04.810000	472729480	12	6.89
GTDBr202RefSeqV205_ani99_cLOW_stTrue_r4_0.95	377.1	198.05	00:01:55.610000	1106112924	12	4.97
GTDBr202RefSeqV205_ani99_cLOW_stFalse_r2_0.40	388.34	200.55	00:01:58.430000	1088134564	12	4.97
GTDBr202RefSeqV205_ani97_cHIGH_stFalse_r6_0.90	384.49	188.7	00:01:46.700000	1082277860	12	5.37
GTDBr202RefSeqV205_ABRF_MGRG_10ng_0.95	100.79	43.72	00:00:16.880000	70967396	12	8.55
GTDBr202RefSeqV205_ani99_cHIGH_stTrue_r5_0.00	378.05	205.66	00:02:03.600000	1122155940	12	4.72
GTDBr202RefSeqV205_ani99_cHIGH_stFalse_r3_0.00	404.79	220.24	00:02:05.840000	1120447920	12	4.96
GTDBr202RefSeqV205_ani97_cLOW_stTrue_r9_0.70	380.26	204.95	00:01:59.230000	1115110112	12	4.9
GTDBr202RefSeqV205_ani99_cHIGH_stFalse_r4_0.80	376.17	206.04	00:02:00.970000	1120167180	12	4.81
GTDBr202RefSeqV205_ani99_cHIGH_stTrue_r2_0.80	367.83	201.18	00:01:55.050000	1121737412	12	4.94
GTDBr202RefSeqV205_NegControl_MH2_0.75	17.99	136.75	00:00:58.530000	795083612	12	2.64
GTDBr202RefSeqV205_ani97_cHIGH_stFalse_r1_0.10	399.5	183.35	00:01:49.230000	983299020	12	5.33
GTDBr202RefSeqV205_ani99_cLOW_stTrue_r3_0.15	372.45	204.65	00:01:55.850000	1121291812	12	4.98
GTDBr202RefSeqV205_ABRF_MGRG_1ng_0.00	136.61	1055.11	00:11:09.360000	83640200	12	1.78
GTDBr202RefSeqV205_ani95_cLOW_stFalse_r6_0.85	364.67	117.29	00:01:12.070000	542129596	12	6.68
GTDBr202RefSeqV205_UnAmbiguouslyMapped_ds.gut_0.10	8.13	39.3	00:00:17.410000	235879420	12	2.72
GTDBr202RefSeqV205_Mavromatis_simMC_0.55	24.8	111.16	00:00:47.230000	612389436	12	2.87
GTDBr202RefSeqV205_UnAmbiguouslyMapped_ds.hous1_0.90	13.22	69.14	00:00:29.940000	419741916	12	2.75
GTDBr202RefSeqV205_ani97_cHIGH_stFalse_r7_0.40	379.5	207.96	00:01:54.580000	1088224808	12	5.12
GTDBr202RefSeqV205_ani99_cLOW_stFalse_r3_0.90	362.25	200.91	00:01:56.480000	1099433280	12	4.83
GTDBr202RefSeqV205_ani99_cLOW_stTrue_r5_0.45	348.97	201.94	00:01:56.410000	1119467100	12	4.73
GTDBr202RefSeqV205_ani99_cLOW_stFalse_r4_0.10	356.66	200.76	00:01:56.620000	1115654040	12	4.77
GTDBr202RefSeqV205_Huttenhower_LC8_0.35	4.15	29.21	00:00:12.170000	157277652	12	2.74
GTDBr202RefSeqV205_ani99_cHIGH_stTrue_r3_0.50	373.54	203.2	00:01:59.750000	1121847512	12	4.81
GTDBr202RefSeqV205_ani99_cHIGH_stFalse_r5_0.50	374.84	203.72	00:02:00.850000	1120289528	12	4.78
GTDBr202RefSeqV205_ani100_cHIGH_stTrue_r0_0.30	372.96	205.45	00:01:58.140000	1121744208	12	4.89
GTDBr202RefSeqV205_ani100_cLOW_stFalse_r7_0.70	390.1	198.13	00:01:55.510000	1108663692	12	5.09
GTDBr202RefSeqV205_ani95_cLOW_stFalse_r1_0.05	437.07	207.72	00:02:15.110000	1081234800	12	4.77
GTDBr202RefSeqV205_ani97_cLOW_stFalse_r3_0.00	401.83	199.34	00:01:53.870000	1095718492	12	5.27
GTDBr202RefSeqV205_ani97_cHIGH_stTrue_r4_0.40	403.17	201.1	00:01:54.350000	1111615528	12	5.28
GTDBr202RefSeqV205_ani95_cLOW_stFalse_r9_0.85	405.26	139.31	00:01:25.450000	669769868	12	6.37
GTDBr202RefSeqV205_ani100_cHIGH_stFalse_r5_0.30	385.88	201.39	00:01:56.440000	1107838760	12	5.04
GTDBr202RefSeqV205_ani97_cHIGH_stFalse_r8_0.40	395.38	199.27	00:01:52.200000	1095846120	12	5.29
GTDBr202RefSeqV205_ani97_cLOW_stTrue_r0_0.20	376.62	202.32	00:01:58.660000	1114330360	12	4.87
GTDBr202RefSeqV205_MGRG_nanopore_R6_2d_fail_0.95	3.42	34.06	00:00:14.330000	190385520	12	2.61
GTDBr202RefSeqV205_ani95_cLOW_stTrue_r2_0.30	391	122.21	00:01:13.460000	589391872	12	6.98
GTDBr202RefSeqV205_ani100_cLOW_stTrue_r3_0.50	358.33	217.51	00:01:54.010000	1098370856	12	5.05
GTDBr202RefSeqV205_Huttenhower_LC7_0.35	4.08	25.55	00:00:10.770000	136723900	12	2.75
GTDBr202RefSeqV205_Mavromatis_simLC_0.20	20.75	102.46	00:00:42.580000	551171804	12	2.89
GTDBr202RefSeqV205_ani100_cLOW_stFalse_r8_0.70	368.95	200.51	00:01:56.140000	1083974552	12	4.9
GTDBr202RefSeqV205_ani97_cLOW_stFalse_r4_0.80	392.06	182.57	00:01:47.910000	1052682280	12	5.32
GTDBr202RefSeqV205_ani99_cLOW_stFalse_r0_0.05	402.86	186.19	00:01:52.540000	1024472264	12	5.23
GTDBr202RefSeqV205_UnAmbiguouslyMapped_ds.hous2_0.05	8.7	44.78	00:00:20.230000	279696724	12	2.64
GTDBr202RefSeqV205_ani99_cHIGH_stTrue_r7_0.45	391.52	211.02	00:02:05.110000	1120533492	12	4.81
GTDBr202RefSeqV205_ani100_cLOW_stTrue_r8_0.45	379.08	201.02	00:01:56.980000	1114539396	12	4.95
GTDBr202RefSeqV205_ani99_cHIGH_stFalse_r1_0.45	361.1	201.22	00:01:52.430000	1117081808	12	5
GTDBr202RefSeqV205_ani95_cLOW_stTrue_r9_0.25	350.39	154.2	00:01:30.080000	786657804	12	5.6
GTDBr202RefSeqV205_ani100_cHIGH_stTrue_r4_0.25	382.29	203.95	00:01:59.200000	1122411628	12	4.91
GTDBr202RefSeqV205_ani100_cLOW_stFalse_r3_0.65	362.06	204.75	00:01:58.500000	1106044680	12	4.78
GTDBr202RefSeqV205_ani100_cHIGH_stTrue_r6_1.00	406.52	205.63	00:01:59.480000	1122548952	12	5.12
GTDBr202RefSeqV205_UnAmbiguouslyMapped_ds.7_0.45	80.38	191.53	00:01:27.240000	1084877940	12	3.11
GTDBr202RefSeqV205_ani95_cLOW_stFalse_r5_0.10	388.3	163.76	00:01:40.060000	835008484	12	5.51
GTDBr202RefSeqV205_ani95_cLOW_stFalse_r2_0.90	382.88	141.68	00:01:23.440000	685838236	12	6.28
GTDBr202RefSeqV205_BMI_bmi_reads_0.30	96.46	111.84	00:00:46.520000	491803060	12	4.47
GTDBr202RefSeqV205_JGI_SRR033548_0.95	1.26	9.25	00:00:05.490000	45889796	12	1.91
GTDBr202RefSeqV205_MGRG_nanopore_b7.pass.2d_0.15	0.33	2.78	00:00:02.960000	14436964	12	1.05
GTDBr202RefSeqV205_MGRG_nanopore_b1.pass.2d_0.30	0.12	0.32	00:00:00.360000	1641792	12	1.25
GTDBr202RefSeqV205_ani97_cLOW_stFalse_r8_0.15	373.2	187.39	00:01:50.680000	1076548512	12	5.06
GTDBr202RefSeqV205_RL_S001__insert_270_0.50	2931.1	273.7	00:05:37.360000	1123518448	12	9.49
GTDBr202RefSeqV205_NA12878_NegControl_SL126486_0_0.90	479.72	202.27	00:01:57.770000	1037817580	12	5.79
GTDBr202RefSeqV205_RH_S001__insert_270_0.55	3125.29	260.04	00:05:53.430000	1123328388	12	9.57
GTDBr202RefSeqV205_MGRG_nanopore_b8.fail.2d_0.05	1.66	17.2	00:00:09.170000	95463232	12	2.05
GTDBr202RefSeqV205_ani97_cHIGH_stFalse_r3_0.55	390.76	193.42	00:01:50.810000	1044577172	12	5.27
GTDBr202RefSeqV205_ani99_cLOW_stFalse_r7_0.85	394.19	199.38	00:01:54.510000	1083695992	12	5.18
GTDBr202RefSeqV205_ani99_cLOW_stTrue_r1_0.50	381.23	195.68	00:01:54.990000	1097570564	12	5.01
GTDBr202RefSeqV205_ani95_cLOW_stTrue_r6_0.25	383.93	149.76	00:01:29.920000	742451328	12	5.93
GTDBr202RefSeqV205_ani100_cLOW_stTrue_r7_0.45	368.26	204.75	00:01:59.480000	1101149272	12	4.79
GTDBr202RefSeqV205_ani99_cHIGH_stTrue_r8_0.45	360	204.36	00:01:59.150000	1121353940	12	4.73
GTDBr202RefSeqV205_Huttenhower_LC3_0.20	4.32	27.3	00:00:12.190000	140713732	12	2.59
GTDBr202RefSeqV205_ani95_cLOW_stTrue_r4_1.00	381.63	147.67	00:01:25.840000	695811556	12	6.16
GTDBr202RefSeqV205_ani100_cHIGH_stTrue_r9_1.00	405.08	215.47	00:01:53.580000	1115923256	12	5.46
GTDBr202RefSeqV205_NegControl_LM_0.10	17.7	137.17	00:00:57.740000	793112088	12	2.68
GTDBr202RefSeqV205_ani97_cLOW_stFalse_r0_0.95	398.92	194.35	00:01:56.230000	1097172788	12	5.1
GTDBr202RefSeqV205_RH_S002__insert_270_0.35	2968.35	270.55	00:05:40.030000	1123825784	12	9.52
GTDBr202RefSeqV205_Raiphy_eval_RAIphy_0.30	25.39	108.41	00:00:47.480000	638708112	12	2.81
GTDBr202RefSeqV205_ani97_cLOW_stFalse_r7_0.15	362.68	197.6	00:01:53.740000	1091748580	12	4.92
GTDBr202RefSeqV205_ani97_cHIGH_stTrue_r0_0.55	419.7	196.9	00:01:58.290000	1103803504	12	5.21
GTDBr202RefSeqV205_JGI_SRR033547_0.95	0.12	0.02	00:00:00.060000	145132	12	2.46
GTDBr202RefSeqV205_MGRG_nanopore_b9.fail.2d_0.45	0.16	0.57	00:00:00.630000	2849432	12	1.15
GTDBr202RefSeqV205_ani100_cHIGH_stFalse_r1_0.25	375.11	178.33	00:01:46.410000	1001708460	12	5.2
GTDBr202RefSeqV205_ani99_cLOW_stFalse_r8_0.85	361.55	200.72	00:01:57.300000	1103096216	12	4.79
GTDBr202RefSeqV205_UnAmbiguouslyMapped_ds.soil_0.50	44.2	161.59	00:01:10.950000	926895200	12	2.9
GTDBr202RefSeqV205_ani97_cLOW_stTrue_r4_0.35	393	203.76	00:02:00.960000	1108835580	12	4.93
GTDBr202RefSeqV205_ani100_cHIGH_stFalse_r3_1.00	362.63	197.24	00:01:49.840000	1075911720	12	5.09
GTDBr202RefSeqV205_ani99_cLOW_stTrue_r8_0.75	338.02	207.41	00:01:54.440000	1112927236	12	4.76
GTDBr202RefSeqV205_ani100_cHIGH_stFalse_r7_0.00	469.71	317.75	00:02:52.680000	1118592968	12	4.56
GTDBr202RefSeqV205_Huttenhower_LC2_0.85	4.26	28.96	00:00:11.900000	153284196	12	2.79
GTDBr202RefSeqV205_ani97_cLOW_stTrue_r2_0.10	384.07	206.59	00:02:03.450000	1113326692	12	4.78
GTDBr202RefSeqV205_ani95_cLOW_stTrue_r7_0.80	372.7	153.83	00:01:30.480000	756260768	12	5.81
GTDBr202RefSeqV205_ani97_cLOW_stFalse_r1_0.30	360.47	183.16	00:01:47.150000	1039918372	12	5.07
GTDBr202RefSeqV205_ani97_cHIGH_stTrue_r6_0.70	391.3	210.62	00:01:57.400000	1111168484	12	5.12
GTDBr202RefSeqV205_NA12878_NegControl_SL126487_0_0.30	716.75	218.03	00:02:22.590000	1093359544	12	6.55
GTDBr202RefSeqV205_MGRG_nanopore_b9.pass.2d_0.75	0.11	0	00:00:00.040000	51624	12	2.85
GTDBr202RefSeqV205_NA12878_NegControl_SL126488_0_0.80	306.25	205.14	00:01:48.760000	1100675624	12	4.7
GTDBr202RefSeqV205_Huttenhower_HC1_0.95	16.81	85.23	00:00:34.050000	432724056	12	2.99
GTDBr202RefSeqV205_ani95_cLOW_stTrue_r0_0.00	606.7	1941.12	00:37:16.690000	689490384	12	1.13
GTDBr202RefSeqV205_ani99_cHIGH_stFalse_r8_0.60	378.06	208.47	00:02:02.170000	1119345364	12	4.8
GTDBr202RefSeqV205_ani97_cLOW_stTrue_r5_0.90	381.07	206.82	00:01:58.480000	1112502236	12	4.96
GTDBr202RefSeqV205_ani100_cLOW_stTrue_r1_0.60	392.37	198.28	00:01:51.040000	1100613032	12	5.31
GTDBr202RefSeqV205_Huttenhower_LC5_0.05	4.09	28.63	00:00:12.670000	147487908	12	2.58
GTDBr202RefSeqV205_ani99_cLOW_stFalse_r9_0.20	378.67	183.16	00:01:51.400000	1041606056	12	5.04
GTDBr202RefSeqV205_ani100_cHIGH_stFalse_r0_0.80	387.78	171.92	00:01:43.210000	889375932	12	5.42
GTDBr202RefSeqV205_ani95_cLOW_stTrue_r8_0.80	375.46	154.25	00:01:30.590000	770837764	12	5.84
GTDBr202RefSeqV205_ani97_cHIGH_stFalse_r5_0.70	383.24	192.69	00:01:48.110000	1075969020	12	5.32
GTDBr202RefSeqV205_ani100_cHIGH_stFalse_r8_0.00	441.48	264.35	00:02:29.200000	1120388660	12	4.73
GTDBr202RefSeqV205_ani99_cLOW_stTrue_r7_0.75	371.45	200.36	00:01:55.840000	1112258148	12	4.93
GTDBr202RefSeqV205_ani97_cHIGH_stTrue_r9_0.70	384.36	207.93	00:01:57.610000	1112609528	12	5.03
GTDBr202RefSeqV205_ani100_cHIGH_stTrue_r5_0.80	392.81	198.84	00:01:58.380000	1122525408	12	4.99
GTDBr202RefSeqV205_MGRG_nanopore_b1.fail.2d_0.00	0.38	7.86	00:00:35.390000	7643544	12	0.23
GTDBr202RefSeqV205_ani100_cHIGH_stTrue_r2_0.00	397.56	212.19	00:02:14.010000	1122100588	12	4.55
GTDBr202RefSeqV205_RH_S005__insert_270_0.65	2991.17	271.3	00:05:41.730000	1123061680	12	9.54
GTDBr202RefSeqV205_ani100_cLOW_stFalse_r5_0.40	370.04	198.4	00:01:57	1078795312	12	4.85
GTDBr202RefSeqV205_JGI_SRR033549_0.30	25.68	73.37	00:00:30.720000	393216752	12	3.22
GTDBr202RefSeqV205_MGRG_nanopore_b7.fail.2d_0.25	2.41	24.73	00:00:11.390000	136561184	12	2.38
GTDBr202RefSeqV205_ani95_cLOW_stFalse_r3_0.35	397.89	145.45	00:01:26.260000	753439560	12	6.29
GTDBr202RefSeqV205_MGRG_nanopore_b8.pass.2d_0.35	0.11	0.38	00:00:00.410000	1790700	12	1.21
GTDBr202RefSeqV205_ani99_cLOW_stFalse_r6_0.20	370.07	211.87	00:01:58.520000	1100659256	12	4.91
GTDBr202RefSeqV205_NegControl_MH1_0.95	18.23	135.95	00:00:57.970000	794057752	12	2.65
GTDBr202RefSeqV205_ani99_cHIGH_stTrue_r1_0.60	419.09	197.51	00:01:55.750000	1121454756	12	5.32
GTDBr202RefSeqV205_MGRG_nanopore_R6_2d_pass_0.20	16.55	106.41	00:00:43.660000	596550848	12	2.81
GTDBr202RefSeqV205_ani99_cHIGH_stFalse_r7_0.60	402.71	193.71	00:01:54.650000	1121637944	12	5.2
GTDBr202RefSeqV205_ani95_cLOW_stFalse_r8_0.20	369.9	89.09	00:01:02.380000	401539124	12	7.35
GTDBr202RefSeqV205_ani100_cHIGH_stTrue_r9_0.15	392.29	207.25	00:02:02.940000	1122512028	12	4.87
GTDBr202RefSeqV205_ABRF_MGRG_Normal_0.50	78.07	38.09	00:00:16.230000	103151052	12	7.15
GTDBr202RefSeqV205_ani95_cLOW_stTrue_r4_0.15	366.42	140.86	00:01:26.930000	695529068	12	5.83
GTDBr202RefSeqV205_ani97_cLOW_stTrue_r1_0.85	357.85	203.02	00:01:55.480000	1106240152	12	4.85
GTDBr202RefSeqV205_ani100_cLOW_stTrue_r5_0.75	372.28	200.03	00:01:56.900000	1117365964	12	4.89
GTDBr202RefSeqV205_Huttenhower_LC1_0.10	4.12	28.62	00:00:11.940000	147344472	12	2.74
GTDBr202RefSeqV205_ani100_cHIGH_stFalse_r4_0.95	360.46	198.12	00:01:52.420000	1096543880	12	4.96
GTDBr202RefSeqV205_ani100_cHIGH_stFalse_r3_0.15	374.77	199.23	00:01:56.950000	1074771492	12	4.9
GTDBr202RefSeqV205_Huttenhower_LC6_0.90	4.12	30.8	00:00:14.430000	148095548	12	2.42
GTDBr202RefSeqV205_ani97_cLOW_stTrue_r6_0.05	399.21	199.96	00:01:59.150000	1112798560	12	5.02
GTDBr202RefSeqV205_ani95_cLOW_stTrue_r3_0.95	380.45	141.04	00:01:20.360000	637097160	12	6.48
GTDBr202RefSeqV205_Huttenhower_HC2_0.00	33.98	994.85	00:12:24.290000	449168704	12	1.38
GTDBr202RefSeqV205_ani97_cLOW_stFalse_r5_0.25	374.81	194.7	00:01:54.290000	1104442564	12	4.98
GTDBr202RefSeqV205_ABRF_MGRG_Half_0.55	81.86	39.85	00:00:16.700000	100588712	12	7.28
GTDBr202RefSeqV205_ani97_cHIGH_stTrue_r2_0.65	381.35	195.14	00:01:53.440000	1109124024	12	5.08
GTDBr202RefSeqV205_ani97_cLOW_stFalse_r7_1.00	373.39	204.59	00:01:57.320000	1087438264	12	4.92
GTDBr202RefSeqV205_ani100_cHIGH_stTrue_r6_0.15	379.18	206.43	00:02:04.570000	1122590744	12	4.7
GTDBr202RefSeqV205_ani100_cLOW_stFalse_r1_0.55	368.61	201.27	00:01:57.520000	1092811992	12	4.84
GTDBr202RefSeqV205_ani95_cLOW_stFalse_r7_0.20	340.95	104.58	00:01:05.680000	472806788	12	6.78
GTDBr202RefSeqV205_MGRG_nanopore_b3.fail.2d_0.80	0.14	0.21	00:00:00.260000	988972	12	1.34
GTDBr202RefSeqV205_ani99_cLOW_stFalse_r2_0.35	402.59	199.78	00:01:51.690000	1069253088	12	5.39
GTDBr202RefSeqV205_ani99_cHIGH_stTrue_r5_0.75	390.04	211.41	00:02:04.550000	1121283464	12	4.82
GTDBr202RefSeqV205_ani99_cHIGH_stFalse_r3_0.75	401.76	198.35	00:01:53.800000	1116983492	12	5.27
GTDBr202RefSeqV205_ani97_cLOW_stTrue_r9_0.05	373.62	205.69	00:01:53.680000	1115655484	12	5.09
GTDBr202RefSeqV205_NegControl_MH2_0.00	21.78	197.23	00:01:25.820000	795122420	12	2.55
GTDBr202RefSeqV205_ani97_cHIGH_stFalse_r1_0.65	379.97	172.38	00:01:44.600000	983658576	12	5.28
GTDBr202RefSeqV205_ani99_cLOW_stTrue_r3_0.60	351.01	200.06	00:01:55.570000	1120948924	12	4.76
GTDBr202RefSeqV205_ani97_cLOW_stFalse_r8_1.00	360.85	189.33	00:01:48.640000	1076429948	12	5.06
GTDBr202RefSeqV205_ABRF_MGRG_1ng_0.75	81.13	39.42	00:00:15.650000	83629944	12	7.69
GTDBr202RefSeqV205_MGRG_nanopore_b7.pass.2d_1.00	0.36	2.93	00:00:03.140000	14431620	12	1.04
GTDBr202RefSeqV205_ani100_cHIGH_stTrue_r1_0.95	389.54	212.11	00:02:00.550000	1119582572	12	4.99
GTDBr202RefSeqV205_ani95_cLOW_stTrue_r0_0.35	410.39	143.14	00:01:25.120000	670632732	12	6.5
GTDBr202RefSeqV205_ani99_cHIGH_stFalse_r8_0.55	403.92	204.76	00:02:01.760000	1120437868	12	4.99
GTDBr202RefSeqV205_Huttenhower_LC5_0.30	4.39	27.19	00:00:11.680000	147460496	12	2.7
GTDBr202RefSeqV205_ani100_cLOW_stTrue_r1_0.55	391.26	202.21	00:01:51.050000	1100146116	12	5.34
GTDBr202RefSeqV205_ani99_cLOW_stFalse_r9_0.15	372.13	190	00:01:51.490000	1041565572	12	5.04
GTDBr202RefSeqV205_MGRG_nanopore_b9.pass.2d_0.40	0.08	0.04	00:00:00.040000	51516	12	2.88
GTDBr202RefSeqV205_Mavromatis_simLC_1.00	20.81	101.57	00:00:42.530000	551124344	12	2.87
GTDBr202RefSeqV205_ani97_cLOW_stFalse_r6_0.85	407	192.98	00:01:52.550000	1102627824	12	5.33
GTDBr202RefSeqV205_ani97_cLOW_stFalse_r1_0.05	373.79	183.57	00:01:49.940000	1041139484	12	5.06
GTDBr202RefSeqV205_ani97_cHIGH_stTrue_r6_0.45	401.52	197.88	00:01:52.320000	1112272068	12	5.33
GTDBr202RefSeqV205_NA12878_NegControl_SL126487_0_0.05	712.55	220.66	00:02:29.510000	1093373400	12	6.24
GTDBr202RefSeqV205_ani99_cLOW_stTrue_r8_0.40	368.62	210.35	00:02:00.440000	1115361736	12	4.8
GTDBr202RefSeqV205_ani100_cHIGH_stFalse_r7_0.35	379.07	199.37	00:01:54.240000	1118538688	12	5.06
GTDBr202RefSeqV205_ani97_cLOW_stTrue_r0_1.00	388.17	202.21	00:01:57.660000	1114451772	12	5.01
GTDBr202RefSeqV205_ani97_cLOW_stTrue_r2_0.25	368.39	205.44	00:01:58.150000	1112865000	12	4.85
GTDBr202RefSeqV205_ani99_cLOW_stFalse_r6_0.15	370.06	192.47	00:01:55.980000	1108094780	12	4.85
GTDBr202RefSeqV205_MGRG_nanopore_b8.pass.2d_0.00	0.25	1.22	00:00:04.210000	1790564	12	0.34
GTDBr202RefSeqV205_ani99_cHIGH_stTrue_r1_0.55	414.7	199.36	00:01:55.810000	1121426036	12	5.3
GTDBr202RefSeqV205_ani99_cHIGH_stFalse_r7_0.55	351.87	198.91	00:01:54.660000	1121635900	12	4.8
GTDBr202RefSeqV205_MGRG_nanopore_R6_2d_pass_0.15	17.08	108.28	00:00:44.180000	596520360	12	2.83
GTDBr202RefSeqV205_RH_S005__insert_270_0.50	2961.62	272.47	00:05:40.530000	1123474092	12	9.49
GTDBr202RefSeqV205_ani97_cLOW_stFalse_r9_0.85	391.8	196.98	00:01:56.970000	1076735996	12	5.03
GTDBr202RefSeqV205_ani100_cHIGH_stTrue_r2_0.35	359.92	199.45	00:01:51.330000	1121273744	12	5.02
GTDBr202RefSeqV205_MGRG_nanopore_b1.fail.2d_0.35	0.3	1.43	00:00:01.620000	7644756	12	1.07
GTDBr202RefSeqV205_ani100_cLOW_stFalse_r5_0.75	361.45	198.67	00:01:55.970000	1081146256	12	4.82
GTDBr202RefSeqV205_ani95_cLOW_stFalse_r3_0.00	487.66	1267.52	00:17:41.100000	753913648	12	1.65
GTDBr202RefSeqV205_MGRG_nanopore_b7.fail.2d_0.10	2.47	24.68	00:00:11.280000	136550260	12	2.4
GTDBr202RefSeqV205_JGI_SRR033549_0.05	26.24	77.22	00:00:35.130000	393224524	12	2.94
GTDBr202RefSeqV205_ZymoMock_0.80	310.2	150.91	00:01:25.410000	812688052	12	5.39
GTDBr202RefSeqV205_ani95_cLOW_stFalse_r4_0.80	367.95	157.08	00:01:30.940000	805179164	12	5.77
GTDBr202RefSeqV205_ani97_cHIGH_stTrue_r9_0.45	401.09	203.59	00:01:56.100000	1114897068	12	5.2
GTDBr202RefSeqV205_ani100_cHIGH_stFalse_r8_0.35	357.81	195.08	00:01:52.760000	1120368344	12	4.9
GTDBr202RefSeqV205_ani99_cLOW_stTrue_r7_0.40	347.44	204.31	00:01:54.350000	1106506208	12	4.82
GTDBr202RefSeqV205_ani99_cLOW_stFalse_r1_0.95	378.54	200.38	00:01:53.560000	1099768004	12	5.09
GTDBr202RefSeqV205_ani97_cHIGH_stFalse_r5_0.45	363.06	187.19	00:01:48.980000	1075968416	12	5.04
GTDBr202RefSeqV205_ani97_cLOW_stFalse_r5_0.10	369.99	190.96	00:01:54.480000	1105571292	12	4.89
GTDBr202RefSeqV205_ani97_cHIGH_stTrue_r2_0.50	382.35	195.73	00:01:52.460000	1109127668	12	5.14
GTDBr202RefSeqV205_ABRF_MGRG_Half_0.60	80.39	39.83	00:00:16.620000	100620668	12	7.23
GTDBr202RefSeqV205_ani100_cHIGH_stFalse_r3_0.20	369.32	194.64	00:01:54.040000	1075065976	12	4.94
GTDBr202RefSeqV205_ani97_cLOW_stTrue_r6_0.30	381.52	195.84	00:01:54.640000	1114094552	12	5.03
GTDBr202RefSeqV205_RH_S003__insert_270_0.90	2965.66	267.48	00:05:38.860000	1122601864	12	9.54
GTDBr202RefSeqV205_Huttenhower_HC2_0.35	16.6	85.68	00:00:34.700000	449141592	12	2.94
GTDBr202RefSeqV205_ani95_cLOW_stTrue_r4_0.20	370.3	141.82	00:01:24.780000	695409008	12	6.04
GTDBr202RefSeqV205_Huttenhower_LC3_1.00	4.47	26.49	00:00:11.420000	140767208	12	2.71
GTDBr202RefSeqV205_Huttenhower_LC1_0.25	4.31	28.5	00:00:11.850000	147450360	12	2.76
GTDBr202RefSeqV205_ani100_cLOW_stTrue_r5_0.40	387.21	206.72	00:01:51.900000	1104818936	12	5.3
GTDBr202RefSeqV205_ani95_cLOW_stFalse_r8_0.15	347.7	88.79	00:01:02.200000	401072300	12	7.01
GTDBr202RefSeqV205_RM2_S001__insert_270_0.80	3005.15	276.34	00:05:44.280000	1122745352	12	9.53
GTDBr202RefSeqV205_ABRF_MGRG_Normal_0.65	78.38	40.03	00:00:18.400000	103196104	12	6.43
GTDBr202RefSeqV205_ani97_cLOW_stFalse_r2_0.90	397.49	199.09	00:01:56.150000	1081998340	12	5.13
GTDBr202RefSeqV205_ani100_cHIGH_stTrue_r9_0.20	393.28	205.44	00:02:02.870000	1122492640	12	4.87
GTDBr202RefSeqV205_ani95_cLOW_stFalse_r0_0.95	371.51	198.81	00:01:58.980000	1100958276	12	4.79
GTDBr202RefSeqV205_ABRF_MGRG_1ng_0.40	84.46	40.73	00:00:15.620000	83669052	12	8.01
GTDBr202RefSeqV205_ani97_cLOW_stTrue_r9_0.30	356.4	196.5	00:01:50.890000	1115474152	12	4.98
GTDBr202RefSeqV205_NegControl_MH2_0.35	18.25	136.44	00:00:58.080000	795168696	12	2.66
GTDBr202RefSeqV205_ani99_cLOW_stTrue_r3_0.55	354.44	199.6	00:01:55.700000	1120808380	12	4.78
GTDBr202RefSeqV205_ani99_cLOW_stFalse_r5_0.80	370.98	188.24	00:01:46.900000	1095492708	12	5.23
GTDBr202RefSeqV205_ani97_cHIGH_stFalse_r1_0.50	362.84	180.67	00:01:44.920000	983699620	12	5.18
GTDBr202RefSeqV205_ani99_cLOW_stFalse_r2_0.00	388.68	201.6	00:02:07.830000	1088150528	12	4.61
GTDBr202RefSeqV205_ani99_cHIGH_stTrue_r5_0.40	401.06	195.55	00:01:56.980000	1121838800	12	5.1
GTDBr202RefSeqV205_ani99_cHIGH_stFalse_r3_0.40	384.91	199.31	00:01:57.950000	1120301484	12	4.95
GTDBr202RefSeqV205_ani100_cHIGH_stTrue_r6_0.20	385.78	227.05	00:02:01.970000	1114571220	12	5.02
GTDBr202RefSeqV205_ani100_cLOW_stFalse_r1_0.60	384.94	196.71	00:01:57.520000	1092653184	12	4.94
GTDBr202RefSeqV205_ani95_cLOW_stFalse_r7_0.15	357.67	108.83	00:01:11.980000	469683080	12	6.48
GTDBr202RefSeqV205_ani100_cHIGH_stTrue_r0_0.05	409.05	223.28	00:02:14.130000	1121721976	12	4.71
GTDBr202RefSeqV205_ani100_cLOW_stFalse_r7_0.45	392.89	200.46	00:02:01.090000	1109786996	12	4.89
GTDBr202RefSeqV205_ani95_cLOW_stFalse_r1_0.30	420.21	203.55	00:02:03.410000	1064877192	12	5.05
GTDBr202RefSeqV205_ani99_cLOW_stFalse_r4_0.25	356.39	206.67	00:01:55.360000	1111422512	12	4.88
GTDBr202RefSeqV205_ani99_cHIGH_stTrue_r3_0.65	403.88	199.58	00:01:59.760000	1121640988	12	5.03
GTDBr202RefSeqV205_MGRG_nanopore_R6_2d_pass_1.00	16.77	107.41	00:00:43.620000	596468420	12	2.84
GTDBr202RefSeqV205_Huttenhower_LC8_0.00	8.41	234.3	00:02:27.960000	157304036	12	1.64
GTDBr202RefSeqV205_ani97_cLOW_stTrue_r8_0.95	373.34	207.82	00:01:57.950000	1112870556	12	4.92
GTDBr202RefSeqV205_ani99_cHIGH_stFalse_r5_0.65	411.49	203.23	00:02:02.480000	1120538312	12	5.01
GTDBr202RefSeqV205_ani99_cLOW_stFalse_r6_1.00	381.42	199.78	00:01:56.320000	1108794364	12	4.99
GTDBr202RefSeqV205_Mavromatis_simMC_0.60	24.74	111.28	00:00:46.650000	612403164	12	2.91
GTDBr202RefSeqV205_Carma_eval_carma_0.80	1.66	11.77	00:00:08.220000	54404932	12	1.63
GTDBr202RefSeqV205_BioPool_0.85	18.6	34.95	00:00:12.620000	100447284	12	4.24
GTDBr202RefSeqV205_ani99_cLOW_stTrue_r5_0.70	361.8	199.39	00:01:58.570000	1120247280	12	4.73
GTDBr202RefSeqV205_ani97_cHIGH_stFalse_r7_0.75	399.69	193.58	00:01:53.830000	1090828764	12	5.21
GTDBr202RefSeqV205_MGRG_nanopore_b3.pass.2d_0.85	0.11	0.03	00:00:00.050000	132596	12	2.5
GTDBr202RefSeqV205_UnAmbiguouslyMapped_ds.gut_0.25	7.92	39.4	00:00:17.220000	235901320	12	2.74
GTDBr202RefSeqV205_RM1_S002__insert_5000_0.85	981.44	220.76	00:02:48.710000	1122548732	12	7.12
[truncated: 2,369 more rows]

## Sheet: MetaPhlAn 3
File name	User time (s)	System time (s)	Wall time (h:mm:ss or m:ss)	Maximum set size (kb)	Threads	CPU (%)
metaphlan_readsani100_cLOW_stTrue_r8.fastq	2287.34	894.37	00:05:07.920000	2673812	12	10.33
metaphlan_readsUnAmbiguouslyMapped_ds.soil_wavg_g	4.97	3.64	00:00:00.690000	83552	12	12.37
metaphlan_readsani100_cLOW_stTrue_r7.fastq.bowtie2out_wavg_l	40.59	4.74	00:00:37.820000	1130412	12	1.19
metaphlan_readsHuttenhower_HC1.fasta.bowtie2out_wavg_l	41.89	4.95	00:00:38.810000	1057716	12	1.2
metaphlan_readsMGRG_nanopore_b7.pass.2d.fastq.bowtie2out_med	44.16	4.68	00:00:41.200000	1047716	12	1.18
metaphlan_readsani99_cHIGH_stTrue_r4.fastq.bowtie2out_wavg_g	33.18	5.13	00:00:30.420000	1144108	12	1.25
metaphlan_readsUnAmbiguouslyMapped_ds.gut.fastq.bowtie2out_med	44.69	5.11	00:00:42.320000	1053540	12	1.17
metaphlan_readsRM2_S002__insert_270_avg_g	17316.1	2230.61	00:27:21.230000	2676792	12	11.9
metaphlan_readsani100_cLOW_stTrue_r9_avg_g	1.31	3.23	00:00:00.730000	83328	12	6.19
metaphlan_readsZymoMock.fastq.bowtie2out_wavg_g	40.29	4.79	00:00:37.510000	1147704	12	1.2
metaphlan_readsani100_cHIGH_stFalse_r3.fastq	2379.99	1037.74	00:05:35.750000	2674220	12	10.17
metaphlan_readsMavromatis_simHC.fasta.bowtie2out_med	45.82	4.78	00:00:43.050000	1048212	12	1.17
metaphlan_readsani95_cLOW_stFalse_r1.fastq.bowtie2out_wavg_l	41.87	4.96	00:00:38.150000	1110832	12	1.22
metaphlan_readsHuttenhower_HC2_wavg_g	5.85	3.95	00:00:00.660000	83480	12	14.86
metaphlan_readsani100_cLOW_stTrue_r0_sensitive-local	2129.22	376.66	00:04:09.650000	2671720	12	10.03
metaphlan_readsNegControl_LM.fastq.bowtie2out_med	44.32	4.68	00:00:41.300000	1047852	12	1.18
metaphlan_readsani97_cHIGH_stFalse_r7_sensitive	1426.25	339.8	00:03:10.550000	2647556	12	9.26
metaphlan_readsani97_cHIGH_stFalse_r3_wavg_l	5.05	3.68	00:00:00.690000	83496	12	12.5
metaphlan_readsRaiphy_eval_RAIphy_avg_g	207.93	34.23	00:01:17.500000	2730536	12	3.12
metaphlan_readsRH_S002__insert_270_med	4.86	3.88	00:00:00.690000	83316	12	12.55
metaphlan_readsani99_cLOW_stTrue_r2.fastq.bowtie2out_wavg_g	37.95	4.89	00:00:34.610000	1112840	12	1.23
metaphlan_readsani100_cHIGH_stTrue_r7_wavg_g	4.25	3.46	00:00:00.700000	83308	12	10.88
metaphlan_readsRL_S001__insert_270_avg_l	4.77	3.65	00:00:00.680000	83328	12	12.38
metaphlan_readsani95_cLOW_stTrue_r0_wavg_l	3.31	3.47	00:00:00.690000	83464	12	9.81
metaphlan_readsani100_cHIGH_stTrue_r7.fastq.bowtie2out_wavg_g	32.8	4.9	00:00:29.490000	1134792	12	1.27
metaphlan_readsani100_cHIGH_stFalse_r2_avg_g	1.96	4.39	00:00:00.680000	83396	12	9.27
metaphlan_readsani95_cLOW_stFalse_r7_wavg_g	1.66	4.02	00:00:00.810000	83528	12	6.98
metaphlan_readsani100_cLOW_stFalse_r1.fastq	2336.88	902.64	00:05:18.870000	2672768	12	10.15
metaphlan_readsani100_cLOW_stFalse_r1_wavg_l	6.13	3.41	00:00:00.740000	83556	12	12.8
metaphlan_readsani100_cHIGH_stFalse_r7.fastq.bowtie2out_wavg_g	40.67	5.4	00:00:38.350000	1108096	12	1.2
metaphlan_readsani99_cHIGH_stFalse_r2_tavg_l	3.37	3.61	00:00:00.670000	83308	12	10.33
metaphlan_readsani97_cHIGH_stFalse_r8_sensitive-local	2038.4	373.71	00:04:00.370000	2673296	12	10.03
metaphlan_readsani99_cLOW_stFalse_r9.fastq.bowtie2out_avg_l	41.84	5.3	00:00:39.870000	1156120	12	1.18
metaphlan_readsani99_cLOW_stTrue_r5_avg_l	5.15	3.38	00:00:00.690000	83332	12	12.26
metaphlan_readsani100_cLOW_stFalse_r8.fastq.bowtie2out_wavg_l	43.59	4.86	00:00:40.520000	1118156	12	1.19
metaphlan_readsani97_cLOW_stTrue_r4_wavg_l	1.9	1.66	00:00:00.700000	83540	12	5.05
metaphlan_readsani100_cLOW_stFalse_r0_avg_g	4.68	3.49	00:00:00.750000	83528	12	10.81
metaphlan_readsMGRG_nanopore_b3.fail.2d.fastq.bowtie2out_wavg_l	44.81	4.93	00:00:41.860000	1047848	12	1.18
metaphlan_ani100_cHIGH_stTrue_r0	2.45	5.56	00:00:00.730000	83192	12	10.97
metaphlan_readsani99_cHIGH_stTrue_r7_sensitive-local	2008.69	374.62	00:03:55.920000	2673444	12	10.1
metaphlan_readsani97_cHIGH_stTrue_r3_very-sensitive-local	2430.11	399.5	00:04:34.100000	2686388	12	10.32
metaphlan_readsani95_cLOW_stFalse_r3.fastq.bowtie2out_avg_g	39.37	4.97	00:00:35.910000	1099576	12	1.23
metaphlan_readsJGI_SRR033547_very-sensitive-local	62.17	12.85	00:00:54.770000	2603440	12	1.36
metaphlan_ani100_cLOW_stFalse_r5	2478.31	658.48	00:05:09.100000	2673828	12	10.14
metaphlan_readsani99_cHIGH_stTrue_r9.fastq.bowtie2out_avg_l	33.48	4.84	00:00:31.270000	1136752	12	1.22
metaphlan_readsani99_cLOW_stFalse_r8_very-sensitive-local	2424.13	393.88	00:04:39.970000	2685328	12	10.06
metaphlan_readsani97_cLOW_stFalse_r1_sensitive-local	2016.68	361.82	00:04:03.440000	2670912	12	9.77
metaphlan_readsani95_cLOW_stTrue_r1.fastq.bowtie2out_wavg_g	37.73	4.96	00:00:35.380000	1087272	12	1.2
metaphlan_readsRM1_S001__insert_5000.fasta.bowtie2out_avg_l	46.44	4.97	00:00:43.350000	1254984	12	1.18
metaphlan_readsani99_cHIGH_stFalse_r1_sensitive-local	1992.44	375.52	00:04:00.710000	2671256	12	9.83
metaphlan_readsMGRG_nanopore_R6_2d_pass.fastq.bowtie2out_med	45.97	4.64	00:00:43.410000	1047860	12	1.16
metaphlan_readsani97_cLOW_stTrue_r7_sensitive	1381.74	337.91	00:03:06.850000	2646760	12	9.2
metaphlan_readsABRF_MGRG_5ng.fastq.bowtie2out_tavg_l	42.8	4.52	00:00:39.670000	1051968	12	1.19
metaphlan_readsani100_cHIGH_stTrue_r2_sensitive	1433.34	352.66	00:03:10.230000	2647484	12	9.38
metaphlan_readsani97_cHIGH_stTrue_r5_tavg_l	6.41	3.61	00:00:00.710000	83348	12	14.04
metaphlan_readsNA12878_NegControl_SL126486_0_very-sensitive-local	3313.36	646.66	00:06:17.030000	2662884	12	10.5
metaphlan_readsRM2_S001__insert_270_sensitive	8856.15	1807.8	00:15:09.410000	2647748	12	11.72
metaphlan_readsani99_cLOW_stTrue_r3_tavg_l	4.6	3.53	00:00:00.690000	83472	12	11.71
metaphlan_readsani95_cLOW_stFalse_r3.fastq.bowtie2out_wavg_l	40.04	4.8	00:00:37.520000	1099752	12	1.19
metaphlan_readsani97_cLOW_stFalse_r8_very-sensitive-local	2510.37	402.99	00:04:45.730000	2684052	12	10.19
metaphlan_readsani99_cHIGH_stTrue_r7_wavg_l	5.19	3.56	00:00:00.680000	83352	12	12.81
metaphlan_readsUnAmbiguouslyMapped_ds.gut.fastq.bowtie2out_tavg_l	41.58	4.73	00:00:38.060000	1053636	12	1.21
metaphlan_readsani99_cLOW_stTrue_r0.fastq.bowtie2out_wavg_g	35.47	4.82	00:00:32.360000	1115220	12	1.24
metaphlan_readsani99_cHIGH_stFalse_r2_avg_l	5.12	3.45	00:00:00.730000	83344	12	11.61
metaphlan_readsani100_cLOW_stTrue_r2.fastq.bowtie2out_med	42.4	4.85	00:00:38.840000	1112352	12	1.21
metaphlan_readsani99_cLOW_stTrue_r0.fastq.bowtie2out_avg_l	39.81	5.14	00:00:36.220000	1115132	12	1.24
metaphlan_readsRH_S004__insert_270_avg_l	6.08	3.91	00:00:00.710000	83524	12	13.96
metaphlan_readsani97_cLOW_stTrue_r3.fastq.bowtie2out_med	39.25	4.8	00:00:36.540000	1144484	12	1.2
metaphlan_readsani100_cHIGH_stTrue_r5.fastq.bowtie2out_wavg_g	30.86	2.87	00:00:30.100000	1141704	12	1.12
metaphlan_readsani95_cLOW_stFalse_r8_sensitive	1381.32	342.79	00:03:09.750000	2646756	12	9.08
metaphlan_readsani99_cHIGH_stFalse_r8_wavg_l	3.32	3.06	00:00:00.740000	83600	12	8.57
metaphlan_ani100_cHIGH_stTrue_r7	2128.51	624.08	00:04:29.440000	2674240	12	10.21
metaphlan_ani100_cLOW_stFalse_r2	2314.47	649.43	00:04:56.510000	2673548	12	9.99
metaphlan_readsMGRG_nanopore_R6_2d_fail_avg_l	1.92	3.37	00:00:00.680000	83332	12	7.78
metaphlan_readsani100_cLOW_stTrue_r5.fastq.bowtie2out_wavg_l	39.61	5.3	00:00:35.940000	1110112	12	1.24
metaphlan_readsani99_cLOW_stTrue_r7_med	3.59	3.23	00:00:00.740000	83464	12	9.13
metaphlan_readsani99_cLOW_stTrue_r9_wavg_l	4.81	3.59	00:00:00.670000	83332	12	12.44
metaphlan_readsani99_cLOW_stTrue_r4_sensitive-local	2048.54	367.82	00:04:01.190000	2671816	12	10.01
metaphlan_readsani97_cLOW_stFalse_r1.fastq	2486.24	925.1	00:05:35.290000	2672324	12	10.17
metaphlan_readsani99_cHIGH_stTrue_r6.fastq.bowtie2out_wavg_g	34.61	5.53	00:00:30.800000	1138036	12	1.3
metaphlan_readsani97_cLOW_stFalse_r0_avg_g	2.08	3.72	00:00:00.730000	83332	12	7.91
metaphlan_readsMavromatis_simLC.fasta.bowtie2out_tavg_l	43.79	5.18	00:00:40.580000	1048584	12	1.2
metaphlan_readsHuttenhower_LC5_wavg_g	4.92	3.65	00:00:00.680000	83468	12	12.56
metaphlan_readsani95_cLOW_stTrue_r2.fastq.bowtie2out_avg_g	35.42	4.51	00:00:32.560000	1095448	12	1.22
metaphlan_readsani99_cHIGH_stTrue_r3_very-sensitive-local	2573.47	413.26	00:04:48.850000	2686856	12	10.33
metaphlan_readsRH_S004__insert_270_wavg_g	5.95	3.95	00:00:00.680000	83512	12	14.56
metaphlan_readsani100_cLOW_stTrue_r4_wavg_l	4.23	3.46	00:00:00.730000	83488	12	10.53
metaphlan_readsani99_cHIGH_stFalse_r6_sensitive	1389.15	338.87	00:03:07.590000	2646964	12	9.21
metaphlan_readsani99_cLOW_stFalse_r9.fastq.bowtie2out_wavg_l	44.79	4.92	00:00:41.460000	1155896	12	1.19
metaphlan_readsani99_cHIGH_stTrue_r4_avg_g	4.86	3.26	00:00:00.760000	83328	12	10.7
metaphlan_readsani97_cHIGH_stFalse_r0_very-sensitive-local	2514.16	414.57	00:04:46.080000	2684592	12	10.23
metaphlan_readsRH_S003__insert_270.fasta.bowtie2out_wavg_g	46.6	5.38	00:00:44.060000	1599088	12	1.17
metaphlan_readsani97_cLOW_stFalse_r9_wavg_g	4.92	3.55	00:00:00.670000	83508	12	12.52
metaphlan_readsani99_cLOW_stTrue_r3_med	5.07	3.49	00:00:00.700000	83508	12	12.1
metaphlan_readsani95_cLOW_stTrue_r3.fastq.bowtie2out_wavg_g	35.56	4.08	00:00:34.360000	1112480	12	1.15
metaphlan_readsani97_cHIGH_stFalse_r3_avg_g	5.48	3.38	00:00:00.690000	83332	12	12.69
metaphlan_readsani97_cHIGH_stFalse_r2.fastq	2372.09	881.77	00:05:12.650000	2673764	12	10.4
metaphlan_UnAmbiguouslyMapped_ds.frankengenome.mix	1135.59	55.58	00:02:31.700000	2808928	12	7.85
metaphlan_readsani100_cHIGH_stFalse_r0_wavg_l	3.61	3.71	00:00:00.720000	83600	12	10.09
metaphlan_readsani100_cLOW_stTrue_r5.fastq.bowtie2out_avg_l	40.33	4.62	00:00:37.210000	1109968	12	1.2
metaphlan_readsMGRG_nanopore_b7.fail.2d.fastq	120.29	11.05	00:01:07.300000	6998196	12	1.95
metaphlan_readsHuttenhower_HC1_med	4.8	3.38	00:00:00.690000	83440	12	11.81
metaphlan_readsani99_cLOW_stTrue_r2_sensitive	1406.38	326.92	00:03:07.970000	2646800	12	9.22
metaphlan_readsani97_cHIGH_stTrue_r4.fastq.bowtie2out_avg_l	34.91	5.95	00:00:32.760000	1141816	12	1.24
metaphlan_readsMGRG_nanopore_b9.pass.2d_very-sensitive-local	68.91	15.24	00:00:57.420000	2608588	12	1.46
metaphlan_readsani99_cHIGH_stTrue_r5.fastq	2486.23	896.21	00:05:20.960000	2674600	12	10.53
metaphlan_readsMavromatis_simLC_avg_l	5.36	3.81	00:00:00.760000	83500	12	12.08
metaphlan_readsUnAmbiguouslyMapped_ds.buccal.fastq.bowtie2out_wavg_l	44.22	5.04	00:00:41.120000	1056536	12	1.19
metaphlan_readsani99_cLOW_stFalse_r1_wavg_g	1.53	3.11	00:00:00.720000	83400	12	6.42
metaphlan_readsani95_cLOW_stFalse_r4_avg_l	3.32	2.9	00:00:00.770000	83396	12	8.09
metaphlan_readsani97_cLOW_stFalse_r4.fastq.bowtie2out_avg_l	41.65	4.95	00:00:38.250000	1121836	12	1.21
metaphlan_readsani100_cHIGH_stFalse_r5.fastq.bowtie2out_wavg_g	41.93	4.96	00:00:38.260000	1104188	12	1.22
metaphlan_readsNA12878_NegControl_SL126487_0_med	4.94	3.34	00:00:00.690000	83308	12	11.85
metaphlan_readsani100_cHIGH_stTrue_r0.fastq.bowtie2out_med	34.93	4.57	00:00:31.440000	1152424	12	1.25
metaphlan_readsani99_cHIGH_stFalse_r7.fastq.bowtie2out_avg_g	33.56	4.57	00:00:30.330000	1117068	12	1.25
metaphlan_readsNegControl_MH2_sensitive	150.29	40.39	00:01:06.340000	2624872	12	2.87
metaphlan_readsani97_cHIGH_stFalse_r9_tavg_l	5.57	3.16	00:00:00.700000	83332	12	12.43
metaphlan_readsani100_cHIGH_stFalse_r1.fastq.bowtie2out_med	44.39	5.28	00:00:40.670000	1120692	12	1.22
metaphlan_MGRG_nanopore_b4.pass.2d	64.37	19.73	00:01:04.160000	2608968	12	1.31
metaphlan_readsani99_cHIGH_stTrue_r0_sensitive-local	1994.29	363.73	00:03:55.130000	2673020	12	10.02
metaphlan_readsani100_cLOW_stFalse_r9_wavg_g	4.9	3.78	00:00:00.780000	83532	12	11.13
metaphlan_readsHuttenhower_LC5.fasta.bowtie2out_avg_l	43.9	4.83	00:00:40.400000	1052388	12	1.2
metaphlan_readsani97_cLOW_stFalse_r9_very-sensitive-local	2447.11	398.76	00:04:39.430000	2684576	12	10.18
metaphlan_readsNA12878_NegControl_SL126488_0.fastq.bowtie2out_avg_l	46.07	4.86	00:00:42.860000	1063196	12	1.18
metaphlan_readsUnAmbiguouslyMapped_ds.hous1.fastq.bowtie2out_wavg_g	41.75	4.51	00:00:38.830000	1054500	12	1.19
metaphlan_readsani97_cHIGH_stFalse_r0.fastq.bowtie2out_avg_g	38.38	5.24	00:00:35.320000	1114980	12	1.23
metaphlan_readsani100_cHIGH_stFalse_r3_avg_g	4.3	3.37	00:00:00.700000	83332	12	10.87
metaphlan_readsMGRG_nanopore_b1.pass.2d_avg_l	5.32	3.79	00:00:00.700000	83484	12	12.87
metaphlan_readsani100_cHIGH_stFalse_r0_sensitive	1536.21	378.47	00:03:29.420000	2647476	12	9.14
metaphlan_readsani100_cHIGH_stFalse_r3.fastq.bowtie2out_wavg_g	44.47	4.85	00:00:40.600000	1098680	12	1.21
metaphlan_readsani97_cLOW_stTrue_r4.fastq.bowtie2out_avg_g	35.05	4.69	00:00:32.410000	1112368	12	1.22
metaphlan_readsani99_cHIGH_stTrue_r7.fastq.bowtie2out_avg_g	33.09	4.89	00:00:29.460000	1145352	12	1.28
metaphlan_readsMavromatis_simHC_wavg_g	5.83	3.95	00:00:00.680000	83336	12	14.36
metaphlan_readsani97_cLOW_stTrue_r2.fastq.bowtie2out_med	37.98	4.77	00:00:34.060000	1138888	12	1.25
metaphlan_readsani95_cLOW_stTrue_r0_med	4.59	3.42	00:00:00.880000	83352	12	9.01
metaphlan_readsHMP_even_454_SRR072233.fastq.bowtie2out_med	40.92	4.41	00:00:38.260000	1054728	12	1.18
metaphlan_readsani100_cLOW_stTrue_r3.fastq.bowtie2out_med	42.02	5.14	00:00:37.630000	1159312	12	1.25
metaphlan_readsani100_cHIGH_stFalse_r2.fastq	2373.04	841.6	00:05:20.120000	2674508	12	10.04
metaphlan_ani100_cHIGH_stTrue_r9	2296.77	629.68	00:04:47.740000	2675420	12	10.17
metaphlan_readsani100_cHIGH_stTrue_r3_med	4.74	3.57	00:00:00.650000	83392	12	12.71
metaphlan_readsani100_cLOW_stTrue_r8_avg_g	5.12	3.31	00:00:00.720000	83320	12	11.69
metaphlan_readsHuttenhower_LC7_tavg_l	5.5	4.18	00:00:00.690000	83472	12	13.88
metaphlan_readsani95_cLOW_stTrue_r5.fastq.bowtie2out_wavg_g	37.87	4.71	00:00:35.250000	1097544	12	1.2
metaphlan_RM1_S002__insert_5000	5281.99	1123.44	00:10:23.070000	2674356	12	10.28
metaphlan_readsani100_cHIGH_stFalse_r9_sensitive-local	2221.72	403.7	00:04:24.350000	2676660	12	9.93
metaphlan_readsRH_S002__insert_270_avg_l	6.21	3.87	00:00:00.720000	83320	12	13.99
metaphlan_readsani99_cHIGH_stFalse_r6_sensitive-local	1908.37	366.7	00:03:47.830000	2671648	12	9.98
metaphlan_readsani100_cLOW_stTrue_r9.fastq	2297.16	901.77	00:05:09.680000	2673268	12	10.32
metaphlan_readsani97_cHIGH_stTrue_r3_med	5.06	3.15	00:00:00.670000	83536	12	12.11
metaphlan_readsani99_cLOW_stFalse_r7.fastq.bowtie2out_avg_g	42.3	4.87	00:00:39.110000	1114844	12	1.2
metaphlan_readsani100_cLOW_stTrue_r0_sensitive	1466.27	360.38	00:03:14.850000	2646384	12	9.37
metaphlan_readsani97_cLOW_stFalse_r6_sensitive-local	2037.39	379.73	00:04:06.480000	2671712	12	9.8
metaphlan_readsani99_cHIGH_stTrue_r2_very-sensitive-local	2512.91	399.46	00:04:41.890000	2687024	12	10.33
metaphlan_readsani97_cHIGH_stTrue_r9.fastq.bowtie2out_tavg_l	35.8	5.05	00:00:31.720000	1141484	12	1.28
metaphlan_readsRM1_S001__insert_5000.fasta.bowtie2out_med	45.54	4.89	00:00:42.780000	1254732	12	1.17
metaphlan_readsABRF_MGRG_1ng_sensitive	402.23	89.21	00:01:30.750000	2672972	12	5.41
metaphlan_readsani97_cHIGH_stFalse_r1_very-sensitive-local	2397.12	397.65	00:04:33.990000	2685684	12	10.2
metaphlan_readsHuttenhower_LC8.fasta.bowtie2out_med	45.53	5.08	00:00:42.060000	1049784	12	1.2
metaphlan_readsani100_cLOW_stTrue_r3.fastq.bowtie2out_wavg_l	40.19	4.62	00:00:37.320000	1159072	12	1.2
metaphlan_readsani100_cHIGH_stTrue_r7_med	4.66	3.28	00:00:00.710000	83600	12	11.08
metaphlan_readsUnAmbiguouslyMapped_ds.frankengenome_wavg_g	3.91	3.68	00:00:00.680000	83552	12	11.16
metaphlan_readsani99_cHIGH_stTrue_r0.fastq.bowtie2out_wavg_g	34.88	5.17	00:00:32.220000	1169480	12	1.24
metaphlan_readsani97_cHIGH_stTrue_r7_med	3.73	3.91	00:00:00.750000	83552	12	10.13
metaphlan_readsMGRG_nanopore_b7.fail.2d.fastq.bowtie2out_wavg_l	44.14	4.98	00:00:40.930000	1047856	12	1.19
metaphlan_readsani95_cLOW_stFalse_r5.fastq.bowtie2out_wavg_l	40.73	4.86	00:00:38.680000	1090648	12	1.17
metaphlan_readsRH_S005__insert_270.fasta.bowtie2out_avg_l	47.51	5.49	00:00:45.090000	1599884	12	1.17
metaphlan_readsani99_cLOW_stTrue_r4_avg_l	4.59	3.67	00:00:00.710000	83532	12	11.58
metaphlan_readsMGRG_nanopore_b8.fail.2d.fastq.bowtie2out_wavg_g	42.93	4.84	00:00:39.940000	1047624	12	1.19
metaphlan_readsani99_cLOW_stFalse_r7_sensitive	1427.29	334.55	00:03:14.320000	2647240	12	9.06
metaphlan_readsRH_S004__insert_270.fasta.bowtie2out_wavg_l	46.1	5.25	00:00:42.390000	1615796	12	1.21
metaphlan_readsani100_cLOW_stFalse_r1_avg_g	2.51	3.27	00:00:00.830000	83312	12	6.96
metaphlan_readsani99_cLOW_stTrue_r6.fastq.bowtie2out_wavg_g	37.8	5	00:00:34.670000	1176344	12	1.23
metaphlan_readsRH_S005__insert_270_med	5.34	3.48	00:00:00.670000	83516	12	13.13
metaphlan_readsani100_cLOW_stFalse_r0.fastq	2457.47	896.17	00:05:41.020000	2673220	12	9.83
metaphlan_readsani100_cLOW_stTrue_r7_sensitive-local	2047.05	373.57	00:04:06.570000	2673956	12	9.81
metaphlan_readsani100_cHIGH_stTrue_r1.fastq.bowtie2out_med	34.96	4.48	00:00:32.030000	1115412	12	1.23
metaphlan_readsZymoMock_sensitive-local	1695.87	330.21	00:03:36.210000	2670208	12	9.37
metaphlan_readsani99_cLOW_stFalse_r3_tavg_l	2.74	3.77	00:00:00.740000	83392	12	8.74
metaphlan_readsani100_cHIGH_stTrue_r3.fastq.bowtie2out_wavg_g	32.47	5.12	00:00:29.990000	1124808	12	1.25
metaphlan_readsani100_cHIGH_stFalse_r0.fastq.bowtie2out_med	42.82	4.91	00:00:40.290000	1136492	12	1.18
metaphlan_readsani95_cLOW_stTrue_r4_med	4.7	3.58	00:00:00.720000	83536	12	11.49
metaphlan_readsHuttenhower_LC7_sensitive	82.69	18.75	00:00:58.600000	2631360	12	1.73
metaphlan_readsani95_cLOW_stTrue_r8_wavg_g	4.88	3.47	00:00:00.720000	83528	12	11.51
metaphlan_readsani97_cLOW_stFalse_r1_avg_g	1.87	3.49	00:00:00.740000	83532	12	7.16
metaphlan_readsMGRG_nanopore_b7.pass.2d_tavg_l	5.08	3.37	00:00:00.880000	83360	12	9.55
metaphlan_readsani97_cHIGH_stTrue_r6_sensitive	1404.59	356.47	00:03:07.220000	2648268	12	9.4
metaphlan_readsani95_cLOW_stTrue_r7.fastq.bowtie2out_wavg_g	38.47	5.45	00:00:35.260000	1097436	12	1.24
metaphlan_readsani97_cLOW_stFalse_r1_wavg_l	1.99	3.15	00:00:00.770000	83532	12	6.63
metaphlan_readsani99_cHIGH_stFalse_r9.fastq.bowtie2out_avg_l	40.83	4.82	00:00:37.400000	1155584	12	1.22
metaphlan_readsani97_cLOW_stFalse_r0.fastq	2480.62	885.48	00:05:24.870000	2672416	12	10.36
metaphlan_JGI_SRR033548	2.2	5.67	00:00:00.660000	83704	12	11.8
metaphlan_readsani100_cHIGH_stFalse_r8_wavg_g	2.37	3.64	00:00:00.770000	83516	12	7.76
metaphlan_readsani99_cHIGH_stFalse_r3_avg_l	3.35	3.46	00:00:00.690000	83464	12	9.88
metaphlan_readsani100_cHIGH_stFalse_r1.fastq.bowtie2out_wavg_g	40.55	4.62	00:00:37.060000	1120700	12	1.21
metaphlan_readsani99_cLOW_stFalse_r9_wavg_l	2.5	3.41	00:00:00.730000	83332	12	8.09
metaphlan_readsUnAmbiguouslyMapped_ds.hous2_avg_l	4.74	3.6	00:00:00.700000	83352	12	11.93
metaphlan_readsani100_cHIGH_stTrue_r5_tavg_l	5.21	3.47	00:00:00.690000	83604	12	12.44
metaphlan_readsRL_S001__insert_270.fasta.bowtie2out_avg_g	47.51	5.71	00:00:45.070000	1864108	12	1.18
metaphlan_readsRaiphy_eval_RAIphy.fasta.bowtie2out_tavg_l	46.1	5.63	00:00:44.390000	1047816	12	1.16
metaphlan_readsMGRG_nanopore_b4.pass.2d_med	1.43	2.62	00:00:00.710000	83356	12	5.65
metaphlan_readsMGRG_nanopore_R6_2d_fail.fastq.bowtie2out_wavg_l	45.45	4.8	00:00:42.290000	1047852	12	1.18
metaphlan_readsani95_cLOW_stFalse_r7.fastq.bowtie2out_wavg_l	43.55	4.91	00:00:41.150000	1101656	12	1.17
metaphlan_readsani97_cHIGH_stFalse_r9.fastq.bowtie2out_wavg_g	36.39	4.85	00:00:32.680000	1157884	12	1.26
metaphlan_readsani95_cLOW_stTrue_r8_med	4.58	3.47	00:00:00.670000	83392	12	11.92
metaphlan_readsani99_cLOW_stTrue_r4.fastq.bowtie2out_wavg_g	35.32	4.56	00:00:33.870000	1133340	12	1.17
metaphlan_readsani95_cLOW_stFalse_r5_avg_l	2.3	3.88	00:00:00.710000	83532	12	8.64
metaphlan_readsani100_cLOW_stFalse_r3.fastq.bowtie2out_avg_l	44.46	4.73	00:00:41.780000	1110200	12	1.17
metaphlan_readsUnAmbiguouslyMapped_ds.frankengenome_avg_l	2.46	3.72	00:00:00.790000	83332	12	7.83
metaphlan_readsani99_cHIGH_stFalse_r0_wavg_g	1.57	3.03	00:00:00.710000	83332	12	6.43
metaphlan_readsNA12878_NegControl_SL126486_0_med	1.29	3.4	00:00:00.730000	83304	12	6.4
metaphlan_readsani95_cLOW_stFalse_r5_tavg_l	4.75	3.71	00:00:00.730000	83528	12	11.52
metaphlan_readsani100_cHIGH_stTrue_r1.fastq.bowtie2out_wavg_g	31.47	4.67	00:00:28.680000	1115580	12	1.26
metaphlan_readsani97_cHIGH_stTrue_r2_very-sensitive-local	2437.63	395.27	00:04:36.240000	2686524	12	10.25
metaphlan_readsani100_cHIGH_stTrue_r3.fastq.bowtie2out_avg_l	35.09	4.63	00:00:30.350000	1124988	12	1.3
metaphlan_readsani99_cLOW_stTrue_r1_wavg_g	5.99	3.57	00:00:00.710000	83308	12	13.37
metaphlan_readsani99_cLOW_stFalse_r9_very-sensitive-local	2424.37	386.73	00:04:40.520000	2684088	12	10.02
metaphlan_readsani97_cHIGH_stFalse_r3.fastq	2376.67	884.39	00:05:11.880000	2673368	12	10.45
metaphlan_readsani100_cLOW_stTrue_r1.fastq.bowtie2out_wavg_l	40.91	5.11	00:00:37.350000	1118120	12	1.23
[truncated: 3,329 more rows]

## Sheet: MiniKraken2 V2
File name	User time (s)	System time (s)	Wall time (h:mm:ss or m:ss)	Maximum set size (kb)	Threads	CPU (%)
[truncated: 4,368 more rows]

[truncated: 5 more sheets: RefSeq V205 100GB, RefSeq V205 500GB, RefSeq V205, RefSeq V208 nt, Standard 05 2021]
